# Supplementary material for: Synthesis and crystal structure studies of 5-(tri­fluoro­meth­yl)-1,3,4-thia­diazol-2(3H)-one at 180 K
Source: Acta Crystallogr E Crystallogr Commun. 2023 May 19;79(Pt 6):557–61. doi: 10.1107/S2056989023004267 (PMC10242744; doi:10.1107/S2056989023004267)
Supplement: Supplementary file 1 [file e-79-00557-sup1.cif]

##############################################################################
#                                                                            #
# This CIF contains the data in a paper accepted for publication in          #
# Acta Crystallographica Section E. It conforms to the requirements of       #
# Notes for Authors for Acta Crystallographica Section E, and has been       #
# peer reviewed under the auspices of the IUCr Commission on Journals.       #
#                                                                            #
# Full details of the Crystallographic Information File format               #
# are given in the paper "The Crystallographic Information File (CIF):       #
# a New Standard Archive File for Crystallography" by S. R. Hall, F. H.      #
# Allen and I. D. Brown [Acta Cryst. (1991), A47, 655-685].                  #
#                                                                            #
# The current version of the core CIF dictionary is obtainable from          #
# ftp://ftp.iucr.org/pub/cif_core.dic.                                       #
#                                                                            #
# Software is freely available for graphical display of the structure(s)     #
# in this CIF. For information consult the CIF software page                 #
# http://www.iucr.org/resources/cif/software.                                #
#                                                                            #
# This file may be used for bona fide research purposes within the           #
# scientific community so long as proper attribution is given to the journal # 
# article from which it was obtained.                                        #
#                                                                            #
##############################################################################
data_I
_audit_creation_method     'SHELXL-2019/2 and CIFFIX'
_chemical_name_systematic
;
5-(Trifluoromethyl)-1,3,4-thiadiazol-2(3<i>H</i>)-one
;
_chemical_name_common     ?
_chemical_formula_moiety     'C3 H F3 N2 O S'
_chemical_formula_sum     'C3 H F3 N2 O S'
_chemical_formula_iupac     'C3 H F3 N2 O S'
_chemical_formula_weight     170.12
_chemical_melting_point     ?
_space_group_crystal_system     triclinic
_space_group_name_H-M_alt     'P -1'
_space_group_name_Hall     '-P 1'
loop_
    _space_group_symop_operation_xyz
    'x, y, z'
    '-x, -y, -z'
_cell_length_a     10.8996(7)
_cell_length_b     13.9700(8)
_cell_length_c     14.1351(9)
_cell_angle_alpha     63.253(2)
_cell_angle_beta     71.160(2)
_cell_angle_gamma     67.954(2)
_cell_volume     1750.38(19)
_cell_formula_units_Z     12
_cell_measurement_reflns_used     9954
_cell_measurement_theta_min     2.38
_cell_measurement_theta_max     33.09
_cell_measurement_temperature     180(2)
_exptl_crystal_description     block
_exptl_crystal_colour     colourless
_exptl_crystal_size_max     0.320
_exptl_crystal_size_mid     0.290
_exptl_crystal_size_min     0.280
_exptl_crystal_density_diffrn     1.937
_exptl_crystal_density_meas     ?
_exptl_crystal_density_method     ?
_exptl_crystal_F_000     1008
_exptl_absorpt_coefficient_mu     0.544
_exptl_absorpt_correction_type     multi-scan
_exptl_absorpt_process_details
;
(<i>SADABS</i>; Krause <i>et al.</i>,  2015)
;
_exptl_absorpt_correction_T_min     0.922
_exptl_absorpt_correction_T_max     0.971
_exptl_special_details
;
The crystal was mounted using polyisobutene oil on the tip of a fine glass
fibre, which was fastened in a copper mounting pin with electrical solder.
It was placed directly into the cold gas stream of a liquid-nitrogen based
cryostat (Hope, 1994; Parkin & Hope, 1998).
The crystals appeared to undergo a destructive phase transition when cooled
to 90K. Visual inspection of crystal integrity and diffraction quality vs
temperature established a safe temperature for data collection of -93\% C.
;
_diffrn_ambient_temperature     180(2)
_diffrn_source     'microsource'
_diffrn_radiation_type     MoK\a
_diffrn_radiation_wavelength     0.71073
_diffrn_measurement_device_type     'Bruker D8 Venture dual source'
_diffrn_measurement_method     '\f and \w scans'
_diffrn_detector_area_resol_mean     7.41
_diffrn_reflns_number     52212
_diffrn_reflns_av_R_equivalents     0.0450
_diffrn_reflns_av_unetI/netI     0.0279
_diffrn_reflns_theta_min     2.052
_diffrn_reflns_theta_max     27.499
_diffrn_reflns_theta_full     25.242
_diffrn_measured_fraction_theta_max     0.996
_diffrn_measured_fraction_theta_full     0.995
_diffrn_reflns_limit_h_min     -14
_diffrn_reflns_limit_h_max     14
_diffrn_reflns_limit_k_min     -17
_diffrn_reflns_limit_k_max     18
_diffrn_reflns_limit_l_min     -18
_diffrn_reflns_limit_l_max     18
_refine_special_details
;
Refinement progress was checked using <i>Platon</i> (Spek, 2020) and by
an <i>R</i>-tensor (Parkin, 2000). The final model was further checked
with the IUCr utility <i>checkCIF</i>.
;
_reflns_number_total     8021
_reflns_number_gt     6646
_reflns_threshold_expression     'I > 2\s(I)'
_refine_ls_structure_factor_coef     Fsqd
_refine_ls_matrix_type     full
_refine_ls_R_factor_all     0.0472
_refine_ls_R_factor_gt     0.0366
_refine_ls_wR_factor_gt     0.0826
_refine_ls_wR_factor_ref     0.0899
_refine_ls_goodness_of_fit_ref     1.024
_refine_ls_restrained_S_all     1.147
_refine_ls_number_reflns     8021
_refine_ls_number_parameters     728
_refine_ls_number_restraints     273
_refine_ls_hydrogen_treatment     refxyz
_refine_ls_weighting_scheme     calc
_refine_ls_weighting_details
              'w=1/[\s^2^(Fo^2^)+(0.0319P)^2^+1.2580P] where P=(Fo^2^+2Fc^2^)/3'
_atom_sites_solution_hydrogens     difmap
_atom_sites_solution_primary     direct
_atom_sites_solution_secondary     difmap
_refine_ls_shift/su_max     0.001
_refine_ls_shift/su_mean     0.000
_refine_diff_density_max     0.411
_refine_diff_density_min     -0.313
_refine_ls_extinction_method
;
<i>SHELXL2019/2</i> (Sheldrick, 2015b)
;
_refine_ls_extinction_coef     0.0078(13)
_refine_ls_extinction_expression
                                  'Fc^*^=kFc[1+0.001xFc^2^\l^3^/sin(2\q)]^-1/4^'
loop_
    _atom_type_symbol
    _atom_type_description
    _atom_type_scat_dispersion_real
    _atom_type_scat_dispersion_imag
    _atom_type_scat_source
    'C' 'C' 0.0033 0.0016
                         'International Tables Vol C Tables 4.2.6.8 and 6.1.1.4'
    'H' 'H' 0.0000 0.0000
                         'International Tables Vol C Tables 4.2.6.8 and 6.1.1.4'
    'F' 'F' 0.0171 0.0103
                         'International Tables Vol C Tables 4.2.6.8 and 6.1.1.4'
    'N' 'N' 0.0061 0.0033
                         'International Tables Vol C Tables 4.2.6.8 and 6.1.1.4'
    'O' 'O' 0.0106 0.0060
                         'International Tables Vol C Tables 4.2.6.8 and 6.1.1.4'
    'S' 'S' 0.1246 0.1234
                         'International Tables Vol C Tables 4.2.6.8 and 6.1.1.4'
_computing_data_collection
;
<i>APEX3</i> (Bruker, 2016)
;
_computing_cell_refinement
;
<i>APEX3</i> (Bruker, 2016)
;
_computing_data_reduction
;
<i>APEX3</i> (Bruker, 2016)
;
_computing_structure_solution
;
<i>SHELXT</i> (Sheldrick, 2015a)
;
_computing_structure_refinement
;
<i>SHELXL2019/2</i> (Sheldrick, 2015b)
;
_computing_molecular_graphics
;
<i>XP</i> in <i>SHELXTL</i> (Sheldrick, 2008)
;
_computing_publication_material
;
<i>SHELX</i> (Sheldrick, 2008) and <i>publCIF</i> (Westrip,
2010)
;
loop_
    _atom_site_type_symbol
    _atom_site_label
    _atom_site_fract_x
    _atom_site_fract_y
    _atom_site_fract_z
    _atom_site_U_iso_or_equiv
    _atom_site_adp_type
    _atom_site_calc_flag
    _atom_site_occupancy
    _atom_site_disorder_assembly
    _atom_site_disorder_group
    S S1A 0.96653(5) 0.22146(4) 0.77875(4) 0.03426(12) Uani d 1 . .
    O O1A 0.95363(14) 0.40427(12) 0.59471(11) 0.0408(3) Uani d 1 . .
    N N1A 0.76657(16) 0.34097(14) 0.68704(13) 0.0350(4) Uani d 1 . .
    H H1A 0.720(2) 0.3890(16) 0.6429(16) 0.042 Uiso d 1 . .
    N N2A 0.71853(16) 0.25921(14) 0.77307(13) 0.0365(4) Uani d 1 . .
    C C1A 0.89728(18) 0.33853(15) 0.66966(14) 0.0286(4) Uani d 1 . .
    C C2A 0.81231(18) 0.19210(15) 0.82619(14) 0.0294(4) Uani d 1 . .
    C C3A 0.7884(12) 0.0917(7) 0.9244(7) 0.0411(6) Uani d 0.731(9) A 1
    F F1A 0.8079(7) 0.0963(5) 1.0078(2) 0.1020(18) Uani d 0.731(9) A 1
    F F2A 0.8728(5) 0.0021(2) 0.9115(4) 0.1037(19) Uani d 0.731(9) A 1
    F F3A 0.6673(3) 0.0848(4) 0.9448(4) 0.0895(16) Uani d 0.731(9) A 1
    C C3A' 0.792(3) 0.0889(17) 0.9217(17) 0.0411(6) Uani d 0.269(9) A 2
    F F1A' 0.7891(17) 0.0107(7) 0.8980(6) 0.081(4) Uani d 0.269(9) A 2
    F F2A' 0.6812(11) 0.1049(7) 0.9895(8) 0.084(4) Uani d 0.269(9) A 2
    F F3A' 0.8842(9) 0.0400(8) 0.9797(8) 0.068(3) Uani d 0.269(9) A 2
    S S1B 0.55246(4) 0.65799(4) 0.34668(4) 0.03139(12) Uani d 1 . .
    O O1B 0.63289(14) 0.48600(12) 0.52132(12) 0.0451(4) Uani d 1 . .
    N N1B 0.77624(15) 0.59413(13) 0.40477(12) 0.0291(3) Uani d 1 . .
    H H1B 0.8414(18) 0.5583(16) 0.4356(16) 0.035 Uiso d 1 . .
    N N2B 0.78780(15) 0.68295(13) 0.31098(12) 0.0313(3) Uani d 1 . .
    C C1B 0.65984(18) 0.56361(15) 0.44064(15) 0.0300(4) Uani d 1 . .
    C C2B 0.67908(18) 0.72306(15) 0.27328(14) 0.0291(4) Uani d 1 . .
    C C3B 0.6649(7) 0.8230(4) 0.1690(4) 0.0376(6) Uani d 0.802(7) B 1
    F F1B 0.5873(4) 0.8191(3) 0.1169(2) 0.0688(9) Uani d 0.802(7) B 1
    F F2B 0.6098(5) 0.91515(18) 0.1856(2) 0.0919(15) Uani d 0.802(7) B 1
    F F3B 0.7804(2) 0.8280(3) 0.1034(2) 0.0872(14) Uani d 0.802(7) B 1
    C C3B' 0.657(3) 0.8255(15) 0.1755(15) 0.0376(6) Uani d 0.198(7) B 2
    F F1B' 0.7410(13) 0.8816(9) 0.1520(10)
                                         0.069(4) Uani d 0.198(7) B 2
    F F2B' 0.6675(19) 0.8020(9) 0.0960(8) 0.076(4) Uani d 0.198(7) B 2
    F F3B' 0.5395(10) 0.8927(9) 0.1870(9) 0.073(3) Uani d 0.198(7) B 2
    S S1C 0.51557(5) 0.34764(4) 1.01026(4) 0.03561(13) Uani d 1 . .
    O O1C 0.52164(14) 0.50625(12) 0.80892(11) 0.0396(3) Uani d 1 . .
    N N1C 0.33717(16) 0.43878(13) 0.89515(13) 0.0323(4) Uani d 1 . .
    H H1C 0.295(2) 0.4746(17) 0.8448(15) 0.039 Uiso d 1 . .
    N N2C 0.28288(16) 0.36498(13) 0.98623(13) 0.0338(4) Uani d 1 . .
    C C1C 0.46203(18) 0.44504(15) 0.88628(14) 0.0285(4) Uani d 1 . .
    C C2C 0.36572(18) 0.31244(15) 1.05150(14) 0.0297(4) Uani d 1 . .
    C C3C 0.3342(8) 0.2217(5) 1.1581(4) 0.0396(6) Uani d 0.789(5) C 1
    F F1C 0.3650(4) 0.2303(2) 1.23606(15) 0.0761(10) Uani d 0.789(5) C 1
    F F2C 0.4036(4) 0.12531(17) 1.1556(2) 0.0997(16) Uani d 0.789(5) C 1
    F F3C 0.2062(2) 0.2288(3) 1.1867(2) 0.0937(14) Uani d 0.789(5) C 1
    C C3C' 0.335(3) 0.2182(18) 1.1521(14) 0.0396(6) Uani d 0.211(5) C 2
    F F1C' 0.2788(13) 0.1565(8) 1.1434(6) 0.069(3) Uani d 0.211(5) C 2
    F F2C' 0.2543(14) 0.2491(6) 1.2276(7) 0.079(4) Uani d 0.211(5) C 2
    F F3C' 0.4371(9) 0.1531(10) 1.1961(9) 0.084(4) Uani d 0.211(5) C 2
    S S1D 0.12479(5) 0.74725(4) 0.55582(4) 0.03674(13) Uani d 1 . .
    O O1D 0.22315(13) 0.56130(11) 0.71384(11) 0.0359(3) Uani d 1 . .
    N N1D 0.34765(15) 0.68830(13) 0.61291(13) 0.0316(3) Uani d 1 . .
    H H1D 0.4136(18) 0.6541(17) 0.6423(17) 0.038 Uiso d 1 . .
    N N2D 0.34835(16) 0.78693(14) 0.52875(13) 0.0367(4) Uani d 1 . .
    C C1D 0.23960(18) 0.64841(15) 0.64245(14) 0.0280(4) Uani d 1 . .
    C C2D 0.2393(2) 0.82565(16) 0.49213(15) 0.0343(4) Uani d 1 . .
    C C3D 0.2279(17) 0.9296(11) 0.3921(11) 0.0446(16) Uani d 0.499(5) D 1
    F F1D 0.2101(9) 1.0139(4) 0.4116(5) 0.112(3) Uani d 0.499(5) D 1
    F F2D 0.3266(4) 0.9244(3) 0.3131(3) 0.0764(15) Uani d 0.499(5) D 1
    F F3D 0.1208(4) 0.9442(4) 0.3547(4) 0.087(2) Uani d 0.499(5) D 1
    C C3D' 0.2036(17) 0.9381(11) 0.4023(11) 0.0446(16) Uani d 0.501(5) D 2
    F F1D' 0.2156(10) 0.9282(4) 0.3157(3) 0.116(3) Uani d 0.501(5) D 2
    F F2D' 0.0860(4) 1.0024(3) 0.4237(4) 0.0802(16) Uani d 0.501(5) D 2
    F F3D' 0.2875(4) 0.9973(4) 0.3863(5) 0.0759(18) Uani d 0.501(5) D 2
    S S1E 1.01005(4) 0.44778(4) 0.86856(4) 0.03126(12) Uani d 1 . .
    O O1E 0.94784(14) 0.58947(12) 0.67573(11) 0.0405(3) Uani d 1 . .
    N N1E 0.79039(15) 0.50383(13) 0.80787(13) 0.0314(3) Uani d 1 . .
    H H1E 0.7261(19) 0.5320(17) 0.7778(17) 0.038 Uiso d 1 . .
    N N2E 0.77016(15) 0.42897(13) 0.91058(13) 0.0312(3) Uani d 1 . .
    C C1E 0.91157(18) 0.52690(15) 0.76578(15) 0.0293(4) Uani d 1 . .
    C C2E 0.87636(18) 0.39383(14) 0.95031(14) 0.0280(4) Uani d 1 . .
    C C3E 0.8872(13) 0.3062(9) 1.0617(6) 0.0361(6) Uani d 0.69(3) E 1
    F F1E 0.9321(9) 0.3380(7) 1.1172(7) 0.0522(13) Uani d 0.69(3) E 1
    F F2E 0.9686(10) 0.2101(6) 1.0618(7) 0.0684(17) Uani d 0.69(3) E 1
    F F3E 0.7664(7) 0.2929(10) 1.1172(8) 0.0677(19) Uani d 0.69(3) E 1
    C C3E' 0.880(3) 0.308(2) 1.0615(14) 0.0361(6) Uani d 0.31(3) E 2
    F F1E' 0.926(3) 0.2096(11) 1.0533(14) 0.072(4) Uani d 0.31(3) E 2
    F F2E' 0.7658(15) 0.3082(18) 1.1266(18) 0.051(3) Uani d 0.31(3) E 2
    F F3E' 0.965(2) 0.312(2) 1.1065(16) 0.063(4) Uani d 0.31(3) E 2
    S S1F 0.58836(5) 0.88473(4) 0.44640(4) 0.03321(12) Uani d 1 . .
    O O1F 0.62033(14) 0.68089(11) 0.60648(11) 0.0388(3) Uani d 1 . .
    N N1F 0.79719(17) 0.75904(14) 0.52504(13) 0.0367(4) Uani d 1 . .
    H H1F 0.849(2) 0.7086(16) 0.5639(17) 0.044 Uiso d 1 . .
    N N2F 0.83663(16) 0.85025(14) 0.44911(13) 0.0364(4) Uani d 1 . .
    C C1F 0.66894(18) 0.75638(15) 0.54119(14) 0.0296(4) Uani d 1 . .
    C C2F 0.73824(18) 0.92081(15) 0.40304(14) 0.0298(4) Uani d 1 . .
    C C3F 0.7544(3) 1.0293(2) 0.3131(2) 0.0362(5) Uani d 0.908(2) F 1
    F F1F 0.7885(3) 1.02172(14) 0.21920(11) 0.0763(7) Uani d 0.908(2) F 1
    F F2F 0.64084(16) 1.11017(12) 0.31281(15) 0.0615(5) Uani d 0.908(2) F 1
    F F3F 0.84528(19) 1.06373(14) 0.32310(15) 0.0662(5) Uani d 0.908(2) F 1
    C C3F' 0.759(2) 1.0237(17) 0.3096(18) 0.0362(5) Uani d 0.092(2) F 2
    F F1F' 0.718(3) 1.1043(14) 0.3427(12) 0.0763(7) Uani d 0.092(2) F 2
    F F2F' 0.8847(15) 1.0179(13) 0.2641(15) 0.0615(5) Uani d 0.092(2) F 2
    F F3F' 0.6761(19) 1.0648(15) 0.2436(15) 0.0662(5) Uani d 0.092(2) F 2
loop_
    _atom_site_aniso_label
    _atom_site_aniso_U_11
    _atom_site_aniso_U_22
    _atom_site_aniso_U_33
    _atom_site_aniso_U_12
    _atom_site_aniso_U_13
    _atom_site_aniso_U_23
    S1A 0.0256(2) 0.0354(2) 0.0310(2) -0.01036(19) -0.00812(18) 0.00015(19)
    O1A 0.0352(7) 0.0419(8) 0.0344(7) -0.0201(6) -0.0069(6) 0.0029(6)
    N1A 0.0300(8) 0.0348(8) 0.0300(8) -0.0151(7) -0.0127(7) 0.0062(7)
    N2A 0.0319(8) 0.0372(9) 0.0322(8) -0.0176(7) -0.0099(7) 0.0031(7)
    C1A 0.0299(9) 0.0288(8) 0.0245(8) -0.0112(7) -0.0072(7) -0.0036(7)
    C2A 0.0290(9) 0.0304(9) 0.0245(8) -0.0118(7) -0.0056(7) -0.0033(7)
    C3A 0.0385(12) 0.0386(11) 0.0327(11) -0.0159(10) -0.0089(9) 0.0040(9)
    F1A 0.176(5) 0.108(3) 0.0278(12) -0.085(3) -0.0336(19) 0.0169(14)
    F2A 0.094(3) 0.0308(12) 0.099(3) -0.0039(15) 0.022(2) 0.0103(13)
    F3A 0.0565(16) 0.088(2) 0.080(3) -0.0527(17) -0.0287(16) 0.0425(19)
    C3A' 0.0385(12) 0.0386(11) 0.0327(11) -0.0159(10) -0.0089(9) 0.0040(9)
    F1A' 0.160(10)
                 0.047(4) 0.042(3) -0.057(5) -0.021(5) 0.004(3)
    F2A' 0.064(5) 0.046(4) 0.061(5) -0.005(4) 0.027(4) 0.012(3)
    F3A' 0.064(5) 0.060(5) 0.058(5) -0.034(4) -0.039(4) 0.027(3)
    S1B 0.0244(2) 0.0297(2) 0.0311(2) -0.01107(18) -0.01094(18) 0.00303(18)
    O1B 0.0392(8) 0.0442(8) 0.0402(8) -0.0244(7) -0.0213(6) 0.0140(6)
    N1B 0.0224(7) 0.0317(8) 0.0298(8) -0.0101(6) -0.0082(6) -0.0042(6)
    N2B 0.0282(8) 0.0332(8) 0.0295(8) -0.0137(6) -0.0034(6) -0.0064(6)
    C1B 0.0263(9) 0.0291(9) 0.0309(9) -0.0097(7) -0.0121(7) -0.0017(7)
    C2B 0.0290(9) 0.0269(8) 0.0277(9) -0.0118(7) -0.0036(7) -0.0048(7)
    C3B 0.0402(13) 0.0340(10)
                            0.0306(11) -0.0157(9) -0.0072(10) -0.0006(9)
    F1B 0.085(2) 0.0696(17) 0.0473(14) -0.0416(16) -0.0370(14) 0.0152(11)
    F2B 0.176(4) 0.0276(10) 0.0484(13) -0.0149(16) -0.024(2) -0.0022(9)
    F3B 0.0469(12) 0.091(2) 0.0511(15) -0.0233(12) 0.0028(10) 0.0301(14)
    C3B' 0.0402(13) 0.0340(10)
                             0.0306(11) -0.0157(9) -0.0072(10) -0.0006(9)
    F1B' 0.075(7) 0.056(6) 0.063(6) -0.049(5) -0.037(5) 0.032(4)
    F2B' 0.137(11) 0.053(5) 0.036(4) -0.018(7) -0.029(6) -0.013(4)
    F3B' 0.060(5) 0.035(5) 0.070(6) 0.005(3) -0.017(4) 0.014(4)
    S1C 0.0280(2) 0.0413(3) 0.0296(2) -0.0141(2) -0.01040(18) 0.0006(2)
    O1C 0.0328(7) 0.0437(8) 0.0311(7) -0.0191(6) -0.0046(6) 0.0013(6)
    N1C 0.0303(8) 0.0344(8) 0.0259(8) -0.0143(7) -0.0109(6) 0.0024(6)
    N2C 0.0308(8) 0.0344(8) 0.0306(8) -0.0151(7) -0.0078(7) -0.0010(7)
    C1C 0.0263(9) 0.0291(9) 0.0264(9) -0.0092(7) -0.0057(7) -0.0054(7)
    C2C 0.0271(9) 0.0294(9) 0.0275(9) -0.0097(7) -0.0047(7) -0.0049(7)
    C3C 0.0377(11) 0.0379(11) 0.0316(12) -0.0139(9) -0.0066(9) -0.0003(9)
    F1C 0.112(2) 0.0858(19) 0.0287(10) -0.0521(18) -0.0219(12) 0.0062(10)
    F2C 0.151(4) 0.0261(10) 0.0597(17) -0.0153(14) 0.0255(19) -0.0020(10)
    F3C 0.0472(12) 0.113(3) 0.0635(18) -0.0458(14) -0.0143(11) 0.0371(16)
    C3C' 0.0377(11) 0.0379(11) 0.0316(12) -0.0139(9) -0.0066(9) -0.0003(9)
    F1C' 0.111(8) 0.062(5) 0.043(4) -0.066(6) -0.015(5) 0.007(3)
    F2C' 0.114(8) 0.039(4) 0.042(4) -0.018(5) 0.024(5) -0.008(3)
    F3C' 0.052(4) 0.072(7) 0.066(6) -0.017(4) -0.027(4) 0.035(5)
    S1D 0.0316(2) 0.0360(3) 0.0367(3) -0.0148(2) -0.0166(2) 0.0028(2)
    O1D 0.0348(7) 0.0359(7) 0.0326(7) -0.0158(6) -0.0154(6) 0.0020(6)
    N1D 0.0236(8) 0.0372(8) 0.0312(8) -0.0114(7) -0.0083(6) -0.0059(7)
    N2D 0.0320(8) 0.0407(9) 0.0331(9) -0.0182(7) -0.0032(7) -0.0056(7)
    C1D 0.0258(9) 0.0318(9) 0.0243(8) -0.0091(7) -0.0073(7) -0.0061(7)
    C2D 0.0358(10) 0.0347(10) 0.0285(9) -0.0163(8) -0.0053(8) -0.0036(8)
    C3D 0.044(5) 0.0404(18) 0.037(2) -0.019(2) -0.009(2) 0.0020(16)
    F1D 0.234(9) 0.0336(19) 0.068(3) -0.025(4) -0.056(5) -0.0092(19)
    F2D 0.064(2) 0.069(2) 0.0406(18) -0.0176(18) 0.0047(16) 0.0153(15)
    F3D 0.064(2) 0.088(3) 0.066(3) -0.038(2) -0.040(2) 0.039(2)
    C3D' 0.044(5) 0.0404(18) 0.037(2) -0.019(2) -0.009(2) 0.0020(16)
    F1D' 0.255(9) 0.059(2) 0.038(2) -0.043(5) -0.054(4) -0.0030(18)
    F2D' 0.060(2) 0.0460(19) 0.089(3) -0.0044(15) -0.0225(19) 0.0116(18)
    F3D' 0.068(2) 0.047(3) 0.089(4) -0.035(2) -0.034(2) 0.023(2)
    S1E 0.0248(2) 0.0340(2) 0.0298(2) -0.01272(18) -0.00930(17) -0.00089(18)
    O1E 0.0323(7) 0.0462(8) 0.0326(7) -0.0175(6) -0.0125(6) 0.0039(6)
    N1E 0.0236(8) 0.0353(8) 0.0323(8) -0.0104(6) -0.0086(6) -0.0059(7)
    N2E 0.0262(8) 0.0325(8) 0.0331(8) -0.0121(6) -0.0028(6) -0.0095(7)
    C1E 0.0244(8) 0.0299(9) 0.0305(9) -0.0088(7) -0.0084(7) -0.0053(7)
    C2E 0.0268(9) 0.0265(8) 0.0299(9) -0.0113(7) -0.0033(7) -0.0080(7)
    C3E 0.0355(16) 0.0319(10) 0.0338(10) -0.0124(10) -0.0049(9) -0.0047(8)
    F1E 0.071(3) 0.053(2) 0.0369(16) -0.022(2) -0.020(2) -0.0093(14)
    F2E 0.089(4) 0.0332(16) 0.049(2) 0.0112(18) -0.016(2) -0.0081(13)
    F3E 0.048(2) 0.091(5) 0.041(3) -0.043(3) -0.0090(19) 0.014(2)
    C3E' 0.0355(16) 0.0319(10) 0.0338(10) -0.0124(10) -0.0049(9) -0.0047(8)
    F1E' 0.123(10) 0.023(3) 0.041(4) -0.013(5) -0.015(6) 0.004(3)
    F2E' 0.048(5) 0.051(4) 0.033(4) -0.013(4) 0.010(4) -0.010(3)
    F3E' 0.061(6) 0.076(9) 0.043(5) -0.038(6) -0.021(5) 0.009(4)
    S1F 0.0259(2) 0.0324(2) 0.0338(2) -0.00987(18) -0.00592(18) -0.00442(19)
    O1F 0.0346(7) 0.0387(7) 0.0349(7) -0.0186(6) -0.0050(6) -0.0010(6)
    N1F 0.0307(8) 0.0396(9) 0.0290(8) -0.0158(7) -0.0110(7) 0.0047(7)
    N2F 0.0332(8) 0.0418(9) 0.0283(8) -0.0187(7) -0.0079(7) 0.0001(7)
    C1F 0.0286(9) 0.0327(9) 0.0247(9) -0.0110(7) -0.0046(7) -0.0065(7)
    C2F 0.0305(9) 0.0348(9) 0.0225(8) -0.0144(8) -0.0032(7) -0.0060(7)
    C3F 0.0387(10) 0.0366(10) 0.0297(10) -0.0167(9) -0.0051(8) -0.0052(8)
    F1F 0.141(2) 0.0501(9) 0.0212(7) -0.0369(11) 0.0040(9) -0.0042(6)
    F2F 0.0500(9) 0.0390(8) 0.0646(11) -0.0093(7) -0.0085(8) 0.0026(7)
    F3F 0.0679(11) 0.0567(10) 0.0703(11) -0.0422(9) -0.0275(9) 0.0095(8)
    C3F' 0.0387(10) 0.0366(10) 0.0297(10) -0.0167(9) -0.0051(8) -0.0052(8)
    F1F' 0.141(2) 0.0501(9) 0.0212(7) -0.0369(11) 0.0040(9) -0.0042(6)
    F2F' 0.0500(9) 0.0390(8) 0.0646(11) -0.0093(7) -0.0085(8) 0.0026(7)
    F3F' 0.0679(11) 0.0567(10) 0.0703(11) -0.0422(9) -0.0275(9) 0.0095(8)
_geom_special_details
;
 All esds (except the esd in the dihedral angle between two l.s. planes)
 are estimated using the full covariance matrix.  The cell esds are taken
 into account individually in the estimation of esds in distances, angles
 and torsion angles; correlations between esds in cell parameters are only
 used when they are defined by crystal symmetry.  An approximate (isotropic)
 treatment of cell esds is used for estimating esds involving l.s. planes.
;
loop_
    _geom_bond_atom_site_label_1
    _geom_bond_atom_site_label_2
    _geom_bond_site_symmetry_2
    _geom_bond_distance
    _geom_bond_publ_flag
    S1A C2A . 1.7279(18) ?
    S1A C1A . 1.7825(18) ?
    O1A C1A . 1.213(2) ?
    N1A C1A . 1.355(2) ?
    N1A N2A . 1.358(2) ?
    N1A H1A . 0.819(16) ?
    N2A C2A . 1.277(2) ?
    C2A C3A' . 1.497(13) ?
    C2A C3A . 1.500(5) ?
    C3A F3A . 1.289(12) ?
    C3A F1A . 1.295(12) ?
    C3A F2A . 1.296(12) ?
    C3A' F3A' . 1.29(3) ?
    C3A' F2A' . 1.29(3) ?
    C3A' F1A' . 1.29(3) ?
    S1B C2B . 1.7251(18) ?
    S1B C1B . 1.7725(17) ?
    O1B C1B . 1.213(2) ?
    N1B N2B . 1.357(2) ?
    N1B C1B . 1.358(2) ?
    N1B H1B . 0.826(15) ?
    N2B C2B . 1.282(2) ?
    C2B C3B' . 1.481(15) ?
    C2B C3B . 1.509(4) ?
    C3B F2B . 1.294(7) ?
    C3B F3B . 1.305(7) ?
    C3B F1B . 1.317(7) ?
    C3B' F2B' . 1.27(2) ?
    C3B' F3B' . 1.28(2) ?
    C3B' F1B' . 1.29(2) ?
    S1C C2C . 1.7261(18) ?
    S1C C1C . 1.7835(18) ?
    O1C C1C . 1.211(2) ?
    N1C N2C . 1.357(2) ?
    N1C C1C . 1.358(2) ?
    N1C H1C . 0.829(15) ?
    N2C C2C . 1.279(2) ?
    C2C C3C' . 1.485(14) ?
    C2C C3C . 1.506(4) ?
    C3C F2C . 1.283(8) ?
    C3C F3C . 1.299(8) ?
    C3C F1C . 1.317(7) ?
    C3C' F2C' . 1.27(2) ?
    C3C' F3C' . 1.28(2) ?
    C3C' F1C' . 1.29(2) ?
    S1D C2D . 1.7262(19) ?
    S1D C1D . 1.7728(17) ?
    O1D C1D . 1.214(2) ?
    N1D C1D . 1.355(2) ?
    N1D N2D . 1.357(2) ?
    N1D H1D . 0.821(15) ?
    N2D C2D . 1.279(3) ?
    C2D C3D . 1.501(9) ?
    C2D C3D' . 1.516(9) ?
    C3D F1D . 1.26(2) ?
    C3D F2D . 1.284(15) ?
    C3D F3D . 1.34(2) ?
    C3D' F1D' . 1.25(2) ?
    C3D' F2D' . 1.293(15) ?
    C3D' F3D' . 1.35(2) ?
    S1E C2E . 1.7262(18) ?
    S1E C1E . 1.7764(18) ?
    O1E C1E . 1.214(2) ?
    N1E C1E . 1.357(2) ?
    N1E N2E . 1.360(2) ?
    N1E H1E . 0.814(15) ?
    N2E C2E . 1.281(2) ?
    C2E C3E' . 1.490(13) ?
    C2E C3E . 1.506(6) ?
    C3E F2E . 1.301(12) ?
    C3E F3E . 1.329(11) ?
    C3E F1E . 1.333(12) ?
    C3E' F2E' . 1.29(2) ?
    C3E' F3E' . 1.31(2) ?
    C3E' F1E' . 1.32(3) ?
    S1F C2F . 1.7297(18) ?
    S1F C1F . 1.7881(18) ?
    O1F C1F . 1.213(2) ?
    N1F C1F . 1.354(2) ?
    N1F N2F . 1.357(2) ?
    N1F H1F . 0.820(16) ?
    N2F C2F . 1.275(2) ?
    C2F C3F' . 1.484(17) ?
    C2F C3F . 1.505(3) ?
    C3F F1F . 1.300(4) ?
    C3F F3F . 1.319(4) ?
    C3F F2F . 1.326(4) ?
    C3F' F1F' . 1.28(2) ?
    C3F' F3F' . 1.30(2) ?
    C3F' F2F' . 1.30(2) ?
loop_
    _geom_angle_atom_site_label_1
    _geom_angle_atom_site_label_2
    _geom_angle_atom_site_label_3
    _geom_angle_site_symmetry_1
    _geom_angle_site_symmetry_3
    _geom_angle
    _geom_angle_publ_flag
    C2A S1A C1A . . 88.14(8) ?
    C1A N1A N2A . . 119.32(15) ?
    C1A N1A H1A . . 119.3(16) ?
    N2A N1A H1A . . 121.2(16) ?
    C2A N2A N1A . . 109.19(15) ?
    O1A C1A N1A . . 126.00(17) ?
    O1A C1A S1A . . 127.78(15) ?
    N1A C1A S1A . . 106.22(12) ?
    N2A C2A C3A' . . 121.6(12) ?
    N2A C2A C3A . . 120.8(5) ?
    N2A C2A S1A . . 117.06(14) ?
    C3A' C2A S1A . . 121.2(12) ?
    C3A C2A S1A . . 122.1(5) ?
    F3A C3A F1A . . 107.9(8) ?
    F3A C3A F2A . . 109.2(8) ?
    F1A C3A F2A . . 107.7(8) ?
    F3A C3A C2A . . 112.0(7) ?
    F1A C3A C2A . . 110.0(7) ?
    F2A C3A C2A . . 109.9(7) ?
    F3A' C3A' F2A' . . 104.3(17) ?
    F3A' C3A' F1A' . . 103.3(17) ?
    F2A' C3A' F1A' . . 104.3(18) ?
    F3A' C3A' C2A . . 115.2(19) ?
    F2A' C3A' C2A . . 114.1(18) ?
    F1A' C3A' C2A . . 114.4(18) ?
    C2B S1B C1B . . 87.86(8) ?
    N2B N1B C1B . . 118.20(15) ?
    N2B N1B H1B . . 119.2(15) ?
    C1B N1B H1B . . 122.4(15) ?
    C2B N2B N1B . . 109.50(15) ?
    O1B C1B N1B . . 127.14(16) ?
    O1B C1B S1B . . 125.52(14) ?
    N1B C1B S1B . . 107.33(12) ?
    N2B C2B C3B' . . 122.3(10) ?
    N2B C2B C3B . . 120.5(3) ?
    N2B C2B S1B . . 117.11(14) ?
    C3B' C2B S1B . . 120.5(10) ?
    C3B C2B S1B . . 122.4(3) ?
    F2B C3B F3B . . 108.9(5) ?
    F2B C3B F1B . . 106.6(5) ?
    F3B C3B F1B . . 106.2(5) ?
    F2B C3B C2B . . 111.7(4) ?
    F3B C3B C2B . . 112.1(4) ?
    F1B C3B C2B . . 111.0(4) ?
    F2B' C3B' F3B' . . 106.6(18) ?
    F2B' C3B' F1B' . . 109.8(18) ?
    F3B' C3B' F1B' . . 105.5(16) ?
    F2B' C3B' C2B . . 110.7(16) ?
    F3B' C3B' C2B . . 112.6(16) ?
    F1B' C3B' C2B . . 111.4(15) ?
    C2C S1C C1C . . 88.23(8) ?
    N2C N1C C1C . . 119.38(15) ?
    N2C N1C H1C . . 118.0(16) ?
    C1C N1C H1C . . 122.4(16) ?
    C2C N2C N1C . . 109.16(15) ?
    O1C C1C N1C . . 125.55(17) ?
    O1C C1C S1C . . 128.35(14) ?
    N1C C1C S1C . . 106.10(12) ?
    N2C C2C C3C' . . 118.9(10) ?
    N2C C2C C3C . . 120.8(3) ?
    N2C C2C S1C . . 117.10(14) ?
    C3C' C2C S1C . . 123.7(10) ?
    C3C C2C S1C . . 122.0(3) ?
    F2C C3C F3C . . 111.2(5) ?
    F2C C3C F1C . . 106.7(5) ?
    F3C C3C F1C . . 105.0(5) ?
    F2C C3C C2C . . 110.8(5) ?
    F3C C3C C2C . . 111.8(5) ?
    F1C C3C C2C . . 111.0(4) ?
    F2C' C3C' F3C' . . 101.9(16) ?
    F2C' C3C' F1C' . . 103.9(17) ?
    F3C' C3C' F1C' . . 107.0(17) ?
    F2C' C3C' C2C . . 113.3(17) ?
    F3C' C3C' C2C . . 113.8(17) ?
    F1C' C3C' C2C . . 115.6(16) ?
    C2D S1D C1D . . 87.99(9) ?
    C1D N1D N2D . . 118.36(15) ?
    C1D N1D H1D . . 122.7(16) ?
    N2D N1D H1D . . 118.9(16) ?
    C2D N2D N1D . . 109.65(15) ?
    O1D C1D N1D . . 127.28(16) ?
    O1D C1D S1D . . 125.59(14) ?
    N1D C1D S1D . . 107.14(13) ?
    N2D C2D C3D . . 117.0(8) ?
    N2D C2D C3D' . . 123.4(8) ?
    N2D C2D S1D . . 116.86(14) ?
    C3D C2D S1D . . 125.9(9) ?
    C3D' C2D S1D . . 119.7(8) ?
    F1D C3D F2D . . 110.1(14) ?
    F1D C3D F3D . . 108.4(10) ?
    F2D C3D F3D . . 103.9(14) ?
    F1D C3D C2D . . 111.5(13) ?
    F2D C3D C2D . . 114.5(9) ?
    F3D C3D C2D . . 107.9(12) ?
    F1D' C3D' F2D' . . 109.6(14) ?
    F1D' C3D' F3D' . . 108.4(10) ?
    F2D' C3D' F3D' . . 102.7(14) ?
    F1D' C3D' C2D . . 111.5(13) ?
    F2D' C3D' C2D . . 114.9(9) ?
    F3D' C3D' C2D . . 109.0(13) ?
    C2E S1E C1E . . 88.10(8) ?
    C1E N1E N2E . . 118.65(15) ?
    C1E N1E H1E . . 126.0(16) ?
    N2E N1E H1E . . 115.3(16) ?
    C2E N2E N1E . . 109.35(15) ?
    O1E C1E N1E . . 127.58(17) ?
    O1E C1E S1E . . 125.56(14) ?
    N1E C1E S1E . . 106.86(13) ?
    N2E C2E C3E' . . 119.3(11) ?
    N2E C2E C3E . . 121.9(5) ?
    N2E C2E S1E . . 117.02(14) ?
    C3E' C2E S1E . . 123.7(11) ?
    C3E C2E S1E . . 121.0(5) ?
    F2E C3E F3E . . 109.1(9) ?
    F2E C3E F1E . . 107.0(8) ?
    F3E C3E F1E . . 105.9(9) ?
    F2E C3E C2E . . 113.5(9) ?
    F3E C3E C2E . . 110.5(9) ?
    F1E C3E C2E . . 110.5(8) ?
    F2E' C3E' F3E' . . 109(2) ?
    F2E' C3E' F1E' . . 106(2) ?
    F3E' C3E' F1E' . . 106.1(19) ?
    F2E' C3E' C2E . . 116(2) ?
    F3E' C3E' C2E . . 111.9(19) ?
    F1E' C3E' C2E . . 107.3(18) ?
    C2F S1F C1F . . 88.00(9) ?
    C1F N1F N2F . . 119.42(16) ?
    C1F N1F H1F . . 120.7(17) ?
    N2F N1F H1F . . 119.7(17) ?
    C2F N2F N1F . . 109.29(15) ?
    O1F C1F N1F . . 126.26(17) ?
    O1F C1F S1F . . 127.58(15) ?
    N1F C1F S1F . . 106.16(13) ?
    N2F C2F C3F' . . 120.0(10)
                             ?
    N2F C2F C3F . . 120.8(2) ?
    N2F C2F S1F . . 117.12(14) ?
    C3F' C2F S1F . . 122.7(10) ?
    C3F C2F S1F . . 122.07(17) ?
    F1F C3F F3F . . 108.5(3) ?
    F1F C3F F2F . . 107.2(3) ?
    F3F C3F F2F . . 105.7(3) ?
    F1F C3F C2F . . 111.7(2) ?
    F3F C3F C2F . . 112.0(2) ?
    F2F C3F C2F . . 111.4(2) ?
    F1F' C3F' F3F' . . 97.7(18) ?
    F1F' C3F' F2F' . . 106(2) ?
    F3F' C3F' F2F' . . 115.2(19) ?
    F1F' C3F' C2F . . 108.7(18) ?
    F3F' C3F' C2F . . 114.3(17) ?
    F2F' C3F' C2F . . 113.6(16) ?
loop_
    _geom_torsion_atom_site_label_1
    _geom_torsion_atom_site_label_2
    _geom_torsion_atom_site_label_3
    _geom_torsion_atom_site_label_4
    _geom_torsion_site_symmetry_1
    _geom_torsion_site_symmetry_2
    _geom_torsion_site_symmetry_3
    _geom_torsion_site_symmetry_4
    _geom_torsion
    _geom_torsion_publ_flag
    C1A N1A N2A C2A . . . . 1.5(3) ?
    N2A N1A C1A O1A . . . . 177.87(19) ?
    N2A N1A C1A S1A . . . . -2.7(2) ?
    C2A S1A C1A O1A . . . . -178.3(2) ?
    C2A S1A C1A N1A . . . . 2.28(14) ?
    N1A N2A C2A C3A' . . . . -176.0(14) ?
    N1A N2A C2A C3A . . . . -178.6(6) ?
    N1A N2A C2A S1A . . . . 0.6(2) ?
    C1A S1A C2A N2A . . . . -1.78(17) ?
    C1A S1A C2A C3A' . . . . 174.9(14) ?
    C1A S1A C2A C3A . . . . 177.4(6) ?
    N2A C2A C3A F3A . . . . 0.0(11) ?
    S1A C2A C3A F3A . . . . -179.1(6) ?
    N2A C2A C3A F1A . . . . -120.0(7) ?
    S1A C2A C3A F1A . . . . 60.9(10) ?
    N2A C2A C3A F2A . . . . 121.6(7) ?
    S1A C2A C3A F2A . . . . -57.5(10) ?
    N2A C2A C3A' F3A' . . . . -167.5(15) ?
    S1A C2A C3A' F3A' . . . . 16(3) ?
    N2A C2A C3A' F2A' . . . . -47(3) ?
    S1A C2A C3A' F2A' . . . . 136.6(18) ?
    N2A C2A C3A' F1A' . . . . 73(2) ?
    S1A C2A C3A' F1A' . . . . -103(2) ?
    C1B N1B N2B C2B . . . . 0.5(2) ?
    N2B N1B C1B O1B . . . . 178.8(2) ?
    N2B N1B C1B S1B . . . . -0.7(2) ?
    C2B S1B C1B O1B . . . . -179.0(2) ?
    C2B S1B C1B N1B . . . . 0.47(14) ?
    N1B N2B C2B C3B' . . . . 175.6(12) ?
    N1B N2B C2B C3B . . . . 179.9(3) ?
    N1B N2B C2B S1B . . . . -0.1(2) ?
    C1B S1B C2B N2B . . . . -0.25(16) ?
    C1B S1B C2B C3B' . . . . -176.0(11) ?
    C1B S1B C2B C3B . . . . 179.8(3) ?
    N2B C2B C3B F2B . . . . -92.6(5) ?
    S1B C2B C3B F2B . . . . 87.3(6) ?
    N2B C2B C3B F3B . . . . 29.9(6) ?
    S1B C2B C3B F3B . . . . -150.1(4) ?
    N2B C2B C3B F1B . . . . 148.5(4) ?
    S1B C2B C3B F1B . . . . -31.5(6) ?
    N2B C2B C3B' F2B' . . . . 105.9(18) ?
    S1B C2B C3B' F2B' . . . . -79(2) ?
    N2B C2B C3B' F3B' . . . . -134.9(15) ?
    S1B C2B C3B' F3B' . . . . 41(2) ?
    N2B C2B C3B' F1B' . . . . -17(2) ?
    S1B C2B C3B' F1B' . . . . 158.9(14) ?
    C1C N1C N2C C2C . . . . 0.7(3) ?
    N2C N1C C1C O1C . . . . 179.06(19) ?
    N2C N1C C1C S1C . . . . -1.6(2) ?
    C2C S1C C1C O1C . . . . -179.2(2) ?
    C2C S1C C1C N1C . . . . 1.48(14) ?
    N1C N2C C2C C3C' . . . . -173.3(12) ?
    N1C N2C C2C C3C . . . . -177.6(4) ?
    N1C N2C C2C S1C . . . . 0.6(2) ?
    C1C S1C C2C N2C . . . . -1.29(17) ?
    C1C S1C C2C C3C' . . . . 172.3(12) ?
    C1C S1C C2C C3C . . . . 176.9(4) ?
    N2C C2C C3C F2C . . . . 105.1(6) ?
    S1C C2C C3C F2C . . . . -73.0(6) ?
    N2C C2C C3C F3C . . . . -19.6(7) ?
    S1C C2C C3C F3C . . . . 162.2(4) ?
    N2C C2C C3C F1C . . . . -136.5(4) ?
    S1C C2C C3C F1C . . . . 45.4(7) ?
    N2C C2C C3C' F2C' . . . . -82(2) ?
    S1C C2C C3C' F2C' . . . . 104.1(19) ?
    N2C C2C C3C' F3C' . . . . 161.8(15) ?
    S1C C2C C3C' F3C' . . . . -12(3) ?
    N2C C2C C3C' F1C' . . . . 37(2) ?
    S1C C2C C3C' F1C' . . . . -136.1(15) ?
    C1D N1D N2D C2D . . . . 0.5(3) ?
    N2D N1D C1D O1D . . . . 178.44(19) ?
    N2D N1D C1D S1D . . . . -1.0(2) ?
    C2D S1D C1D O1D . . . . -178.59(19) ?
    C2D S1D C1D N1D . . . . 0.85(14) ?
    N1D N2D C2D C3D . . . . -174.6(9) ?
    N1D N2D C2D C3D' . . . . 176.2(9) ?
    N1D N2D C2D S1D . . . . 0.2(2) ?
    C1D S1D C2D N2D . . . . -0.65(18) ?
    C1D S1D C2D C3D . . . . 173.7(9) ?
    C1D S1D C2D C3D' . . . . -176.8(9) ?
    N2D C2D C3D F1D . . . . -73.1(13) ?
    S1D C2D C3D F1D . . . . 112.6(14) ?
    N2D C2D C3D F2D . . . . 53(2) ?
    S1D C2D C3D F2D . . . . -121.5(14) ?
    N2D C2D C3D F3D . . . . 167.9(8) ?
    S1D C2D C3D F3D . . . . -6.4(16) ?
    N2D C2D C3D' F1D' . . . . 106.3(15) ?
    S1D C2D C3D' F1D' . . . . -77.8(13) ?
    N2D C2D C3D' F2D' . . . . -128.1(14) ?
    S1D C2D C3D' F2D' . . . . 48(2) ?
    N2D C2D C3D' F3D' . . . . -13.4(16) ?
    S1D C2D C3D' F3D' . . . . 162.4(7) ?
    C1E N1E N2E C2E . . . . 0.9(2) ?
    N2E N1E C1E O1E . . . . 178.64(19) ?
    N2E N1E C1E S1E . . . . -1.6(2) ?
    C2E S1E C1E O1E . . . . -178.87(19) ?
    C2E S1E C1E N1E . . . . 1.36(14) ?
    N1E N2E C2E C3E' . . . . -178.1(13) ?
    N1E N2E C2E C3E . . . . -177.4(6) ?
    N1E N2E C2E S1E . . . . 0.3(2) ?
    C1E S1E C2E N2E . . . . -1.04(16) ?
    C1E S1E C2E C3E' . . . . 177.3(14) ?
    C1E S1E C2E C3E . . . . 176.7(6) ?
    N2E C2E C3E F2E . . . . 108.4(9) ?
    S1E C2E C3E F2E . . . . -69.2(11) ?
    N2E C2E C3E F3E . . . . -14.5(13) ?
    S1E C2E C3E F3E . . . . 167.9(8) ?
    N2E C2E C3E F1E . . . . -131.3(8) ?
    S1E C2E C3E F1E . . . . 51.0(12) ?
    N2E C2E C3E' F2E' . . . . -29(3) ?
    S1E C2E C3E' F2E' . . . . 152.8(17) ?
    N2E C2E C3E' F3E' . . . . -155(2) ?
    S1E C2E C3E' F3E' . . . . 27(3) ?
    N2E C2E C3E' F1E' . . . . 89(2) ?
    S1E C2E C3E' F1E' . . . . -89(2) ?
    C1F N1F N2F C2F . . . . -0.9(3) ?
    N2F N1F C1F O1F . . . . -179.47(19) ?
    N2F N1F C1F S1F . . . . 1.2(2) ?
    C2F S1F C1F O1F . . . . 179.82(19) ?
    C2F S1F C1F N1F . . . . -0.88(14) ?
    N1F N2F C2F C3F' . . . . -174.3(13) ?
    N1F N2F C2F C3F . . . . -178.5(2) ?
    N1F N2F C2F S1F . . . . 0.1(2) ?
    C1F S1F C2F N2F . . . . 0.50(17) ?
    C1F S1F C2F C3F' . . . . 174.7(13) ?
    C1F S1F C2F C3F . . . . 179.1(2) ?
    N2F C2F C3F F1F . . . . 92.2(3) ?
    S1F C2F C3F F1F . . . . -86.3(3) ?
    N2F C2F C3F F3F . . . . -29.7(4) ?
    S1F C2F C3F F3F . . . . 151.8(2) ?
    N2F C2F C3F F2F . . . . -147.8(2) ?
    S1F C2F C3F F2F . . . . 33.6(3) ?
    N2F C2F C3F' F1F' . . . . -98.9(19) ?
    S1F C2F C3F' F1F' . . . . 87(2) ?
    N2F C2F C3F' F3F' . . . . 153.2(17) ?
    S1F C2F C3F' F3F' . . . . -21(3) ?
    N2F C2F C3F' F2F' . . . . 18(3) ?
    S1F C2F C3F' F2F' . . . . -155.7(15) ?
loop_
    _geom_hbond_atom_site_label_D
    _geom_hbond_atom_site_label_H
    _geom_hbond_atom_site_label_A
    _geom_hbond_site_symmetry_A
    _geom_hbond_distance_DH
    _geom_hbond_distance_HA
    _geom_hbond_distance_DA
    _geom_hbond_angle_DHA
    _geom_hbond_publ_flag
    N1A H1A O1B . 0.819(16) 1.918(16) 2.726(2) 169(2) ?
    N1B H1B O1A . 0.826(15) 2.574(17) 3.328(2) 152.3(19) ?
    N1B H1B O1A 2_766 0.826(15) 2.347(19) 2.955(2) 131.0(18) ?
    N1C H1C O1D . 0.829(15) 1.927(16) 2.7485(19) 171(2) ?
    N1D H1D O1C . 0.821(15) 2.605(17) 3.342(2) 150(2) ?
    N1D H1D O1F . 0.821(15) 2.280(19) 2.908(2) 134(2) ?
    N1E H1E O1C . 0.814(15) 2.262(19) 2.912(2) 137(2) ?
    N1E H1E O1F . 0.814(15) 2.643(18) 3.359(2) 148(2) ?
    N1F H1F O1E . 0.820(16) 1.952(16) 2.764(2) 171(2) ?
_shelx_space_group_comment
;
The symmetry employed for this shelxl refinement is uniquely defined
by the following loop, which should always be used as a source of
symmetry information in preference to the above space-group names.
They are only intended as comments.
;
_shelx_estimated_absorpt_T_min     0.845
_shelx_estimated_absorpt_T_max     0.863
_shelx_hkl_file
;
  -1   0   0 3.45820 0.89946  10
  -1   0   0 2.45362 0.65789  10
  -1   0   0 2.20848 0.63823   6
  -1   0   0 1.13458 0.66447   7
  -1   0   0 1.76141 0.50421   8
  -1   0   0 1.61222 0.53482   9
  -1   0   0 3.40961 0.76638   4
  -1   0   0 2.29410 0.53334   2
  -1   0   0 1.85723 0.71488   3
   1   0   0 2.69849 0.69031   4
   1   0   0 3.25443 0.75887   8
   1   0   0 2.15178 0.65372   9
   1   0   0 1.81307 0.57869  10
   1   0   0 2.80120 1.01864  10
   1   0   0 2.38503 0.86958   3
   1   0   0 3.26516 0.62885   6
   1   0   0 3.93311 0.75839   2
   1   0   0 2.43943 0.79107   7
  -3   0   0 103.356 6.30191   4
  -3   0   0 101.273 6.51559  10
  -3   0   0 104.175 6.45319   9
  -3   0   0 98.7667 6.64016   7
  -3   0   0 104.317 5.64262   8
  -3   0   0 99.5356 5.61556   6
   3   0   0 93.5743 5.25431   2
   3   0   0 99.8228 6.97886   4
   3   0   0 105.351 5.71545   6
   3   0   0 96.7905 6.56698   7
   3   0   0 105.256 6.56812   9
   3   0   0 95.9904 6.23549  10
   3   0   0 92.1159 6.48191  10
   3   0   0 102.920 5.71543   8
   3   0   0 106.073 7.21740   3
  -4   0   0 329.780 15.2983   9
  -4   0   0 329.242 15.5630  10
  -4   0   0 286.172 15.4137   3
  -4   0   0 336.734 15.5900  10
  -4   0   0 325.689 14.9822   4
  -4   0   0 315.549 13.6776   8
   4   0   0 340.718 16.6121   3
   4   0   0 319.838 13.5409   2
   4   0   0 320.973 13.9692   8
   4   0   0 323.659 15.6508  10
   4   0   0 306.735 15.9815   4
  -5   0   0 1544.99 55.1567  10
  -5   0   0 1538.33 54.5671   4
  -5   0   0 1504.23 52.6514   6
  -5   0   0 1487.28 56.8953  10
  -5   0   0 1524.27 54.6886   9
   5   0   0 1551.52 52.7172   8
   5   0   0 1482.62 51.8374   2
   5   0   0 1497.57 54.9719  10
  -6   0   0 19.9631 4.91071   9
  -6   0   0 13.6839 4.09401  10
  -6   0   0 20.7682 5.32374   4
   6   0   0 24.6533 5.26279  10
   6   0   0 25.8148 5.77671   3
   6   0   0 28.1633 4.74711   8
  -7   0   0 1144.75 45.1742   4
  -7   0   0 1121.10 45.5802  10
  -7   0   0 1112.48 45.5487   9
   7   0   0 1121.85 42.6312   8
   7   0   0 1176.55 46.4509  10
   7   0   0 1117.18 47.5259   3
  -8   0   0 273.477 18.6549   9
  -8   0   0 294.803 18.8315   4
  -8   0   0 279.601 18.4668  10
   8   0   0 288.544 18.7981  10
   8   0   0 297.861 20.4230   3
   8   0   0 281.507 16.1676   8
  -9   0   0 1246.91 53.3753   9
  -9   0   0 1303.77 53.0726   4
  -9   0   0 1222.65 53.0528  10
   9   0   0 1230.04 48.8307   8
   9   0   0 1326.04 54.6951  10
   9   0   0 1296.33 56.6709   3
 -10   0   0 41.3880 9.94799   9
 -10   0   0 28.8190 9.05308  10
 -10   0   0 26.4890 7.59121   4
  10   0   0 47.5218 10.7713  10
  10   0   0 31.8099 6.69980   8
  10   0   0 27.5110 9.23530   3
 -11   0   0 147.037 17.1561  10
 -11   0   0 151.247 16.9024   9
 -11   0   0 144.318 14.9541   4
  11   0   0 139.744 17.3795  10
  11   0   0 119.956 17.5746   3
  11   0   0 135.031 12.4525   8
 -12   0   0 20.5448 8.26004   9
 -12   0   0 19.3630 9.03752   4
 -12   0   0 20.1160 8.21159   5
 -12   0   0 29.9799 10.5396  10
  12   0   0 14.9668 5.89649   8
  12   0   0 25.2287 8.90330  10
  12   0   0 36.2615 10.4283   3
 -13   0   0 31.1780 9.06291   9
 -13   0   0 39.0899 9.35618   5
 -13   0   0 42.7627 11.4137   4
 -13   0   0 56.4287 13.8452  10
  13   0   0 20.5899 10.8575  10
  13   0   0 26.1731 7.42131   8
  13   0   0 33.3825 12.3637   3
 -14   0   0 5.12966 5.89867  10
 -14   0   0 -5.6435 7.22508   4
 -14   0   0 -6.6309 7.98593   9
 -14   0   0 8.51315 7.73425   5
  14   0   0 -8.4105 10.5892  10
  14   0   0 -2.3413 8.96566   3
 -15   0   0 -0.9852 5.74176   5
 -15   0   0 4.36136 6.59671   4
 -15   0   0 -8.0077 9.18123   9
 -15   0   0 -7.8225 9.78605  10
  15   0   0 -8.9332 6.12275   3
  15   0   0 9.40418 9.81060  10
  15  -1   0 -5.1630 6.75087   3
 -15   1   0 -1.4027 9.15261   9
 -15   1   0 13.8075 9.90274   4
 -15   1   0 0.36137 6.62546   5
  14  -1   0 11.4074 9.62679  10
  14  -1   0 -0.2227 8.69227   3
 -14   1   0 -13.884 7.36719  10
 -14   1   0 -0.0394 5.40988   9
 -14   1   0 -10.789 4.18873   4
  13  -1   0 121.415 19.3909   3
  13  -1   0 81.5426 19.1700  10
 -13   1   0 113.225 17.5185   9
 -13   1   0 141.780 19.4576  10
 -13   1   0 80.4740 14.1433   4
 -13   1   0 109.658 14.5373   5
  12  -1   0 49.7873 12.7943   3
  12  -1   0 48.8790 12.2791  10
  12  -1   0 45.0277 7.77341   8
 -12   1   0 50.9802 10.3145   5
 -12   1   0 57.4856 12.3865   9
 -12   1   0 51.4692 11.4828  10
 -12   1   0 64.3797 13.0599   4
  11  -1   0 279.154 23.2253  10
  11  -1   0 246.020 16.7316   8
  11  -1   0 275.159 23.4853   3
 -11   1   0 271.082 22.0661   4
 -11   1   0 321.475 22.6682   5
 -11   1   0 293.728 22.5613  10
 -11   1   0 308.230 22.3666   9
  10  -1   0 17.8901 5.28575   8
  10  -1   0 14.0033 6.31530  10
  10  -1   0 17.8371 7.49980   3
 -10   1   0 21.0959 6.95425   4
 -10   1   0 12.5595 6.07182   9
 -10   1   0 20.6551 8.36215  10
   9  -1   0 1592.89 66.8665   3
   9  -1   0 1583.55 64.3038  10
   9  -1   0 1603.38 58.5952   8
  -9   1   0 1627.27 64.5678   9
  -9   1   0 1541.42 64.2466  10
  -9   1   0 1644.37 64.1469   4
   8  -1   0 105.457 13.1676   3
   8  -1   0 88.1962 10.2647  10
   8  -1   0 90.6179 8.42849   8
  -8   1   0 90.1104 10.6432   9
  -8   1   0 107.538 12.2531  10
  -8   1   0 111.459 12.4277   4
   7  -1   0 671.333 32.4059   3
   7  -1   0 635.504 29.9946  10
   7  -1   0 640.296 26.5136   8
  -7   1   0 589.662 29.1990   9
  -7   1   0 677.184 30.5376  10
  -7   1   0 661.297 30.2638   4
   6  -1   0 58.6688 5.67590   8
   6  -1   0 65.2975 5.65765   2
   6  -1   0 66.4959 8.04471   3
   6  -1   0 66.7349 7.53206  10
  -6   1   0 61.0423 7.25238   4
  -6   1   0 64.4473 7.94468   9
  -6   1   0 56.4613 7.94364  10
   5  -1   0 -0.2255 2.37737   6
   5  -1   0 0.35886 2.89543  10
   5  -1   0 2.91495 3.41005   3
   5  -1   0 -0.0935 1.58518   8
   5  -1   0 0.39106 1.59821   2
  -5   1   0 1.62730 2.25332  10
  -5   1   0 2.88326 1.72972   8
  -5   1   0 0.33190 2.02806  10
  -5   1   0 2.68155 2.31578   9
  -5   1   0 -0.1012 2.13349   4
   3  -1   0 52.5081 3.36652   2
   3  -1   0 45.4779 4.09676   6
   3  -1   0 49.8239 4.26941  10
   3  -1   0 44.2490 4.52181  10
   3  -1   0 53.2098 5.13843   3
   3  -1   0 53.3136 4.67234   9
   3  -1   0 50.9869 4.59277   4
   3  -1   0 51.5204 3.57101   8
  -3   1   0 55.6187 4.86709  10
  -3   1   0 48.2375 4.43766   4
  -3   1   0 51.1917 4.41023  10
  -3   1   0 44.9819 4.21499   9
  -3   1   0 50.7213 4.81433   3
  -3   1   0 48.4465 5.04521   7
  -3   1   0 51.9034 3.53154   8
   1  -1   0 117.455 5.36644   6
   1  -1   0 105.637 5.17301  10
   1  -1   0 112.462 5.33623   3
   1  -1   0 108.192 4.93518   9
   1  -1   0 107.317 3.98637   2
   1  -1   0 114.052 5.31171   4
   1  -1   0 113.389 4.54356   8
   1  -1   0 106.740 4.70886  10
  -1   1   0 109.048 4.96431   9
  -1   1   0 105.752 5.23662   6
  -1   1   0 109.482 4.29008   8
  -1   1   0 113.469 5.34019   3
  -1   1   0 104.350 4.70751  10
  -1   1   0 106.217 4.82681  10
  -1   1   0 114.039 5.30811   4
  -1  -1   0 2.17606 0.58410   7
  -1  -1   0 2.96991 0.52578   4
  -1  -1   0 2.26977 0.61988   9
  -1  -1   0 1.43548 0.68657   3
  -1  -1   0 2.71633 0.35681   5
  -1  -1   0 2.24678 0.68957  10
   1   1   0 5.84528 0.95690  10
   1   1   0 2.20974 0.66785  10
   1   1   0 1.70241 0.37597   4
   1   1   0 3.25805 0.76957   9
   1   1   0 0.74929 0.62219   3
   1   1   0 2.18108 0.58207   7
  -2  -1   0 2017.05 70.8699   1
   2   1   0 1821.07 69.9775   1
  -3  -1   0 782.204 28.5985   7
  -3  -1   0 749.503 26.3444   4
  -3  -1   0 708.463 26.9834  10
  -3  -1   0 765.725 27.4939  10
  -3  -1   0 721.007 24.9239   6
  -3  -1   0 736.099 27.0941   9
   3   1   0 748.786 28.1633   3
   3   1   0 734.843 27.2366   7
   3   1   0 708.760 26.9886   9
   3   1   0 708.176 26.9391  10
   3   1   0 703.208 27.1657  10
   3   1   0 730.492 26.6196   8
   3   1   0 729.487 26.3089   4
   3   1   0 750.779 26.2607   2
  -4  -1   0 46.5347 4.51189   4
  -4  -1   0 42.2120 3.61443   6
  -4  -1   0 48.9113 5.49829  10
  -4  -1   0 49.8208 5.36939  10
  -4  -1   0 46.7363 5.30264   7
  -4  -1   0 55.6765 5.28677   9
  -4  -1   0 36.1698 4.86866   3
   4   1   0 46.0330 4.50667   2
   4   1   0 47.2698 5.07651   7
   4   1   0 45.2586 4.54534   4
   4   1   0 46.2572 5.45465   3
   4   1   0 57.6394 5.14665   8
   4   1   0 52.6103 5.36791  10
   4   1   0 60.1855 5.93942  10
  -5  -1   0 442.885 20.9852  10
  -5  -1   0 464.018 21.3440   9
  -5  -1   0 468.551 20.2795   4
   5   1   0 431.119 19.0861   2
   5   1   0 457.035 19.9048   8
   5   1   0 478.124 21.7597  10
   5   1   0 458.823 23.2163   7
  -6  -1   0 257.613 14.3620   4
  -6  -1   0 241.624 12.4942   6
  -6  -1   0 257.994 15.2290   9
  -6  -1   0 268.329 15.8133  10
   6   1   0 262.873 14.2022   8
   6   1   0 259.390 15.6814   7
   6   1   0 262.424 16.5749   3
  -7  -1   0 242.148 15.6996   9
  -7  -1   0 246.950 14.9699   4
  -7  -1   0 234.567 16.0975  10
   7   1   0 242.606 16.0765  10
   7   1   0 256.412 17.9132   3
  -8  -1   0 173.527 14.5548  10
  -8  -1   0 171.837 14.4380   9
  -8  -1   0 163.631 12.8371   4
   8   1   0 184.299 15.5863   3
   8   1   0 147.568 11.4681   8
   8   1   0 190.243 15.5191  10
  -9  -1   0 234.925 17.9974  10
  -9  -1   0 268.545 17.9438   4
  -9  -1   0 318.469 20.6940   9
   9   1   0 278.033 19.4762  10
   9   1   0 231.162 16.1698   8
   9   1   0 228.641 20.2142   3
 -10  -1   0 54.4836 10.8578   9
 -10  -1   0 40.8116 10.0739  10
  10   1   0 35.7859 7.74383   8
  10   1   0 54.3951 10.0924  10
  10   1   0 42.2011 12.3864   3
 -11  -1   0 28.0252 9.36565   9
 -11  -1   0 18.3846 6.50328   4
 -11  -1   0 14.9043 6.90319  10
  11   1   0 16.9029 8.83560   3
  11   1   0 31.6117 9.81923  10
  11   1   0 20.3223 6.79623   8
 -12  -1   0 35.9319 9.25198   4
 -12  -1   0 40.1340 11.6705  10
 -12  -1   0 37.9014 11.0953   9
 -12  -1   0 26.4443 8.82903   5
  12   1   0 37.4735 8.09362   8
  12   1   0 18.3366 8.81735   3
 -13  -1   0 10.7251 6.45036   4
 -13  -1   0 36.1501 11.1220   9
 -13  -1   0 12.1810 7.43410   5
 -13  -1   0 4.73280 8.42116  10
  13   1   0 14.5276 6.78567   8
  13   1   0 18.8865 8.68895  10
  13   1   0 16.7487 10.7168   3
 -14  -1   0 57.6188 12.5626   9
  14   1   0 40.1177 9.17512   8
  14   1   0 59.6020 14.8865  10
 -15  -1   0 -8.0359 8.89271   4
 -15  -1   0 0.54840 6.79096   9
 -15  -1   0 -7.1064 6.31937  10
  15   1   0 3.62830 7.03241   3
  15   1   0 14.3684 14.3506  10
  14  -2   0 19.9053 14.3874  10
  14  -2   0 22.9586 13.0850   3
 -14   2   0 22.5443 9.60446  10
 -14   2   0 17.2971 11.2015   9
 -14   2   0 29.4834 8.90004   5
 -14   2   0 23.5739 12.6450   4
  13  -2   0 359.592 31.2076   3
  13  -2   0 339.562 29.3444  10
 -13   2   0 351.195 28.1630   9
 -13   2   0 325.133 32.7263   4
 -13   2   0 377.792 28.0003   5
 -13   2   0 338.654 27.7920  10
  12  -2   0 0.49981 3.73785   8
  12  -2   0 -4.4210 6.96667   3
  12  -2   0 6.13306 6.50726  10
 -12   2   0 9.69096 7.48291   5
 -12   2   0 12.4605 7.16739   4
 -12   2   0 3.78544 5.57596   9
 -12   2   0 5.46179 7.60938  10
  11  -2   0 42.4416 11.5760   3
  11  -2   0 30.6022 6.21831   8
  11  -2   0 36.9237 8.67702  10
 -11   2   0 39.1348 8.90906   5
 -11   2   0 55.9574 10.8663   4
 -11   2   0 37.7419 11.0553  10
 -11   2   0 48.6953 10.8991   9
  10  -2   0 87.6661 14.3795   3
  10  -2   0 60.3393 10.3173  10
 -10   2   0 69.4166 12.8343   4
 -10   2   0 66.9040 10.7877   9
 -10   2   0 90.9782 13.3652  10
   9  -2   0 20.7050 5.28664   8
   9  -2   0 53.2965 10.6587   3
   9  -2   0 19.0015 6.48301  10
  -9   2   0 31.3735 8.02847  10
  -9   2   0 31.8870 9.44802   4
  -9   2   0 23.2332 8.28479   9
   8  -2   0 63.2903 6.82419   8
   8  -2   0 71.9220 12.3913   3
  -8   2   0 83.8411 10.5408   4
  -8   2   0 71.0649 9.64620  10
  -8   2   0 80.7751 11.2059   9
   7  -2   0 613.785 26.4616   2
   7  -2   0 682.764 27.2389   8
   7  -2   0 690.793 33.5582   3
   7  -2   0 709.624 32.1094  10
  -7   2   0 688.175 31.6215  10
  -7   2   0 737.750 32.4052   9
  -7   2   0 707.907 32.6908   4
   6  -2   0 97.0183 6.53238   2
   6  -2   0 96.5833 9.69108  10
   6  -2   0 94.6402 10.7934   3
   6  -2   0 90.8438 6.70381   8
  -6   2   0 86.1172 7.36815   8
  -6   2   0 82.3450 9.46445   4
  -6   2   0 108.637 9.39555  10
  -6   2   0 95.5682 9.05922   9
   5  -2   0 311.819 13.5999   8
   5  -2   0 304.631 13.0013   2
   5  -2   0 345.350 18.1186   3
   5  -2   0 318.853 16.5802  10
   5  -2   0 311.824 16.4029   6
  -5   2   0 287.842 13.1471   8
  -5   2   0 309.737 16.1752  10
  -5   2   0 317.557 16.8175   4
  -5   2   0 292.095 15.9232   9
   4  -2   0 44.1130 3.42625   2
   4  -2   0 40.9047 6.06642   3
   4  -2   0 36.6405 5.28286  10
   4  -2   0 46.4525 3.79298   8
   4  -2   0 36.5885 5.34116   6
  -4   2   0 39.8966 6.69224   4
  -4   2   0 46.0779 3.68094   8
  -4   2   0 34.4634 4.60987  10
  -4   2   0 59.7971 6.42117  10
  -4   2   0 47.9263 5.23046   9
   3  -2   0 63.8405 5.11858  10
   3  -2   0 61.3240 3.46675   2
   3  -2   0 65.8527 5.79204   4
   3  -2   0 67.1626 6.03129   3
   3  -2   0 62.4928 5.31934   9
   3  -2   0 63.4051 3.84797   8
   3  -2   0 64.3148 5.07963  10
   3  -2   0 64.4012 5.74412   6
  -3   2   0 72.2200 6.02656   4
  -3   2   0 57.0015 5.24518   6
  -3   2   0 59.6996 5.00846   9
  -3   2   0 64.8573 5.10670  10
  -3   2   0 60.6413 3.84141   8
  -3   2   0 60.4885 3.39872   2
  -3   2   0 55.7276 5.38063   3
  -3   2   0 67.5867 5.49129  10
   2  -2   0 7.27062 1.84223   9
   2  -2   0 4.29495 1.45530  10
   2  -2   0 8.51082 0.95931   2
   2  -2   0 4.25003 1.91693   6
   2  -2   0 5.93613 1.75590   3
   2  -2   0 7.22332 2.04548   4
   2  -2   0 7.23294 1.21546   8
  -2   2   0 4.58020 1.67397   4
  -2   2   0 6.03510 1.65706  10
  -2   2   0 6.94851 1.23919   8
  -2   2   0 7.54662 2.38456   6
  -2   2   0 4.58561 0.81870   2
  -2   2   0 5.10525 1.97891   3
  -2   2   0 7.37097 1.85258   9
  -2   2   0 4.84260 1.48501  10
   1  -2   0 53.4194 3.81424   4
   1  -2   0 59.4263 4.11327   6
   1  -2   0 52.7646 3.26752   9
   1  -2   0 56.7796 2.91670  10
  -1   2   0 55.8715 3.04000  10
  -1   2   0 57.3270 3.46502   9
  -1   2   0 56.8652 3.87374   4
  -1   2   0 50.2759 4.02104   6
  -1   2   0 50.3876 2.51054   2
  -1   2   0 54.0892 3.07294  10
  -1   2   0 57.3531 3.00697   8
   0  -2   0 476.721 17.1813   6
   0   2   0 480.298 17.2427   6
  -1  -2   0 468.387 15.0674   5
  -1  -2   0 442.626 15.6950   6
  -1  -2   0 455.742 16.7714   3
  -1  -2   0 468.634 15.7213  10
  -1  -2   0 465.130 16.0336   7
   1   2   0 464.251 15.1613   4
   1   2   0 463.091 16.1188   9
   1   2   0 455.621 15.7605  10
   1   2   0 469.714 16.1020   7
   1   2   0 453.673 15.7621   6
   1   2   0 461.916 15.8716  10
   1   2   0 472.338 15.3251   5
   1   2   0 454.196 16.8808   3
  -2  -2   0 15.3399 1.96720   7
  -2  -2   0 14.8837 2.20283   3
  -2  -2   0 15.4180 1.49766   4
  -2  -2   0 10.6686 1.86908  10
  -2  -2   0 9.97260 1.91787   9
  -2  -2   0 13.1014 2.09816  10
  -2  -2   0 13.2738 1.15598   5
   2   2   0 15.3080 2.27710   3
   2   2   0 15.3934 2.05337   7
   2   2   0 12.3882 1.30853   4
   2   2   0 13.6820 2.28204   9
   2   2   0 15.1739 1.90735  10
   2   2   0 13.3473 1.87361  10
  -3  -2   0 1959.91 65.4844  10
  -3  -2   0 1881.34 66.0670   3
  -3  -2   0 1958.98 64.9792   7
   3   2   0 2054.11 65.4296   7
   3   2   0 2003.66 66.7187   3
   3   2   0 1864.09 65.0991   9
   3   2   0 1978.41 65.3381  10
  -4  -2   0 1919.04 67.6589  10
  -4  -2   0 2117.65 68.0119   9
  -4  -2   0 1978.42 67.2975   7
  -4  -2   0 1999.04 63.8493   6
  -4  -2   0 1996.35 67.6281  10
   4   2   0 1976.49 66.0652   4
   4   2   0 1910.99 66.5537   2
   4   2   0 1991.44 67.5447   8
   4   2   0 2025.01 69.3213   3
   4   2   0 2042.47 68.2244  10
   4   2   0 1874.20 67.2818  10
   4   2   0 1953.19 67.5158   7
  -5  -2   0 670.943 27.6056   9
  -5  -2   0 624.923 23.5992   6
  -5  -2   0 661.014 27.6895  10
  -5  -2   0 674.120 26.1015   4
   5   2   0 670.441 27.1715   8
   5   2   0 682.977 28.0051   7
   5   2   0 639.235 28.0687  10
   5   2   0 679.747 32.1944   3
  -6  -2   0 4.18281 4.05659  10
  -6  -2   0 2.45302 2.78689   9
  -6  -2   0 7.16506 3.56417   4
   6   2   0 5.42991 3.60729  10
   6   2   0 13.1870 4.67871   7
   6   2   0 3.84208 4.31552   3
   6   2   0 9.17880 4.01275   8
  -7  -2   0 1454.96 56.3386   9
  -7  -2   0 1513.10 56.7431  10
  -7  -2   0 1521.82 54.8592   4
  -7  -2   0 1403.96 51.1256   6
   7   2   0 1507.74 57.1640   7
   7   2   0 1475.71 54.9441   8
   7   2   0 1471.96 57.2040  10
   7   2   0 1470.97 58.9425   3
  -8  -2   0 -3.6116 2.01020   9
  -8  -2   0 -1.1825 4.01538  10
  -8  -2   0 5.93805 4.48814   4
   8   2   0 -1.3270 4.56961   3
   8   2   0 6.02492 3.91272  10
   8   2   0 -3.4273 2.94214   8
   8   2   0 -0.7622 3.99612   7
  -9  -2   0 11.3246 5.44513   9
  -9  -2   0 16.3899 5.23863   4
  -9  -2   0 17.4355 7.23873  10
   9   2   0 20.5720 7.38110  10
   9   2   0 20.7023 6.50021   3
   9   2   0 30.5378 6.70019   8
 -10  -2   0 47.2723 10.6852   9
 -10  -2   0 65.0844 9.18837   4
 -10  -2   0 56.2960 10.5426  10
  10   2   0 45.6804 7.76723   8
  10   2   0 51.3341 13.7402   3
  10   2   0 65.9462 10.3630  10
 -11  -2   0 101.861 12.7949  10
 -11  -2   0 85.5366 11.3106   4
 -11  -2   0 87.5892 13.7202   9
  11   2   0 67.2111 11.5799  10
  11   2   0 67.6801 13.4992   3
  11   2   0 90.6009 11.7881   8
 -12  -2   0 684.359 38.2624   9
 -12  -2   0 625.187 37.0238  10
 -12  -2   0 635.296 33.6364   5
 -12  -2   0 672.452 35.5475   4
  12   2   0 676.222 34.0655   8
  12   2   0 668.785 41.2631   3
  12   2   0 674.373 39.6037  10
 -13  -2   0 -1.2536 4.48975   4
 -13  -2   0 -9.4642 6.26472   9
 -13  -2   0 -2.7419 5.01857  10
 -13  -2   0 3.66600 6.40904   5
  13   2   0 4.46158 9.59066   3
  13   2   0 2.95245 6.03249   8
  13   2   0 -1.6596 5.98770  10
 -14  -2   0 247.955 22.9034   4
 -14  -2   0 257.967 25.2925  10
 -14  -2   0 247.594 25.0549   9
 -14  -2   0 224.990 20.2321   5
  14   2   0 241.903 20.0571   8
  14   2   0 248.756 24.3122  10
 -15  -2   0 -5.3317 8.65832  10
 -15  -2   0 8.50707 9.19896   4
 -15  -2   0 1.08501 5.90055   5
 -15  -2   0 -13.889 8.61294   9
  15   2   0 -0.6055 7.25143   8
  15   2   0 -0.6948 12.2169  10
  15   2   0 21.1951 12.2694   3
 -14   3   0 3.62360 9.03140   9
 -14   3   0 17.0294 10.0337   5
 -14   3   0 10.4437 10.3056   4
 -14   3   0 1.74475 10.0854  10
  13  -3   0 14.0245 8.05279  10
  13  -3   0 17.3666 9.11597   3
 -13   3   0 22.0511 10.2998   5
 -13   3   0 17.1914 8.42820   4
 -13   3   0 41.8008 12.6032  10
  12  -3   0 -2.4142 5.17900   3
  12  -3   0 2.80061 6.19469  10
 -12   3   0 5.68992 8.22492  10
 -12   3   0 12.8333 8.16844   5
 -12   3   0 -3.0470 4.69567   4
 -12   3   0 0.70841 6.69856   9
  11  -3   0 37.6432 8.98859  10
  11  -3   0 47.6259 11.1333   3
 -11   3   0 37.6107 8.97480   9
 -11   3   0 39.8956 10.4431   5
 -11   3   0 30.6080 10.0841   4
 -11   3   0 31.0260 10.2175  10
  10  -3   0 2.24567 3.09003   8
  10  -3   0 -0.5157 4.48024  10
  10  -3   0 3.46146 7.16594   3
 -10   3   0 -10.896 4.63849   5
 -10   3   0 4.01798 5.77545   9
 -10   3   0 0.94811 4.08539  10
 -10   3   0 7.94398 5.39597   4
   9  -3   0 63.4545 11.2921   3
   9  -3   0 67.9390 6.97391   8
   9  -3   0 76.2845 10.4184  10
  -9   3   0 59.1155 10.3491   9
  -9   3   0 82.6334 11.4011  10
  -9   3   0 65.3198 11.4505   4
   8  -3   0 849.053 35.6043   2
   8  -3   0 988.852 36.2848   8
   8  -3   0 1038.68 46.6923   3
   8  -3   0 982.179 43.0542  10
  -8   3   0 1023.00 43.8631   9
  -8   3   0 1062.86 44.1373  10
  -8   3   0 1023.87 44.9582   4
   7  -3   0 6.02584 2.29499   2
   7  -3   0 16.6738 6.27417   3
   7  -3   0 5.76036 4.91228  10
   7  -3   0 13.7911 3.02276   8
  -7   3   0 12.5066 4.67157  10
  -7   3   0 5.77403 4.96587   9
  -7   3   0 13.0239 4.88490   4
   6  -3   0 818.322 34.0719  10
   6  -3   0 870.098 36.9235   3
   6  -3   0 833.739 29.3254   8
   6  -3   0 852.772 35.1041   6
   6  -3   0 789.957 28.7027   2
  -6   3   0 770.526 33.6966   9
  -6   3   0 788.788 33.8666  10
  -6   3   0 733.965 33.6646  10
  -6   3   0 783.426 34.7606   4
  -6   3   0 757.532 28.9003   8
   5  -3   0 100.951 9.69900   6
   5  -3   0 125.582 9.56024  10
   5  -3   0 116.729 6.42277   8
   5  -3   0 105.587 9.70816   3
   5  -3   0 97.1797 5.65721   2
  -5   3   0 102.122 9.33933   9
  -5   3   0 93.4393 6.18054   8
  -5   3   0 102.232 8.67056  10
  -5   3   0 104.885 9.44283   4
   4  -3   0 382.704 15.0785   8
   4  -3   0 401.214 17.8243  10
   4  -3   0 408.064 19.7787   3
   4  -3   0 385.103 14.4139   2
   4  -3   0 408.866 19.1971   6
  -4   3   0 388.127 18.1131   9
  -4   3   0 358.844 15.0083   8
  -4   3   0 389.516 18.0432  10
  -4   3   0 405.553 19.4987   4
  -4   3   0 418.434 18.1764  10
   3  -3   0 134.360 9.24712   6
   3  -3   0 156.620 9.05750   9
   3  -3   0 148.500 8.41262  10
   3  -3   0 144.793 6.08619   2
   3  -3   0 150.848 6.84273   8
  -3   3   0 159.496 8.74639  10
  -3   3   0 143.831 7.00268   8
  -3   3   0 138.253 8.35104  10
  -3   3   0 152.814 9.80062   4
  -3   3   0 128.035 8.94997   3
  -3   3   0 159.145 9.12008   9
  -3   3   0 143.760 5.93141   2
   2  -3   0 414.160 16.7018   9
   2  -3   0 398.169 17.5935   4
   2  -3   0 423.015 15.8054  10
   2  -3   0 410.732 18.0451   6
  -2   3   0 413.490 15.3587   8
  -2   3   0 429.697 16.4194  10
  -2   3   0 448.301 16.3510  10
  -2   3   0 422.722 14.3846   2
  -2   3   0 452.218 18.0439   4
  -2   3   0 385.519 17.9762   6
  -2   3   0 422.610 19.1790   3
  -2   3   0 438.311 17.0097   9
   1  -3   0 459.718 16.9413   9
   1  -3   0 449.513 15.5269  10
   1  -3   0 471.206 15.5698  10
   1  -3   0 468.822 18.6081   6
  -1   3   0 473.328 16.1059  10
  -1   3   0 444.107 15.9390   2
  -1   3   0 469.549 16.7962  10
  -1   3   0 472.678 17.9190   4
  -1   3   0 455.500 16.9841   9
  -1   3   0 448.612 18.6168   6
   0  -3   0 381.536 15.0186   6
   0   3   0 360.394 14.8838   6
   0   3   0 380.613 12.2414  10
   0   3   0 375.216 12.2286  10
  -1  -3   0 2534.73 83.4610   1
  -1  -3   0 2449.62 83.2035   1
  -2  -3   0 110.693 6.34277  10
  -2  -3   0 104.439 6.62420   3
  -2  -3   0 115.322 6.11387   9
  -2  -3   0 106.170 5.64276  10
  -2  -3   0 105.587 4.69236   4
  -2  -3   0 109.947 4.18184   5
  -2  -3   0 109.087 5.67605   7
  -2  -3   0 104.944 4.84273   6
   2   3   0 110.730 5.77048  10
   2   3   0 115.741 6.02346   7
   2   3   0 106.868 4.25192   5
   2   3   0 109.275 4.92832   6
   2   3   0 108.124 4.68927   4
   2   3   0 119.523 6.15606  10
   2   3   0 117.478 6.09479   9
   2   3   0 116.665 7.02374   3
  -4  -3   0 169.301 8.40337   4
  -4  -3   0 163.270 9.80447  10
  -4  -3   0 189.005 10.1988   9
  -4  -3   0 147.691 8.95235   7
   4   3   0 160.529 10.3863  10
   4   3   0 170.087 10.4447   8
   4   3   0 148.097 9.26141   7
   4   3   0 179.084 11.3382   3
   4   3   0 157.832 8.30479   4
   5   3   0 7558.31 242.715  10
  -6  -3   0 18.6434 4.32631   4
  -6  -3   0 15.1321 4.32764  10
  -6  -3   0 11.1004 2.17047   6
  -6  -3   0 29.5854 5.64366   9
   6   3   0 12.1216 4.57712   3
   6   3   0 19.4196 5.00074   7
   6   3   0 16.9330 5.32529  10
   6   3   0 13.3762 4.52853   8
  -7  -3   0 5.68443 4.28943   9
  -7  -3   0 19.9353 3.40520   6
  -7  -3   0 18.9075 4.27153   4
  -7  -3   0 14.7741 5.36039  10
   7   3   0 14.3883 5.55486  10
   7   3   0 21.2363 6.67850   3
   7   3   0 12.9333 4.20588   8
   7   3   0 19.7213 5.05888   7
  -8  -3   0 572.189 24.3343   6
  -8  -3   0 656.287 31.2269  10
  -8  -3   0 616.579 28.3731   4
  -8  -3   0 653.907 30.8688   9
   8   3   0 658.934 33.8677   3
   8   3   0 654.464 31.6391  10
   8   3   0 622.359 30.7522   7
   8   3   0 694.451 30.7575   8
  -9  -3   0 114.413 10.6657   4
  -9  -3   0 107.585 12.7292  10
  -9  -3   0 119.155 13.4431   9
   9   3   0 121.124 13.7950  10
   9   3   0 136.535 15.7067   3
   9   3   0 92.2150 11.0692   8
   9   3   0 98.9145 11.6499   7
 -10  -3   0 218.913 16.6456   4
 -10  -3   0 220.659 17.9817   9
 -10  -3   0 193.944 17.8616  10
  10   3   0 213.202 19.0763  10
  10   3   0 226.187 16.6637   8
  10   3   0 224.121 20.7620   3
 -11  -3   0 4.49906 5.61622  10
 -11  -3   0 9.48287 6.16157   4
 -11  -3   0 7.42700 7.04078   9
  11   3   0 -2.3545 4.34304  10
  11   3   0 -4.4308 4.25378   8
  11   3   0 1.17393 4.70599   3
 -12  -3   0 382.795 25.5825   4
 -12  -3   0 399.730 23.7113   5
 -12  -3   0 395.557 28.0449   9
 -12  -3   0 389.266 27.0233  10
  12   3   0 397.891 31.5007   3
  12   3   0 400.920 25.5245   8
  12   3   0 380.997 29.0899  10
 -13  -3   0 10.6548 8.53568   9
 -13  -3   0 15.9654 7.74410  10
 -13  -3   0 2.02812 4.00008   5
 -13  -3   0 11.0893 7.13171   4
  13   3   0 4.72359 6.46748  10
  13   3   0 5.62705 4.79082   8
  13   3   0 16.2653 10.9045   3
 -14  -3   0 -3.0066 8.00189  10
 -14  -3   0 3.84386 6.75752   5
 -14  -3   0 3.18551 7.73800   4
 -14  -3   0 12.6452 9.66137   9
  14   3   0 14.9634 7.80678   8
  14   3   0 0.62653 6.58199  10
 -15  -3   0 71.0875 16.4372   9
 -15  -3   0 53.5786 14.3354  10
 -15  -3   0 42.0176 12.5026   4
 -15  -3   0 76.6478 13.1998   5
  15   3   0 61.6276 13.3896   8
  15   3   0 59.8268 17.3783   3
  15   3   0 29.9092 14.2669  10
 -14   4   0 4.01415 9.55740   5
 -14   4   0 -2.2802 9.34948   4
 -14   4   0 -10.695 7.86076   9
 -13   4   0 105.143 15.9119   4
 -13   4   0 110.767 15.3244   9
 -13   4   0 56.8524 13.9309   5
 -13   4   0 80.0440 17.0854  10
  12  -4   0 7.32393 6.06282  10
 -12   4   0 15.9514 9.39186   5
 -12   4   0 22.4422 9.21609   9
  11  -4   0 15.8163 8.59683   3
  11  -4   0 11.6953 6.55766  10
 -11   4   0 6.40726 7.15621   4
 -11   4   0 -3.0346 6.83154   9
 -11   4   0 9.80417 6.73759   5
 -11   4   0 8.23989 6.29681  10
  10  -4   0 -0.7796 4.07272  10
  10  -4   0 3.75554 4.85487   3
 -10   4   0 5.50595 5.44992   4
 -10   4   0 -8.2107 4.33971   9
 -10   4   0 0.76853 4.23816  10
 -10   4   0 -3.8370 3.68492   5
   9  -4   0 22.6564 7.33801  10
   9  -4   0 9.97736 2.62843   8
   9  -4   0 9.08145 2.91729   2
  -9   4   0 14.5385 8.49297   4
  -9   4   0 5.85592 5.14423  10
   8  -4   0 517.878 30.1019   3
   8  -4   0 484.515 25.6421  10
   8  -4   0 476.353 19.0339   8
  -8   4   0 476.028 26.1883   9
  -8   4   0 498.708 29.0873   4
  -8   4   0 422.081 25.7046  10
   7  -4   0 55.6166 10.2704   3
   7  -4   0 56.8616 8.54354  10
   7  -4   0 44.2575 4.19103   2
   7  -4   0 38.4493 4.26953   8
  -7   4   0 52.4622 7.86042  10
  -7   4   0 37.5936 7.73764   4
  -7   4   0 55.3762 7.88132   9
   6  -4   0 793.255 35.1394   3
   6  -4   0 745.183 31.9435  10
   6  -4   0 741.138 26.1678   2
   6  -4   0 755.035 33.7157   6
   6  -4   0 751.888 26.9589   8
  -6   4   0 746.340 32.5076   9
  -6   4   0 774.006 34.5411   4
  -6   4   0 743.836 32.4002  10
  -6   4   0 709.735 27.0339   8
  -6   4   0 725.661 32.7862  10
   5  -4   0 18.4454 2.89782   8
   5  -4   0 14.7602 3.93353  10
   5  -4   0 13.8936 2.04790   2
   5  -4   0 19.2973 5.98346   6
  -5   4   0 21.6805 5.21528  10
  -5   4   0 21.8156 5.38198   4
  -5   4   0 17.3113 2.88674   8
  -5   4   0 19.5318 5.02537  10
  -5   4   0 19.9494 5.33914   9
   4  -4   0 265.393 15.9139   6
   4  -4   0 269.066 9.94851   2
   4  -4   0 252.933 13.3818  10
  -4   4   0 255.266 9.70513   2
  -4   4   0 274.597 14.5718   9
  -4   4   0 256.751 13.9989  10
  -4   4   0 265.809 11.3338   8
  -4   4   0 265.393 14.0914  10
  -4   4   0 257.173 15.5603   4
   3  -4   0 270.983 13.9096   9
   3  -4   0 299.827 15.8883   6
  -3   4   0 306.533 12.3938   8
  -3   4   0 300.396 10.6323   2
  -3   4   0 307.842 15.9290   4
  -3   4   0 303.679 14.5076   9
  -3   4   0 286.119 13.8721  10
   2  -4   0 1590.32 51.5297  10
   2  -4   0 1565.38 55.4966   6
   2  -4   0 1601.39 54.6344   9
   2  -4   0 1540.65 51.2916  10
  -2   4   0 1571.34 52.3979  10
  -2   4   0 1576.68 53.3251   9
  -2   4   0 1523.38 51.8394   8
  -2   4   0 1612.28 52.2859  10
  -2   4   0 1495.64 54.5736   3
  -2   4   0 1580.94 50.5527   2
  -2   4   0 1588.10 54.6617   4
   1  -4   0 17.1127 3.52797   6
  -1   4   0 20.4230 1.97479  10
  -1   4   0 23.0394 2.06554  10
  -1   4   0 25.2672 3.33847   4
  -1   4   0 19.3092 2.51725   9
  -1   4   0 20.7473 3.90334   6
   0  -4   0 72.8843 5.62837   6
   0   4   0 78.1020 3.24158  10
   0   4   0 77.4314 3.20598  10
   0   4   0 78.1229 5.65330   6
   0   4   0 81.1101 4.91396   4
   0   4   0 74.1611 5.02971   5
  -2  -4   0 10.2489 1.85329   6
  -2  -4   0 12.8580 1.88359   7
  -2  -4   0 9.43826 1.11166   5
  -2  -4   0 11.0632 1.69727  10
  -2  -4   0 12.6443 2.78405   3
   2   4   0 8.05252 1.82028  10
   2   4   0 9.82162 1.62525  10
   2   4   0 10.0129 2.81715   3
   2   4   0 10.0941 2.17240   7
   2   4   0 6.59549 1.86069   9
   2   4   0 11.4972 1.82500   6
   2   4   0 9.73399 1.18023   4
   2   4   0 10.0119 1.22939   5
  -3  -4   0 1.53236 1.57218   7
  -3  -4   0 1.69678 1.69951   9
  -3  -4   0 0.16489 1.20973  10
  -3  -4   0 9.25887 2.59252   3
  -3  -4   0 0.23067 0.45072   5
  -3  -4   0 5.06527 1.98797  10
  -3  -4   0 2.05326 0.97827   4
  -3  -4   0 0.54247 0.64101   6
   3   4   0 0.68322 0.78936   4
   3   4   0 -0.6258 1.28558   3
   3   4   0 -0.1422 1.05052   9
   3   4   0 0.76530 1.14458   7
   3   4   0 0.12527 1.38691  10
   3   4   0 1.96013 1.64459  10
  -4  -4   0 4.90969 2.44790  10
  -4  -4   0 5.18116 0.93012   6
  -4  -4   0 6.39371 1.28336   5
  -4  -4   0 5.19553 2.12698   9
  -4  -4   0 4.04088 2.19042   7
  -4  -4   0 5.00387 1.48301   4
   4   4   0 9.50035 3.30859   3
   4   4   0 8.37112 2.66017  10
   4   4   0 14.1286 2.31409   4
   4   4   0 7.49675 2.48877  10
   4   4   0 6.04621 2.62853   7
  -5  -4   0 1343.62 47.5372  10
  -5  -4   0 1316.66 44.7906   4
  -5  -4   0 1308.83 41.3313   6
  -5  -4   0 1313.18 47.6798   9
  -5  -4   0 1252.20 43.2515   5
   5   4   0 1301.84 48.1570  10
   5   4   0 1320.12 48.8059   8
   5   4   0 1241.11 47.2917  10
   5   4   0 1254.59 47.2510   7
   5   4   0 1230.34 44.5964   4
   5   4   0 1303.10 49.9745   3
  -6  -4   0 330.971 15.0747   5
  -6  -4   0 358.321 18.7573  10
  -6  -4   0 376.887 19.0062   9
  -6  -4   0 349.706 12.9244   6
  -6  -4   0 379.455 16.5243   4
   6   4   0 351.258 20.4179   3
   6   4   0 373.846 19.7285   8
   6   4   0 348.599 18.6753   7
   6   4   0 344.784 19.2991  10
  -7  -4   0 20.7899 5.67312   9
  -7  -4   0 10.1422 2.01796   6
  -7  -4   0 11.1803 3.25734   4
  -7  -4   0 13.2456 4.34088  10
   7   4   0 8.59481 4.02214   8
   7   4   0 18.5569 5.30531  10
   7   4   0 9.22055 4.84112   3
   7   4   0 7.74627 4.69557   7
  -8  -4   0 138.078 12.1144  10
  -8  -4   0 114.656 12.2688   9
  -8  -4   0 128.852 7.20054   6
  -8  -4   0 141.002 10.4246   4
   8   4   0 119.647 11.6045   7
   8   4   0 137.640 12.7675   8
   8   4   0 150.720 13.9065  10
   8   4   0 117.216 13.2853   3
  -9  -4   0 261.548 18.4541   9
  -9  -4   0 236.136 15.4355   4
  -9  -4   0 242.994 17.6892  10
   9   4   0 239.509 17.8459   7
   9   4   0 237.536 19.2462  10
   9   4   0 252.574 21.1917   3
   9   4   0 257.052 18.4140   8
 -10  -4   0 140.912 12.8587   4
 -10  -4   0 144.841 13.9706  10
 -10  -4   0 128.230 14.7171   9
 -10  -4   0 109.799 8.14679   6
  10   4   0 132.197 13.7639   8
  10   4   0 129.635 13.5976   7
  10   4   0 132.600 16.7513   3
  10   4   0 128.783 15.0699  10
 -11  -4   0 11.3157 5.04191   4
 -11  -4   0 14.4755 6.47872  10
 -11  -4   0 3.41099 4.81079   9
  11   4   0 9.29517 6.37427   3
  11   4   0 15.5411 7.13573  10
  11   4   0 14.2838 5.86952   8
 -12  -4   0 242.410 20.6140  10
 -12  -4   0 231.695 18.1278   4
 -12  -4   0 218.595 21.3772   9
 -12  -4   0 227.532 16.8415   5
  12   4   0 265.394 24.0715   3
  12   4   0 241.342 22.8208  10
 -13  -4   0 57.3841 11.6623   4
 -13  -4   0 63.2518 12.7172  10
 -13  -4   0 71.9588 14.7860   9
 -13  -4   0 61.2113 10.1939   5
  13   4   0 45.3844 11.4944  10
  13   4   0 85.4822 17.2337   3
  13   4   0 75.4898 13.4642   8
 -14  -4   0 34.6041 8.63582   5
 -14  -4   0 30.6430 10.1640   4
 -14  -4   0 37.9324 10.5482   9
 -14  -4   0 48.1547 13.0980  10
  14   4   0 51.2599 11.8273   8
  14   4   0 51.2360 13.7988  10
 -15  -4   0 180.682 17.6827   5
 -15  -4   0 151.918 27.1493  10
 -15  -4   0 130.047 22.0122   4
 -15  -4   0 150.012 19.1407   9
  15   4   0 154.655 21.9661   3
  15   4   0 155.897 19.5581   8
 -13   5   0 50.5611 14.4312  10
 -13   5   0 55.7548 12.7211   5
 -13   5   0 57.5383 13.1378   4
 -13   5   0 89.9766 14.4468   9
 -12   5   0 25.3578 9.85198   9
 -12   5   0 19.5971 8.92276   5
 -12   5   0 22.3049 10.4447   4
 -12   5   0 18.2291 9.85752  10
 -11   5   0 10.8775 8.16319   4
 -11   5   0 9.33656 6.14759  10
 -11   5   0 0.09661 6.53910   9
 -11   5   0 9.74932 6.90486   5
  10  -5   0 133.956 15.5577  10
 -10   5   0 124.025 14.3718   9
 -10   5   0 164.025 17.0319   5
 -10   5   0 159.956 16.1709  10
 -10   5   0 161.021 17.1927   4
   9  -5   0 3.51499 3.97505  10
  -9   5   0 1.30460 3.93075  10
  -9   5   0 16.0561 7.85652   4
  -9   5   0 8.49842 6.48813   9
  -9   5   0 -1.4714 4.43099   5
   8  -5   0 370.598 21.8390  10
  -8   5   0 359.555 22.3916  10
  -8   5   0 371.159 23.2123   9
  -8   5   0 346.779 23.4964   4
   7  -5   0 71.0283 8.76878  10
  -7   5   0 81.1667 10.5961   9
  -7   5   0 70.0590 10.0448  10
  -7   5   0 51.3725 4.87506   8
  -7   5   0 81.1942 10.5216   4
   6  -5   0 147.119 10.8748  10
   6  -5   0 163.219 13.5560   6
  -6   5   0 164.014 14.1718   4
  -6   5   0 147.822 7.95344   8
  -6   5   0 145.445 12.2712  10
  -6   5   0 150.822 12.4662   9
  -6   5   0 167.963 12.6002  10
   5  -5   0 44.8209 5.87408  10
   5  -5   0 51.7175 7.68186   6
  -5   5   0 39.7513 6.38768  10
  -5   5   0 37.4376 4.02445   8
  -5   5   0 54.8636 7.28547   9
  -5   5   0 58.4913 7.60161   4
  -5   5   0 56.5172 7.02517  10
   4  -5   0 2258.20 78.2847   6
  -4   5   0 2053.46 74.1822  10
  -4   5   0 2157.94 77.0260   4
  -4   5   0 2135.01 68.4058   2
  -4   5   0 2279.09 78.2559   9
  -4   5   0 2225.45 74.4859  10
  -4   5   0 2072.30 71.1561   8
   3  -5   0 39.1013 6.14095   6
   3  -5   0 31.7012 3.75505  10
  -3   5   0 30.4011 4.54242  10
  -3   5   0 34.6262 3.64890   8
  -3   5   0 40.3098 5.64449   9
  -3   5   0 39.6215 4.85370  10
  -3   5   0 35.6231 2.53810   2
  -3   5   0 45.5152 6.92657   4
   2  -5   0 23.0525 2.19590  10
   2  -5   0 32.7990 5.56360   6
   2  -5   0 24.7282 2.36481  10
  -2   5   0 26.9980 3.33992   8
  -2   5   0 26.9245 3.51810   9
  -2   5   0 27.9472 2.60943   2
  -2   5   0 32.2958 5.13779   4
  -2   5   0 28.8608 3.18819  10
  -2   5   0 26.1599 3.22578  10
   1  -5   0 1616.85 56.4282   6
  -1   5   0 1586.49 53.5200   9
  -1   5   0 1599.12 51.5870  10
  -1   5   0 1566.54 51.7140  10
  -1   5   0 1577.81 54.7276   4
   0  -5   0 128.328 8.53353   6
   0   5   0 121.844 8.35713   6
   0   5   0 136.743 5.30981  10
   0   5   0 133.970 7.69258   5
   0   5   0 136.413 7.37599   4
   0   5   0 136.297 5.33941  10
  -2  -5   0 350.969 14.2924   6
  -2  -5   0 346.277 12.6489  10
  -2  -5   0 345.409 12.7533  10
  -2  -5   0 351.637 14.5687   7
   2   5   0 350.531 14.5780   7
   2   5   0 352.913 12.7815   5
   2   5   0 351.769 16.3581   3
   2   5   0 320.341 14.1707   6
   2   5   0 324.206 15.1145   9
   2   5   0 339.503 13.7491  10
   2   5   0 335.808 12.4809   4
   2   5   0 346.148 13.5971  10
  -3  -5   0 391.243 16.2085   7
  -3  -5   0 388.275 13.3766   5
  -3  -5   0 384.128 14.9108   6
   3   5   0 417.867 16.9643   7
   3   5   0 376.856 15.0153   6
   3   5   0 387.255 16.6903   9
   3   5   0 384.418 18.7403   3
   3   5   0 395.486 13.5128   5
   3   5   0 405.634 16.8075  10
   3   5   0 383.035 16.2257  10
   3   5   0 387.205 14.1291   4
  -4  -5   0 -0.9995 1.70472   9
  -4  -5   0 1.07542 0.61385   5
  -4  -5   0 1.17351 0.82418   6
  -4  -5   0 -1.0369 1.02123  10
  -4  -5   0 3.03121 1.92237   7
  -4  -5   0 1.62956 1.19553   4
   4   5   0 4.19799 2.27922  10
   4   5   0 1.49498 1.64819   7
   4   5   0 3.74205 3.18490   3
   4   5   0 -1.7522 1.80848  10
   4   5   0 1.07855 1.12258   4
  -5  -5   0 41.0339 2.97174   5
  -5  -5   0 49.5196 5.81505   9
  -5  -5   0 36.6217 2.19910   6
  -5  -5   0 42.3905 4.34550   4
  -5  -5   0 37.6342 5.09793  10
   5   5   0 45.1820 4.30926   4
   5   5   0 37.3471 5.93079   7
   5   5   0 38.7349 5.30682  10
   5   5   0 52.4773 7.59796   8
   5   5   0 49.9828 8.16078   3
  -6  -5   0 158.023 7.87862   5
  -6  -5   0 157.138 11.9536   9
  -6  -5   0 153.579 9.32401   4
  -6  -5   0 166.054 11.3686  10
   6   5   0 144.959 9.93903   4
   6   5   0 154.057 12.0049   8
   6   5   0 172.106 14.1796   3
   6   5   0 161.636 12.2979  10
   6   5   0 158.988 11.3290   7
  -7  -5   0 200.141 14.3741  10
  -7  -5   0 200.544 14.0437   9
  -7  -5   0 189.624 10.0181   5
  -7  -5   0 201.870 13.0152   4
  -7  -5   0 183.322 6.87180   6
   7   5   0 194.559 16.3759   3
   7   5   0 186.736 14.0240  10
   7   5   0 181.864 14.5289   8
   7   5   0 200.329 14.3060   7
  -8  -5   0 213.365 8.95632   6
  -8  -5   0 230.397 13.7779   4
  -8  -5   0 250.420 17.1655  10
  -8  -5   0 238.902 17.4268   9
   8   5   0 242.335 17.2687  10
   8   5   0 252.776 19.2476   3
   8   5   0 268.772 18.3971   8
   8   5   0 248.277 17.1658   7
  -9  -5   0 7.54461 4.76525   4
  -9  -5   0 -0.3541 5.26578   9
  -9  -5   0 9.12272 6.26888  10
  -9  -5   0 9.78186 1.82732   6
   9   5   0 0.76466 5.28668   8
   9   5   0 7.29636 7.23345   3
   9   5   0 12.0552 5.55630   7
   9   5   0 7.98813 6.02325  10
 -10  -5   0 11.3932 6.38188  10
 -10  -5   0 17.0037 5.75223   4
 -10  -5   0 8.99375 2.21913   6
 -10  -5   0 9.31526 6.36978   9
  10   5   0 14.8784 7.08105   7
  10   5   0 10.6754 8.22025   3
  10   5   0 9.81155 5.46991  10
  10   5   0 14.1446 6.24025   8
 -11  -5   0 91.6411 10.5870   4
 -11  -5   0 66.3148 11.5370   9
 -11  -5   0 81.1713 8.32635   5
 -11  -5   0 76.9480 11.3066  10
  11   5   0 89.9772 11.7748   8
  11   5   0 60.6629 13.0259  10
  11   5   0 94.6816 13.6516   7
  11   5   0 91.9460 16.3086   3
 -12  -5   0 2.38809 4.46471   5
 -12  -5   0 -3.2711 7.22101   9
 -12  -5   0 5.34748 5.98941   4
 -12  -5   0 0.70848 4.76608  10
  12   5   0 -5.1602 4.97475  10
  12   5   0 0.97394 6.13453   3
  12   5   0 -1.0901 4.19704   8
 -13  -5   0 482.495 30.8958   4
 -13  -5   0 473.118 34.4038   9
 -13  -5   0 566.958 28.1111   5
 -13  -5   0 606.964 37.1566  10
  13   5   0 563.548 36.3577  10
  13   5   0 530.497 37.5104   3
  13   5   0 583.585 34.9124   8
 -14  -5   0 -2.0393 5.36673   5
 -14  -5   0 0.36561 8.87775  10
 -14  -5   0 -3.6554 5.54755   9
 -14  -5   0 -6.3249 4.30336   4
  14   5   0 -1.4833 6.99496   8
  14   5   0 9.29643 10.0096  10
 -15  -5   0 88.8085 15.1804   9
 -15  -5   0 57.8141 10.6012   5
 -15  -5   0 42.7867 14.5260  10
 -15  -5   0 33.3201 9.64633   4
  15   5   0 60.9619 11.8842   8
  15   5   0 59.2505 16.7621   3
  15   5   0 38.1525 15.5341  10
 -13   6   0 1.08669 5.89788   9
 -13   6   0 11.2448 8.52279   4
 -13   6   0 15.3748 10.1663  10
 -13   6   0 0.25792 7.53421   5
 -12   6   0 1.13398 7.73158   9
 -12   6   0 11.7957 10.2995   5
 -12   6   0 -11.599 7.02831  10
 -12   6   0 16.9920 10.1471   4
 -11   6   0 24.8368 11.3635   5
 -11   6   0 5.12311 7.01891   9
 -10   6   0 19.2466 8.24728   4
 -10   6   0 38.8971 11.5068   5
 -10   6   0 21.4635 6.94879   9
 -10   6   0 55.5198 12.0996  10
   9  -6   0 34.7430 7.69747  10
  -9   6   0 62.4007 12.6809   5
  -9   6   0 59.2676 12.6725   4
  -9   6   0 70.9782 11.8304  10
  -9   6   0 56.3756 10.9199   9
   8  -6   0 80.9433 11.0797  10
  -8   6   0 99.2341 12.5484  10
  -8   6   0 111.965 13.6957   5
  -8   6   0 110.501 13.1317   9
  -8   6   0 102.876 14.4752   4
   7  -6   0 308.979 18.3250  10
  -7   6   0 323.501 20.2193   9
  -7   6   0 351.208 20.7153  10
  -7   6   0 326.150 22.8810   5
  -7   6   0 292.218 19.8642  10
  -7   6   0 292.397 12.2380   8
  -7   6   0 300.124 20.9985   4
   6  -6   0 270.687 18.8923   6
  -6   6   0 285.930 17.7469   9
  -6   6   0 277.147 19.4110   4
  -6   6   0 255.784 11.5772   8
  -6   6   0 247.785 18.1712  10
  -6   6   0 289.211 16.9092  10
   5  -6   0 314.413 20.1117   6
  -5   6   0 283.999 13.2709   8
  -5   6   0 313.706 17.6186   9
  -5   6   0 320.751 17.2588  10
  -5   6   0 342.058 19.6765   4
   4  -6   0 68.0177 8.78689   6
   4  -6   0 66.8996 5.85407  10
  -4   6   0 73.9497 5.80029   8
  -4   6   0 64.8301 8.85582   4
  -4   6   0 80.0991 7.39161  10
  -4   6   0 76.7324 7.36650   9
  -4   6   0 69.0148 7.10406  10
   3  -6   0 4241.22 134.519  10
   3  -6   0 4261.07 142.340   6
  -3   6   0 4069.93 133.315   2
  -3   6   0 4337.25 140.905   4
  -3   6   0 4234.67 137.260  10
   2  -6   0 27.6008 5.47597   6
  -2   6   0 33.9635 3.76892  10
  -2   6   0 25.9294 4.26779   9
  -2   6   0 33.6440 4.14580   8
  -2   6   0 35.9669 3.67285  10
  -2   6   0 32.6445 4.83554   4
  -2   6   0 33.4246 3.10536   2
   1  -6   0 2644.96 88.1540   6
  -1   6   0 2641.48 86.0039   4
  -1   6   0 2403.37 88.2041   5
  -1   6   0 2541.77 84.3765   9
  -1   6   0 2477.63 82.0915  10
  -1   6   0 2641.33 82.0995  10
   0  -6   0 6.76700 3.29830   6
   0   6   0 9.81984 1.34420  10
   0   6   0 10.3727 2.75484   5
   0   6   0 8.53863 2.55613   4
   0   6   0 9.29578 1.38985  10
  -1  -6   0 221.062 11.6944   6
   1   6   0 223.671 10.4076   5
   1   6   0 212.278 8.60076  10
   1   6   0 221.675 8.65350  10
   1   6   0 215.059 11.1042   7
   1   6   0 206.797 12.8799   6
  -2  -6   0 1181.15 37.9847  10
  -2  -6   0 1183.69 38.0766  10
  -2  -6   0 1207.68 41.7777   6
   2   6   0 1178.92 43.9197   3
   2   6   0 1128.28 41.7718   6
   2   6   0 1205.71 40.1968  10
   2   6   0 1204.80 41.7731   7
   2   6   0 1144.78 40.9981   9
   2   6   0 1174.83 39.5981   5
  -3  -6   0 2.49028 1.42749  10
  -3  -6   0 3.10874 2.12447   7
   3   6   0 0.56129 1.56534   6
   3   6   0 -1.0204 1.53803  10
   3   6   0 7.34780 3.77865   3
   3   6   0 0.88429 0.80157   5
   3   6   0 3.32631 1.20151   4
  -4  -6   0 208.338 10.6848  10
  -4  -6   0 199.659 8.94562   6
   4   6   0 197.643 13.4261   3
   4   6   0 207.205 11.4688  10
   4   6   0 193.988 8.69192   4
   4   6   0 219.197 12.0652  10
   4   6   0 204.878 11.6667   7
  -5  -6   0 13.0269 1.68027   6
  -5  -6   0 15.8093 2.70436   4
  -5  -6   0 7.92749 1.15737   5
  -5  -6   0 10.3086 3.49808  10
  -5  -6   0 11.0238 3.86635   9
   5   6   0 14.9814 2.80760   4
   5   6   0 24.0813 4.99320  10
   5   6   0 18.9484 5.37151   3
   5   6   0 11.8414 3.33264  10
  -6  -6   0 241.715 14.6556  10
  -6  -6   0 253.458 12.1084   4
  -6  -6   0 241.890 9.65186   5
  -6  -6   0 250.154 15.4396   9
   6   6   0 251.651 17.7277   3
   6   6   0 238.214 16.1998   8
   6   6   0 262.430 15.8858  10
   6   6   0 229.523 11.7744   4
   6   6   0 222.984 14.5606  10
   6   6   0 266.769 15.6175   7
  -7  -6   0 0.56603 3.84135  10
  -7  -6   0 1.42250 1.49441   5
  -7  -6   0 0.87615 3.97656   9
  -7  -6   0 -1.3737 2.22704   4
   7   6   0 0.83150 3.82004  10
   7   6   0 2.78217 3.04060   7
   7   6   0 -0.6044 2.94247   8
   7   6   0 -2.2042 4.63863   3
  -8  -6   0 500.755 27.2191   9
  -8  -6   0 555.205 23.6881   4
  -8  -6   0 495.269 20.5667   5
  -8  -6   0 493.073 26.3557  10
   8   6   0 525.533 28.1710   8
   8   6   0 536.502 30.2891   3
   8   6   0 528.192 27.8230  10
   8   6   0 530.252 27.1480   7
  -9  -6   0 3.97208 4.40789  10
  -9  -6   0 -0.8250 5.54559   9
  -9  -6   0 1.40785 4.12586   4
   9   6   0 11.7206 7.20261  10
   9   6   0 -0.9125 3.75918   8
   9   6   0 1.96692 3.94890   7
   9   6   0 4.46994 6.67514   3
 -10  -6   0 55.2132 11.1632   9
 -10  -6   0 56.3436 8.75859   4
 -10  -6   0 54.5535 6.22394   5
 -10  -6   0 51.2907 10.3638  10
  10   6   0 58.0155 12.8754   3
  10   6   0 42.9500 10.1515  10
  10   6   0 59.1713 11.1929   7
  10   6   0 64.0819 11.6201   8
 -11  -6   0 657.257 35.1451  10
 -11  -6   0 583.990 34.6993   9
 -11  -6   0 607.182 30.2768   4
 -11  -6   0 568.643 26.2241   5
  11   6   0 577.998 35.9436  10
  11   6   0 581.749 34.0735   8
  11   6   0 647.402 35.4113   7
  11   6   0 635.447 39.5939   3
 -12  -6   0 14.5286 8.30868   9
 -12  -6   0 5.50757 6.45671   4
 -12  -6   0 8.08145 4.67442   5
  12   6   0 13.3946 10.2075   3
  12   6   0 4.99721 6.73640  10
  12   6   0 14.3705 8.69178   8
 -13  -6   0 709.499 37.5553   4
 -13  -6   0 808.499 44.2074   9
 -13  -6   0 721.927 33.2037   5
 -13  -6   0 742.518 42.9591  10
  13   6   0 844.299 47.0097  10
  13   6   0 733.123 47.1186   3
  13   6   0 761.217 42.4878   8
 -14  -6   0 -1.8195 8.28842  10
 -14  -6   0 0.24749 5.31428   5
 -14  -6   0 5.03413 5.48324   4
 -14  -6   0 -4.8448 4.61198   9
  14   6   0 5.66050 7.45502   3
  14   6   0 -2.9848 7.97788   8
  14   6   0 -8.5094 5.65414  10
 -15  -6   0 7.12393 11.8529  10
 -15  -6   0 35.6510 12.9014   9
 -15  -6   0 10.7379 8.35741   4
 -15  -6   0 5.23342 9.66974   5
  15   6   0 9.22397 7.69103   8
  15   6   0 16.8928 10.6473   3
  15   6   0 11.9401 12.4607  10
 -12   7   0 61.7874 14.4773  10
 -12   7   0 53.2838 13.0306   4
 -12   7   0 83.1643 18.0352   5
 -11   7   0 11.2273 8.15357   9
 -11   7   0 2.29896 8.79585   5
 -11   7   0 14.4246 10.2528   4
 -11   7   0 16.0827 9.08779  10
 -10   7   0 16.0333 7.95013   4
 -10   7   0 21.3699 7.18458   9
 -10   7   0 16.3527 8.39264  10
 -10   7   0 -5.4930 7.86435   5
  -9   7   0 151.195 17.0515   4
  -9   7   0 171.841 17.1525   9
  -9   7   0 193.121 20.6565   5
  -9   7   0 189.190 17.8255  10
  -8   7   0 2.42870 6.30140   4
  -8   7   0 9.75692 5.94054   9
  -8   7   0 5.77163 4.27512  10
  -8   7   0 6.91828 5.59482   5
  -7   7   0 199.978 17.1661   4
  -7   7   0 184.485 14.6469   9
  -7   7   0 204.989 15.8685  10
  -7   7   0 168.694 14.5388  10
  -7   7   0 205.541 19.3631   5
   6  -7   0 135.835 9.91705  10
  -6   7   0 122.840 7.07886   8
  -6   7   0 149.296 13.8164   4
  -6   7   0 115.706 11.6212  10
  -6   7   0 128.057 12.2138   9
  -6   7   0 159.557 16.8674   5
  -6   7   0 146.279 11.6841  10
   5  -7   0 2.35461 4.80717   6
   5  -7   0 2.55178 3.08590  10
  -5   7   0 3.82576 3.30020  10
  -5   7   0 -4.6734 4.18952   5
  -5   7   0 8.79431 5.61465   4
  -5   7   0 3.96341 3.02817   9
   4  -7   0 13.8093 5.06310   6
   4  -7   0 3.30277 2.00611  10
  -4   7   0 5.61863 3.67461   9
  -4   7   0 1.82126 2.90607  10
  -4   7   0 4.41774 2.07928   8
  -4   7   0 3.05012 2.94713  10
  -4   7   0 6.95965 4.29199   4
  -4   7   0 1.05152 4.28681   5
   3  -7   0 440.199 22.8429   6
  -3   7   0 423.042 22.1337   5
  -3   7   0 382.733 14.7610   2
  -3   7   0 409.156 20.8586   9
  -3   7   0 415.835 17.8479  10
  -3   7   0 420.638 18.1923  10
  -3   7   0 354.431 17.0803   8
  -3   7   0 410.830 20.9054   4
   2  -7   0 186.467 13.9610   6
  -2   7   0 183.500 10.9135   9
  -2   7   0 181.187 9.54582  10
  -2   7   0 187.809 12.4743   4
  -2   7   0 181.323 8.94717   2
  -2   7   0 201.170 9.51838  10
  -2   7   0 162.930 10.1221   8
  -2   7   0 187.021 12.5999   5
   1  -7   0 100.455 9.71241   6
  -1   7   0 92.5993 7.00061   9
  -1   7   0 113.528 8.65347   5
  -1   7   0 96.7836 5.43796  10
  -1   7   0 98.0178 8.09691   4
  -1   7   0 103.200 5.54421  10
   0  -7   0 660.401 27.8267   6
   0   7   0 597.270 24.8531   4
   0   7   0 648.844 24.7464   9
   0   7   0 662.649 26.1467   5
   0   7   0 640.197 21.6757  10
   0   7   0 628.473 21.7444  10
  -1  -7   0 867.366 35.6809   6
   1   7   0 883.858 28.8231  10
   1   7   0 830.282 30.7444   4
   1   7   0 842.866 32.5348   7
   1   7   0 827.903 28.6694  10
   1   7   0 866.073 31.4806   5
  -2  -7   0 387.804 17.4450   6
   2   7   0 401.251 15.4961   5
   2   7   0 388.732 15.3704  10
   2   7   0 375.574 19.0956   3
   2   7   0 384.031 15.0619  10
   2   7   0 381.084 17.2174   7
   2   7   0 336.178 15.9617   9
  -3  -7   0 119.083 6.01896  10
  -3  -7   0 112.241 7.41649   6
   3   7   0 111.241 5.75732   5
   3   7   0 112.765 7.50547   6
   3   7   0 125.476 10.3965   3
   3   7   0 101.028 5.36960   4
   3   7   0 113.858 7.19868  10
   3   7   0 107.113 7.36190  10
   3   7   0 122.771 8.12767   7
  -4  -7   0 405.755 16.7580   6
   4   7   0 421.795 18.6345  10
   4   7   0 421.109 14.5235   5
   4   7   0 419.109 19.3404   7
   4   7   0 412.817 19.0140  10
   4   7   0 415.634 15.3714   4
   4   7   0 429.278 22.4485   3
  -5  -7   0 635.929 22.7835   6
  -5  -7   0 617.079 26.1227  10
  -5  -7   0 644.977 23.3144   4
   5   7   0 704.329 32.0275   3
   5   7   0 652.707 27.8309   7
   5   7   0 613.864 27.0322  10
   5   7   0 609.087 23.0865   4
   5   7   0 697.062 28.5926  10
  -6  -7   0 3.13048 2.06416   4
  -6  -7   0 -0.4435 3.58101   9
  -6  -7   0 -2.2055 2.62711  10
   6   7   0 -1.0411 1.83877   4
   6   7   0 -0.5509 3.44311  10
   6   7   0 6.05471 4.21619   7
   6   7   0 -2.2453 4.68724   3
   6   7   0 -4.1453 2.43012   8
  -7  -7   0 0.74060 2.49441   4
  -7  -7   0 -0.0045 2.57623  10
  -7  -7   0 2.76555 4.66948   9
  -7  -7   0 0.88532 1.05740   5
   7   7   0 -2.4228 3.89482   7
   7   7   0 4.27564 5.90398   3
   7   7   0 2.32073 4.12755   8
   7   7   0 3.59761 3.14823  10
  -8  -7   0 2.76926 3.20935  10
  -8  -7   0 1.25185 3.22004   9
  -8  -7   0 4.58625 1.76688   5
  -8  -7   0 11.9099 3.60322   4
   8   7   0 6.00132 6.52194   3
   8   7   0 4.15404 3.94090   8
   8   7   0 2.41005 4.59061  10
   8   7   0 1.22480 4.46208   7
  -9  -7   0 38.7076 4.82532   5
  -9  -7   0 68.2080 10.2641  10
  -9  -7   0 53.6465 4.83134   5
  -9  -7   0 47.1392 9.43908   9
  -9  -7   0 53.4397 7.27762   4
   9   7   0 60.8756 10.1524   8
   9   7   0 53.4528 11.5904  10
   9   7   0 43.6905 9.28262   7
 -10  -7   0 -2.3602 4.96853  10
 -10  -7   0 6.03529 2.94320   5
 -10  -7   0 2.00482 3.89593   4
 -10  -7   0 8.86782 5.19096   9
  10   7   0 -0.5101 4.84262   8
  10   7   0 1.80046 6.13191  10
  10   7   0 -1.8400 4.63996   3
  10   7   0 -1.1484 3.96107   7
 -11  -7   0 155.426 15.3189  10
 -11  -7   0 123.282 12.9038   4
 -11  -7   0 159.431 16.1931   9
  11   7   0 162.828 17.0004   7
  11   7   0 119.637 15.3030  10
  11   7   0 150.759 18.0229   3
  11   7   0 170.632 17.3485   8
 -12  -7   0 8.31901 5.84249  10
 -12  -7   0 6.23946 3.83787   5
 -12  -7   0 4.14456 5.63139   4
 -12  -7   0 -4.7467 5.87013   9
  12   7   0 0.76213 6.47437   3
  12   7   0 4.18173 6.91824   7
  12   7   0 2.64586 5.79830   8
  12   7   0 16.9470 9.27163  10
 -13  -7   0 336.358 27.8865   9
 -13  -7   0 364.920 23.3142   4
 -13  -7   0 343.866 26.1659  10
  13   7   0 318.261 27.1513  10
  13   7   0 285.060 28.0421   3
  13   7   0 342.222 26.5562   8
 -14  -7   0 15.3207 8.60579   9
 -14  -7   0 -1.2338 5.15352   5
 -14  -7   0 12.7386 7.78056  10
 -14  -7   0 16.5960 6.33603   4
  14   7   0 2.24537 8.93534   8
  14   7   0 11.0269 8.61979   3
  14   7   0 11.2942 9.93051  10
 -15  -7   0 44.9491 11.3580   4
 -15  -7   0 42.5724 11.9805   9
 -15  -7   0 32.4129 11.6065  10
  15   7   0 67.0019 15.2516  10
  15   7   0 51.0587 14.5534   8
  15   7   0 53.5633 16.5551   3
 -12   8   0 11.4657 7.51617  10
 -12   8   0 27.0062 8.94932   9
 -12   8   0 16.7984 12.4213   5
 -12   8   0 18.4550 9.46415   4
 -11   8   0 -2.3953 6.01876   4
 -11   8   0 3.12208 6.04857  10
 -11   8   0 17.5433 10.7033   5
 -11   8   0 2.97557 7.64894   9
 -10   8   0 23.3244 8.25347   9
 -10   8   0 18.3828 12.4302   5
  -9   8   0 3.93271 6.40616  10
  -9   8   0 1.97985 5.27908   4
  -9   8   0 0.92072 6.17209   9
  -9   8   0 2.06054 7.66244   5
  -8   8   0 -3.0385 4.79995  10
  -8   8   0 3.61106 6.50552   9
  -8   8   0 5.47526 5.67210   4
  -8   8   0 -3.6027 4.74638   5
   7  -8   0 255.926 15.5832  10
  -7   8   0 278.374 22.8154   5
  -7   8   0 288.327 21.9861  10
  -7   8   0 301.847 19.7857  10
  -7   8   0 236.877 18.2129   9
  -7   8   0 302.354 22.6260   4
   6  -8   0 49.0479 10.6153   6
   6  -8   0 25.8501 5.71354  10
  -6   8   0 23.2906 3.70605   8
  -6   8   0 36.2979 7.47627   9
  -6   8   0 37.8223 8.74330   5
  -6   8   0 36.2047 7.25515  10
  -6   8   0 34.3888 8.18449   4
  -6   8   0 37.0306 6.56680  10
  -5   8   0 274.063 18.7688   4
  -5   8   0 299.659 17.4099   9
  -5   8   0 243.434 12.7069   8
  -5   8   0 254.612 20.0416   5
  -5   8   0 284.469 16.2885  10
   4  -8   0 5.64301 5.95884   6
  -4   8   0 9.65618 5.33652   4
  -4   8   0 6.90415 2.84568   8
  -4   8   0 2.26149 2.64031  10
  -4   8   0 4.98527 2.99544  10
  -4   8   0 1.25435 3.45676   9
  -4   8   0 4.67520 5.31051   5
   3  -8   0 377.814 22.0155   6
  -3   8   0 326.906 17.2104   9
  -3   8   0 336.442 19.8926   5
  -3   8   0 339.833 19.1376   4
  -3   8   0 323.353 13.0248   2
  -3   8   0 319.966 15.8312  10
  -3   8   0 348.503 15.8607  10
   2  -8   0 197.605 15.1233   6
  -2   8   0 163.839 9.00080   2
  -2   8   0 175.309 12.7150   4
  -2   8   0 176.504 9.17335  10
  -2   8   0 161.404 9.20300  10
  -2   8   0 182.779 11.2224   9
  -2   8   0 169.608 13.4982   5
   1  -8   0 79.0580 8.75540   6
  -1   8   0 68.8519 6.56980   9
  -1   8   0 66.4807 4.63089  10
  -1   8   0 70.7719 7.43346   4
  -1   8   0 65.8944 4.61525  10
  -1   8   0 76.4175 8.31990   5
   0  -8   0 18.2981 5.38194   6
   0   8   0 15.5138 2.23432  10
   0   8   0 15.0865 2.23859  10
   0   8   0 13.4425 4.06698   5
   0   8   0 14.7534 3.60458   9
   0   8   0 16.7178 3.96616   4
  -1  -8   0 187.203 12.5375   6
   1   8   0 190.238 10.2696   4
   1   8   0 204.399 9.08427  10
   1   8   0 189.486 11.9727   7
   1   8   0 187.942 8.18849  10
   1   8   0 199.435 10.9848   5
   2   8   0 47.6122 7.12022   3
   2   8   0 43.8896 5.26236   7
   2   8   0 50.5066 4.31932  10
   2   8   0 42.5072 4.47336   5
   2   8   0 47.8023 4.48397   4
   2   8   0 53.5852 4.33107  10
  -3  -8   0 226.387 12.5948   6
   3   8   0 244.017 13.5210   7
   3   8   0 244.775 11.9072  10
   3   8   0 248.134 10.6733   5
   3   8   0 224.488 9.89010   4
   3   8   0 241.202 12.1335  10
   3   8   0 257.499 16.3585   3
  -4  -8   0 1221.04 42.6053  10
  -4  -8   0 1283.86 43.6696   6
   4   8   0 1291.68 50.3910   3
   4   8   0 1156.74 43.6634   6
   4   8   0 1284.00 46.1915   7
   4   8   0 1256.47 45.4692  10
   4   8   0 1204.91 44.6562  10
   4   8   0 1221.14 40.4550   5
   4   8   0 1190.90 40.6987   4
  -5  -8   0 208.005 9.81789   6
   5   8   0 186.803 15.0370   3
   5   8   0 199.286 12.5969  10
   5   8   0 207.493 13.0955   7
   5   8   0 202.924 8.95289   4
   5   8   0 188.869 12.8677  10
  -6  -8   0 1355.51 44.7102   6
  -6  -8   0 1376.57 50.5092  10
   6   8   0 1426.36 56.9510   8
   6   8   0 1325.67 51.9332  10
   6   8   0 1340.03 52.1706   7
   6   8   0 1386.61 57.2696   3
  -7  -8   0 10.8708 2.96649   4
  -7  -8   0 9.40601 4.53637  10
   7   8   0 11.5238 5.55308   3
   7   8   0 15.7804 5.37833   7
   7   8   0 9.72510 2.83473   4
   7   8   0 21.4160 6.11239  10
   7   8   0 11.3173 6.53033   8
  -8  -8   0 7.77985 4.66570  10
  -8  -8   0 2.90926 3.87207   9
  -8  -8   0 14.1540 4.02005   4
   8   8   0 6.83906 6.17658   8
   8   8   0 11.7764 5.58722   3
   8   8   0 -0.4181 4.46085  10
   8   8   0 11.7581 5.71740   7
  -9  -8   0 739.498 29.8762   4
  -9  -8   0 753.276 34.9675  10
  -9  -8   0 751.821 40.1145   9
  -9  -8   0 673.539 23.8864   5
  -9  -8   0 681.871 23.8515   5
   9   8   0 741.112 40.3031   3
   9   8   0 659.969 34.2092   7
   9   8   0 692.852 35.8876  10
 -10  -8   0 157.487 8.07104   5
 -10  -8   0 198.317 17.0979   9
 -10  -8   0 157.815 15.8525  10
 -10  -8   0 164.867 12.7033   4
 -10  -8   0 141.496 8.59728   5
  10   8   0 165.771 16.1950   7
  10   8   0 186.282 18.0402   8
  10   8   0 183.030 18.3760  10
  10   8   0 186.438 21.1425   3
 -11  -8   0 113.637 10.8819   4
 -11  -8   0 98.4787 14.5568   9
 -11  -8   0 98.4200 6.88002   5
 -11  -8   0 91.1143 12.2648  10
  11   8   0 134.922 15.5087  10
  11   8   0 102.908 18.1752   3
  11   8   0 108.803 14.2600   8
  11   8   0 111.840 13.5250   7
 -12  -8   0 10.0710 7.55889  10
 -12  -8   0 0.02657 2.97304   5
 -12  -8   0 3.40112 4.46810   4
 -12  -8   0 -6.1140 3.58993   9
  12   8   0 2.21226 8.54929   3
  12   8   0 1.47605 4.76874   7
  12   8   0 -3.4194 4.64473   8
  12   8   0 1.70648 7.49792  10
 -13  -8   0 294.866 20.6023   4
 -13  -8   0 314.171 25.3107   9
 -13  -8   0 280.519 25.0047  10
  13   8   0 319.489 30.8481   3
  13   8   0 277.663 27.2129  10
  13   8   0 290.034 24.8947   8
  13   8   0 258.492 24.6124   7
 -14  -8   0 20.0934 10.4111  10
 -14  -8   0 -0.1204 8.06960   9
 -14  -8   0 -3.0384 6.12851   4
  14   8   0 -4.3034 5.82676   8
  14   8   0 -6.9810 7.61774  10
  14   8   0 16.7250 11.8221   3
 -15  -8   0 3.38542 7.92903   4
 -15  -8   0 11.2313 12.2734  10
 -15  -8   0 5.95894 7.42064   9
  15   8   0 9.08553 12.8080   3
  15   8   0 -3.8149 9.51607  10
  15   8   0 13.0971 8.64766   8
 -11   9   0 -7.2051 7.28892  10
 -11   9   0 -16.407 6.30501   9
 -11   9   0 5.52780 7.77253   4
 -11   9   0 -2.5210 6.12560   5
 -10   9   0 -2.9894 4.67176  10
 -10   9   0 6.25983 7.66550   9
 -10   9   0 1.53028 9.44576   5
 -10   9   0 -1.2322 5.99806   4
  -9   9   0 8.00275 6.87501  10
  -9   9   0 4.70669 6.18120   9
  -9   9   0 11.2945 9.45327   4
  -9   9   0 1.47879 8.25529   5
  -8   9   0 -7.4409 6.03391   4
  -8   9   0 -5.8259 4.49742   5
  -8   9   0 -0.8397 4.85342  10
  -8   9   0 4.14729 5.45468   9
  -7   9   0 77.2636 11.4447   9
  -7   9   0 109.202 13.9866   4
  -7   9   0 130.960 16.7238   5
  -7   9   0 105.013 12.3116  10
   6  -9   0 25.3721 8.37141   6
  -6   9   0 21.0007 6.01641   9
  -6   9   0 46.6566 10.5563   4
  -6   9   0 26.5317 3.67022   8
  -6   9   0 27.6054 8.23764   5
  -6   9   0 28.1121 6.76733  10
  -6   9   0 20.7062 6.57224  10
   5  -9   0 256.817 20.7745   6
  -5   9   0 229.563 18.7119   5
  -5   9   0 231.768 15.2553  10
  -5   9   0 245.964 16.8792  10
  -5   9   0 249.311 16.0115   9
  -5   9   0 200.483 11.7499   8
   4  -9   0 8.66251 7.43359   6
  -4   9   0 23.1426 5.73426   9
  -4   9   0 11.2964 5.13050   4
  -4   9   0 20.0388 4.53272  10
  -4   9   0 19.3148 6.41605   5
   3  -9   0 187.945 15.7470   6
  -3   9   0 194.809 14.8961   4
  -3   9   0 179.646 10.8413  10
  -3   9   0 199.714 11.1199  10
  -3   9   0 179.445 8.36617   2
  -3   9   0 179.954 12.4735   9
  -3   9   0 199.870 15.2552   5
  -3   9   0 192.305 8.85124   2
   2  -9   0 707.993 33.8746   6
  -2   9   0 757.877 33.2998   5
  -2   9   0 699.048 27.0781   2
  -2   9   0 698.762 31.1592   4
  -2   9   0 728.418 26.8208  10
  -2   9   0 699.753 26.7523  10
   1  -9   0 16.8961 5.27082   6
  -1   9   0 9.85513 4.24992   5
  -1   9   0 16.8124 4.93312   4
  -1   9   0 15.2869 2.71620  10
  -1   9   0 13.4500 2.51020  10
  -1   9   0 8.92153 3.27118   2
  -1   9   0 23.8670 4.56076   9
   0  -9   0 3728.86 126.193   6
   0   9   0 3714.03 121.646   9
   0   9   0 3652.65 123.331   5
   0   9   0 3735.12 125.311   4
   0   9   0 3599.40 117.469  10
   0   9   0 3653.86 124.417   7
   0   9   0 3783.40 117.238  10
  -1  -9   0 252.525 15.6290   6
   1   9   0 232.090 12.3882   4
   1   9   0 224.533 10.2180  10
   1   9   0 254.089 14.8588   7
   1   9   0 247.448 13.4535   5
   1   9   0 238.774 10.0309  10
  -2  -9   0 700.775 29.2711   6
   2   9   0 683.466 24.8476  10
   2   9   0 679.124 26.4349   5
   2   9   0 673.494 25.0988  10
   2   9   0 676.069 28.4851   7
   2   9   0 690.292 31.4440   3
   2   9   0 663.923 25.6088   4
  -3  -9   0 696.605 29.1987   6
   3   9   0 718.577 27.6230  10
   3   9   0 732.106 33.1315   3
   3   9   0 711.903 26.2749   5
   3   9   0 670.964 25.1967   4
   3   9   0 723.421 27.3041  10
   3   9   0 749.689 29.9924   7
  -4  -9   0 188.932 8.65163  10
  -4  -9   0 188.309 10.9343   6
   4   9   0 167.623 7.83564   4
   4   9   0 172.783 15.0168   3
   4   9   0 176.124 8.15947   5
   4   9   0 188.245 11.1739  10
   4   9   0 173.356 11.2747  10
   4   9   0 202.210 12.7327   7
  -5  -9   0 340.676 14.7823   6
  -5  -9   0 345.284 15.3921  10
   5   9   0 337.202 17.9437  10
   5   9   0 309.772 12.4575   4
   5   9   0 339.115 21.3391   3
   5   9   0 293.800 16.3986  10
   5   9   0 305.937 17.6810   7
  -6  -9   0 10.0625 2.33665   6
  -6  -9   0 11.9283 4.23787  10
   6   9   0 14.2321 5.95730   3
   6   9   0 6.50201 4.58171  10
   6   9   0 8.41194 2.17568   4
   6   9   0 4.04080 4.61885   7
   6   9   0 13.9086 7.30927   8
  -7  -9   0 565.794 27.2243  10
   7   9   0 552.502 28.4572  10
   7   9   0 677.459 31.1021  10
   7   9   0 637.400 34.1841   3
   7   9   0 618.482 29.4249   7
   7   9   0 657.830 33.9200   8
  -8  -9   0 3.17575 2.85863  10
  -8  -9   0 -0.8253 2.29572   4
   8   9   0 -2.7991 3.85652   7
   8   9   0 4.31740 5.39728   8
  -9  -9   0 830.586 32.5521   4
  -9  -9   0 809.701 37.1942  10
   9   9   0 814.369 43.8525   3
   9   9   0 841.854 43.0381   8
   9   9   0 847.011 40.9359  10
   9   9   0 788.396 38.1243   7
 -10  -9   0 14.2413 7.05071  10
 -10  -9   0 10.8000 4.80606   4
  10   9   0 19.6621 9.62772   3
  10   9   0 16.2376 8.31968   8
  10   9   0 5.34818 5.22273   7
  10   9   0 1.92825 6.64714  10
 -11  -9   0 143.887 14.9026  10
 -11  -9   0 144.501 11.8692   4
 -11  -9   0 147.658 17.8206   9
  11   9   0 151.494 16.6255   7
  11   9   0 125.108 16.2805   8
  11   9   0 161.522 21.1750   3
  11   9   0 171.411 18.8096  10
 -12  -9   0 1.39416 4.39757   4
 -12  -9   0 6.40666 8.05792   9
 -12  -9   0 -2.8445 6.93807  10
  12   9   0 8.55511 5.54091   7
  12   9   0 23.1724 11.9108   3
  12   9   0 -0.0449 6.31665  10
  12   9   0 2.81096 6.19556   8
 -13  -9   0 26.2166 11.6791  10
 -13  -9   0 34.2195 11.4197   9
  13   9   0 31.0726 13.8809   3
  13   9   0 17.4957 9.38583   7
  13   9   0 27.0510 9.58498   8
  13   9   0 23.0332 10.7894  10
 -14  -9   0 9.51033 7.87393  10
 -14  -9   0 8.64894 6.91783   4
  14   9   0 30.4764 12.3313  10
  14   9   0 17.5781 12.8635   3
  14   9   0 25.3933 9.70985   8
 -15  -9   0 -6.8590 8.65639  10
 -15  -9   0 -6.4993 7.74359   4
  15   9   0 2.23082 13.0695   3
  15   9   0 -9.3021 7.82713  10
  15   9   0 -6.8568 8.80550   8
 -10  10   0 -7.7204 6.23741   9
 -10  10   0 12.2269 11.4887   5
 -10  10   0 -12.610 6.71853  10
 -10  10   0 7.48334 9.28038   4
  -9  10   0 109.427 15.6285  10
  -9  10   0 141.077 15.6732   9
  -9  10   0 92.5398 18.0111   5
  -9  10   0 124.453 17.0790   4
  -8  10   0 14.2884 7.36495   4
  -8  10   0 6.04375 6.22553   9
  -8  10   0 16.5011 8.11292   5
  -8  10   0 18.9726 7.26848  10
  -7  10   0 104.658 12.3476  10
  -7  10   0 79.3932 10.2775   9
  -7  10   0 132.215 16.5166   4
  -7  10   0 110.239 16.3136   5
  -6  10   0 64.9789 11.8701  10
  -6  10   0 86.1854 13.3165   4
  -6  10   0 64.8455 9.55159  10
  -6  10   0 107.033 14.9319   5
  -6  10   0 64.5252 9.94462   9
   5 -10   0 1.09032 4.76840   6
  -5  10   0 5.02611 4.44217   9
  -5  10   0 2.37626 5.12364   5
  -5  10   0 0.77263 4.05638   4
  -5  10   0 2.01111 3.58999  10
  -5  10   0 1.61867 3.96223  10
   4 -10   0 785.915 39.8578   6
  -4  10   0 769.775 33.7965   9
  -4  10   0 823.599 39.0891   5
  -4  10   0 776.506 37.6986   4
  -4  10   0 819.414 32.5468  10
   3 -10   0 268.180 19.8735   6
  -3  10   0 252.401 15.0998   9
  -3  10   0 260.964 13.2789  10
  -3  10   0 263.272 19.1966   5
  -3  10   0 262.461 17.9030   4
  -3  10   0 235.635 13.1995  10
  -3  10   0 221.692 10.2273   2
  -3  10   0 237.790 10.7261   2
   2 -10   0 411.847 24.7287   6
  -2  10   0 406.447 23.1706   5
  -2  10   0 444.776 17.8630  10
  -2  10   0 420.595 18.2510   2
  -2  10   0 436.838 22.5276   4
  -2  10   0 420.260 20.3989   9
  -2  10   0 405.782 17.6284  10
   1 -10   0 26.2612 7.04273   6
  -1  10   0 23.2230 3.20652  10
  -1  10   0 26.4254 5.07748   2
  -1  10   0 28.4927 3.42689  10
  -1  10   0 37.9560 6.75574   4
  -1  10   0 29.4318 6.30214   5
   0 -10   0 6.73820 4.18379   6
   0  10   0 14.9381 3.91889   9
   0  10   0 7.68916 4.67930   7
   0  10   0 14.9899 2.29581  10
   0  10   0 8.35492 1.96348  10
   0  10   0 0.51641 2.71927   5
   0  10   0 15.1831 4.46451   4
  -1 -10   0 14.8900 5.66305   6
   1  10   0 22.0126 5.04493   5
   1  10   0 15.3643 3.93842   4
   1  10   0 17.8979 5.53375   7
   1  10   0 15.8176 2.50876  10
   1  10   0 15.3961 2.61071  10
  -2 -10   0 52.6872 7.95066   6
   2  10   0 41.2065 4.08469  10
   2  10   0 46.5117 6.32023   7
   2  10   0 36.4843 4.52261   4
   2  10   0 51.5674 8.55472   3
   2  10   0 44.0969 4.41754  10
  -3 -10   0 101.966 9.34896   6
   3  10   0 112.696 6.62071   4
   3  10   0 121.590 8.00075  10
   3  10   0 96.3161 6.76989   4
   3  10   0 102.663 9.04752   7
   3  10   0 95.9328 7.10554  10
   3  10   0 133.291 12.4572   3
   3  10   0 105.188 7.47337   5
  -4 -10   0 30.8808 5.60083   6
   4  10   0 34.2321 6.61426   7
   4  10   0 24.5525 2.79227   4
   4  10   0 31.2907 5.17557  10
   4  10   0 28.0699 3.47594   5
   4  10   0 25.2481 7.82300   3
   4  10   0 24.9080 4.65534  10
  -5 -10   0 1031.51 37.3566   6
   5  10   0 989.265 39.2968  10
   5  10   0 1026.49 40.1738  10
   5  10   0 968.309 33.3623   4
   5  10   0 1042.45 41.1270   7
   5  10   0 968.112 45.5732   3
  -6 -10   0 111.666 8.72931  10
  -6 -10   0 108.458 7.17958   6
   6  10   0 109.137 10.3786  10
   6  10   0 96.3972 5.61636   4
   6  10   0 111.755 10.4647   7
   6  10   0 111.272 14.8374   3
   6  10   0 137.113 15.1980   8
   7  10   0 354.802 21.2218  10
   7  10   0 390.542 22.5161  10
   7  10   0 396.736 22.1818   7
   7  10   0 354.277 14.9276   4
   7  10   0 371.936 25.3521   3
  -8 -10   0 80.6089 9.65569  10
   8  10   0 72.5328 10.5948   7
   8  10   0 86.2714 14.7440   8
   8  10   0 64.9417 6.21650   4
   8  10   0 68.5767 11.0240  10
   8  10   0 111.385 15.9678   3
  -9 -10   0 49.2729 8.55099  10
  -9 -10   0 50.1064 6.07311   4
   9  10   0 73.1604 10.7789   7
   9  10   0 57.1409 11.6287   8
   9  10   0 41.3135 10.9914   3
   9  10   0 76.3038 12.1313  10
 -10 -10   0 -3.4004 5.83334  10
 -10 -10   0 7.36522 3.57598   4
  10  10   0 10.0581 6.67112  10
  10  10   0 22.2238 10.3446   3
  10  10   0 12.2833 7.33176   8
  10  10   0 -2.8038 5.77974   7
 -11 -10   0 35.5173 8.30385  10
 -11 -10   0 22.8908 5.61351   4
  11  10   0 31.1192 10.1557  10
  11  10   0 44.9780 10.6500   7
  11  10   0 30.3533 12.7587   3
  11  10   0 30.6019 11.6658   8
 -12 -10   0 10.2391 5.36470   4
 -12 -10   0 13.5104 8.29851  10
  12  10   0 6.74451 6.30210  10
  12  10   0 12.1129 9.32590   8
  12  10   0 7.84472 6.56951   7
  12  10   0 -1.0064 9.79666   3
 -13 -10   0 12.5188 6.08688   4
 -13 -10   0 8.41333 9.01909  10
  13  10   0 -1.1995 10.5025   3
  13  10   0 12.5192 8.88775   7
 -14 -10   0 -6.0313 6.76765  10
 -14 -10   0 7.35516 5.89128   4
  14  10   0 9.58452 9.17526   7
  14  10   0 -6.9391 5.45454   8
  14  10   0 4.39804 10.5941  10
  14  10   0 -6.9617 11.5179   3
 -15 -10   0 -16.964 6.37688   4
 -15 -10   0 10.7159 13.3527  10
  15  10   0 23.1181 10.0408  10
  15  10   0 -4.4350 10.4609   3
  15  10   0 5.62465 8.38441   8
 -10  11   0 2.29031 8.37339   9
 -10  11   0 3.24026 7.74835  10
 -10  11   0 16.0812 8.18095   4
 -10  11   0 7.85385 10.8859   5
  -9  11   0 36.4473 12.6217   5
  -9  11   0 -7.8120 8.33247   4
  -9  11   0 5.96239 7.07852   9
  -9  11   0 -1.8218 6.51155  10
  -8  11   0 11.3762 5.56876   9
  -8  11   0 8.41930 9.70298   4
  -8  11   0 2.47418 6.34416   5
  -8  11   0 6.31191 7.46841  10
  -7  11   0 38.3200 9.37959   9
  -7  11   0 22.8835 9.52144   4
  -7  11   0 24.2172 7.60821  10
  -7  11   0 24.4826 10.6872   5
  -6  11   0 13.9073 5.56559  10
  -6  11   0 6.89967 5.51818   4
  -6  11   0 1.50141 7.28844   5
  -6  11   0 -1.8242 4.72391   9
   5 -11   0 31.5804 9.69873   6
  -5  11   0 17.6655 5.24799  10
  -5  11   0 15.0808 6.74695   4
  -5  11   0 17.1720 5.66695   9
  -5  11   0 10.8140 7.50262   5
  -5  11   0 32.0305 6.29633  10
   4 -11   0 6.94349 7.34194   6
  -4  11   0 -2.7013 3.32156   9
  -4  11   0 -1.2009 5.51138   4
  -4  11   0 9.39313 7.01646   5
  -4  11   0 1.37600 2.80790  10
  -4  11   0 -1.9943 2.79092  10
   3 -11   0 23.5939 8.56519   6
  -3  11   0 24.9720 8.12728   5
  -3  11   0 9.52366 4.63766   9
  -3  11   0 8.73532 5.97965   4
  -3  11   0 12.0428 2.56250   2
  -3  11   0 11.9414 3.36615  10
   2 -11   0 20.5599 8.57348   6
  -2  11   0 22.3511 5.78960   9
  -2  11   0 18.2228 4.09070   2
  -2  11   0 14.5972 6.15593   4
  -2  11   0 7.44282 2.78167  10
  -2  11   0 24.6133 7.77750   5
  -2  11   0 11.0282 3.16760  10
   1 -11   0 18.4359 6.48296   6
  -1  11   0 18.4449 4.82985   9
  -1  11   0 27.4909 7.34080   5
  -1  11   0 7.72184 3.97653   4
  -1  11   0 19.9605 5.29005   2
  -1  11   0 12.6502 2.58697  10
  -1  11   0 12.2178 6.33511   7
  -1  11   0 16.8187 2.76165  10
   0 -11   0 3.14293 5.02973   6
   0  11   0 3.35368 3.05683   9
   0  11   0 2.20470 4.70068   7
   0  11   0 1.04928 1.42173  10
   0  11   0 -0.9525 3.25343   4
   0  11   0 -1.2813 2.47233   5
   0  11   0 -0.6604 1.32667  10
  -1 -11   0 59.7489 9.87974   6
   1  11   0 69.4414 8.45571   7
   1  11   0 69.3921 4.69693  10
   1  11   0 80.9670 8.63841   5
   1  11   0 66.7773 4.72208  10
   1  11   0 56.1560 6.66731   4
   1  11   0 58.8179 7.07772   9
   1  11   0 76.4243 11.0888   3
  -2 -11   0 376.530 21.0669   6
   2  11   0 358.166 15.4248  10
   2  11   0 388.000 20.6372   7
   2  11   0 347.526 14.8913  10
   2  11   0 384.680 22.6791   3
   2  11   0 358.793 17.9078   5
   2  11   0 373.108 16.7510   4
  -3 -11   0 2.43587 3.76817   6
   3  11   0 7.10467 2.48377   4
   3  11   0 -0.0516 1.74809   4
   3  11   0 12.2566 3.61452  10
   3  11   0 -2.8756 2.00124  10
   3  11   0 3.94797 2.65832   5
   3  11   0 -2.9653 3.04532   3
   3  11   0 -0.7498 3.54686   7
  -4 -11   0 458.036 21.4463   6
   4  11   0 444.933 20.3636  10
   4  11   0 413.277 25.6861   3
   4  11   0 413.952 17.1485   5
   4  11   0 382.968 15.5837   4
   4  11   0 472.664 23.0264   7
   4  11   0 405.780 15.9753   4
   4  11   0 418.162 19.4855  10
  -5 -11   0 171.060 11.0659   6
   5  11   0 159.252 6.61763   5
   5  11   0 155.963 12.8792   7
   5  11   0 149.730 6.56614   4
   5  11   0 147.594 6.41939   4
   5  11   0 159.007 11.4160  10
   5  11   0 182.429 16.5537   3
  -6 -11   0 159.389 10.1229  10
  -6 -11   0 182.146 10.2849   6
   6  11   0 139.776 12.1099  10
   6  11   0 160.763 13.1761  10
   6  11   0 138.768 19.2254   8
   6  11   0 165.552 17.8546   3
   6  11   0 187.771 14.4621   7
   6  11   0 171.822 6.51649   4
   7  11   0 1407.27 49.9526   4
   7  11   0 1544.31 67.2988   3
   7  11   0 1656.54 64.3123  10
   7  11   0 1519.31 60.1308   7
   7  11   0 1572.18 60.8756  10
   7  11   0 1599.90 67.3222   8
  -8 -11   0 10.7110 4.56883  10
   8  11   0 2.71365 5.31986   3
   8  11   0 0.65566 3.17507   7
   8  11   0 4.50643 2.25303   4
   8  11   0 3.25753 7.41110   8
   8  11   0 -2.4134 4.46879  10
   9  11   0 158.218 12.1218   4
   9  11   0 206.641 20.3979   8
   9  11   0 224.621 18.4294  10
   9  11   0 218.320 22.6564   3
   9  11   0 232.294 18.3891   7
 -10 -11   0 59.3489 10.7124  10
  10  11   0 49.5125 13.6488   3
  10  11   0 78.6219 13.9814  10
  10  11   0 56.0256 14.2328   8
  10  11   0 52.0696 13.5857   7
 -11 -11   0 3.13183 8.74308  10
 -11 -11   0 4.02052 4.03467   4
  11  11   0 2.00258 6.84989   7
  11  11   0 1.54335 6.75322  10
  11  11   0 7.65247 10.0974   3
  11  11   0 5.32975 5.72979   8
  12  11   0 1017.52 55.0520   8
  12  11   0 1022.35 59.4607   3
  12  11   0 1007.80 52.5197  10
  12  11   0 1021.87 49.4506   7
 -13 -11   0 2.92039 4.43531   4
 -13 -11   0 -15.589 8.58435  10
  13  11   0 -7.5614 9.99058   3
  13  11   0 17.5379 8.47534   7
  13  11   0 5.84626 8.77274  10
  14  11   0 78.8245 14.8564   7
  14  11   0 67.9134 19.0684   3
  14  11   0 44.2927 13.9747  10
  14  11   0 72.2412 17.0020   8
  15  11   0 14.2590 11.4778   8
  -9  12   0 13.0767 10.0656   4
  -9  12   0 13.0121 8.73573   5
  -9  12   0 14.9682 7.92131   9
  -9  12   0 13.2659 8.34149  10
  -8  12   0 34.9564 9.64452   9
  -8  12   0 48.9203 10.2375  10
  -8  12   0 22.4509 10.5227   4
  -8  12   0 44.5905 14.5694   5
  -7  12   0 0.52722 5.88249  10
  -7  12   0 1.65448 6.21427   5
  -7  12   0 6.09161 5.85364   4
  -7  12   0 9.80556 5.90163   9
  -6  12   0 16.4853 6.55331   9
  -6  12   0 27.8293 8.37169   4
  -6  12   0 25.2988 6.72376  10
  -6  12   0 26.5790 10.9842   5
  -5  12   0 49.1682 12.5935   5
  -5  12   0 24.5866 8.55076   4
  -5  12   0 29.6469 5.86891   8
  -5  12   0 30.9087 7.42768   9
  -5  12   0 51.0003 8.09536  10
   4 -12   0 40.9407 11.0963   6
  -4  12   0 10.9054 5.05443   9
  -4  12   0 29.2995 5.45162  10
  -4  12   0 18.2565 7.67479   4
  -4  12   0 17.0472 8.13229   5
  -4  12   0 21.6702 5.37835  10
   3 -12   0 -2.8340 6.03868   6
  -3  12   0 1.61729 1.95031   2
  -3  12   0 -6.9498 2.95162   9
  -3  12   0 0.27065 4.40367   5
  -3  12   0 0.35662 5.31132   4
  -3  12   0 -0.5470 1.78738   2
  -3  12   0 5.37155 3.11307  10
  -3  12   0 1.80504 2.82426  10
   2 -12   0 315.917 23.7739   6
  -2  12   0 327.489 14.0552  10
  -2  12   0 311.544 17.5384   9
  -2  12   0 333.339 25.2903   5
  -2  12   0 301.950 19.8441   4
   1 -12   0 77.8696 11.5907   6
  -1  12   0 102.560 12.5899   7
  -1  12   0 75.2923 8.52910   9
  -1  12   0 65.3164 5.42118  10
  -1  12   0 86.1901 9.92334   4
  -1  12   0 80.9955 8.26455   2
  -1  12   0 86.5196 11.4464   5
  -1  12   0 76.1284 4.91308  10
   0 -12   0 360.162 23.7386   6
   0  12   0 349.712 20.6238   5
   0  12   0 366.269 22.3324   7
   0  12   0 348.818 13.3817  10
   0  12   0 353.554 18.4015   9
   0  12   0 360.971 19.3279   4
  -1 -12   0 1.60712 4.21639   6
   1  12   0 3.78950 4.46492   5
   1  12   0 3.50104 1.87258  10
   1  12   0 0.63647 3.42754   7
   1  12   0 7.85822 4.11713   4
   1  12   0 2.77967 5.69633   3
   1  12   0 -0.6958 3.34040   9
   1  12   0 5.17492 1.81414  10
  -2 -12   0 12.8909 5.84201   6
   2  12   0 9.93472 4.20379   5
   2  12   0 16.6558 6.16085   7
   2  12   0 9.78176 2.50693  10
   2  12   0 11.7983 3.66084   4
   2  12   0 15.1687 3.00187  10
   2  12   0 14.0381 6.98082   3
  -3 -12   0 2074.13 73.9926   6
   3  12   0 1897.15 67.2998  10
   3  12   0 1903.49 66.7675   4
   3  12   0 1949.53 68.9668   5
   3  12   0 2027.62 73.3298   7
   3  12   0 2158.41 79.8299   3
   3  12   0 2035.45 68.4154  10
  -4 -12   0 84.8804 9.72540   6
   4  12   0 92.6706 5.42114   4
   4  12   0 96.3891 10.7515   7
   4  12   0 90.7515 6.90269   5
   4  12   0 97.4809 9.02711  10
   4  12   0 88.1205 5.15523   4
   4  12   0 87.8467 7.71074  10
   4  12   0 101.698 12.6551   3
  -5 -12   0 145.784 10.5032   6
   5  12   0 138.913 12.2875   7
   5  12   0 107.084 9.66071  10
   5  12   0 108.898 5.80813   5
   5  12   0 127.594 16.0301   3
   6  12   0 8.02387 4.83610  10
   6  12   0 11.4787 4.87850  10
   6  12   0 2.43384 3.54306   7
   6  12   0 11.3213 7.47988   3
   6  12   0 -3.3290 4.09106   8
   7  12   0 529.131 27.6877  10
   7  12   0 584.364 34.9732   8
   7  12   0 613.439 29.9650  10
   7  12   0 560.425 34.5821   3
   7  12   0 502.036 27.8593   7
  -8 -12   0 348.979 19.3863  10
   8  12   0 371.038 23.3955  10
   8  12   0 368.128 28.9572   8
   8  12   0 366.645 29.0764   3
   8  12   0 375.518 23.7656   7
  -9 -12   0 7.62464 5.81562  10
   9  12   0 5.70640 6.23864   7
   9  12   0 12.5507 6.92688   8
   9  12   0 4.80993 8.84507   3
   9  12   0 7.55281 6.60510  10
  10  12   0 356.519 25.4977   7
  10  12   0 422.552 28.4347  10
  10  12   0 399.846 32.1639   8
  10  12   0 436.278 34.0572   3
  11  12   0 -6.1281 4.66895  10
  11  12   0 3.56513 7.45334   7
  11  12   0 0.97383 6.97268   3
  11  12   0 19.5054 9.51817   8
  12  12   0 417.031 37.7440  10
  12  12   0 502.674 43.5490   8
  12  12   0 483.052 31.5678   7
  13  12   0 3.87842 9.73473  10
  13  12   0 -3.7695 8.10229   3
  13  12   0 0.35343 8.18912   7
  13  12   0 -1.6508 6.34993   8
  14  12   0 4.59650 6.63680   7
  14  12   0 5.08440 7.13631   8
  14  12   0 16.9243 11.8938  10
  -8  13   0 -2.8923 6.68933   9
  -8  13   0 1.89710 6.07956   4
  -8  13   0 20.2593 7.43732  10
  -8  13   0 -10.652 8.99025   5
  -7  13   0 0.33739 7.28054  10
  -7  13   0 13.1003 7.81291   9
  -7  13   0 -1.4598 6.58133   5
  -7  13   0 5.16105 6.50550   4
  -6  13   0 115.073 12.8697  10
  -6  13   0 136.384 15.6267   4
  -5  13   0 36.1412 7.17156  10
  -5  13   0 59.4133 9.46546   9
  -5  13   0 35.3472 9.78036   5
  -5  13   0 37.1814 10.2672   4
  -4  13   0 58.8098 7.19874  10
  -4  13   0 39.0049 6.67802  10
  -4  13   0 39.3958 9.96722   5
  -4  13   0 53.3585 9.12757   8
  -4  13   0 49.5181 8.11243   9
  -4  13   0 45.8937 10.3102   4
   3 -13   0 83.7723 15.1041   6
  -3  13   0 50.6471 10.3396   4
  -3  13   0 56.6441 9.01224   9
  -3  13   0 64.7441 6.14805  10
  -3  13   0 69.2000 12.7418   5
  -3  13   0 38.8903 6.53853  10
   2 -13   0 12.6704 8.08638   6
  -2  13   0 9.26187 5.10628   7
  -2  13   0 24.5066 5.32355   2
  -2  13   0 28.2036 6.37022   9
  -2  13   0 25.2790 3.83913  10
  -2  13   0 13.3784 2.87956  10
  -2  13   0 18.5959 6.73164   5
  -2  13   0 23.5288 7.09859   4
   1 -13   0 292.296 21.8124   6
  -1  13   0 279.316 16.2710   2
  -1  13   0 274.661 16.5627   9
  -1  13   0 274.359 10.9377  10
  -1  13   0 270.791 17.4859   4
  -1  13   0 291.336 21.0058   7
   0 -13   0 42.7029 10.1689   6
   0  13   0 54.7076 3.14601  10
   0  13   0 57.5267 8.54834   2
   0  13   0 60.4839 3.23550  10
   0  13   0 55.3775 9.54402   5
   0  13   0 65.3638 10.6816   7
   0  13   0 63.4071 8.48615   4
   0  13   0 62.6028 7.95428   9
   1  13   0 529.247 18.6629  10
   1  13   0 564.973 28.2331   7
   1  13   0 508.428 25.3139   5
   1  13   0 548.464 31.0342   3
   1  13   0 507.088 24.7524   9
   1  13   0 546.559 24.1734   4
   1  13   0 503.071 18.5180  10
  -2 -13   0 33.8449 8.30159   6
   2  13   0 54.5622 9.46203   7
   2  13   0 29.9000 4.03745  10
   2  13   0 32.7417 3.98947  10
   2  13   0 27.0308 6.17209   5
   2  13   0 34.1644 9.05208   3
  -3 -13   0 206.784 15.8402   6
   3  13   0 173.509 13.9371   7
   3  13   0 177.764 9.89342   4
   3  13   0 182.931 10.1009  10
   3  13   0 189.456 11.9046   5
   3  13   0 167.225 9.37710   4
  -4 -13   0 1.99885 3.94411   6
   4  13   0 2.14061 1.64901   4
   4  13   0 5.82895 4.94331   3
   4  13   0 4.50759 1.72235   4
   4  13   0 6.36886 3.10373   5
   4  13   0 -1.0454 2.50956  10
   4  13   0 3.40261 5.00979   7
  -5 -13   0 58.5844 7.97565   6
   5  13   0 73.8901 13.5212   3
   5  13   0 45.0797 8.28972  10
   5  13   0 44.9016 3.75759   5
   5  13   0 56.2686 9.43857   7
   5  13   0 48.0527 7.75414  10
   6  13   0 6.90945 5.21536   3
   6  13   0 5.24340 5.54493   7
   6  13   0 2.15965 4.46591  10
   6  13   0 -0.7543 3.34064  10
   6  13   0 1.23762 6.56228   8
   7  13   0 7.30978 5.61601  10
   7  13   0 6.43819 5.48765  10
   7  13   0 12.7351 8.62512   8
   7  13   0 0.70283 7.89155   3
   7  13   0 6.41326 6.01353   7
   8  13   0 63.8047 9.67424   7
   8  13   0 60.1060 14.1885   8
   8  13   0 47.0544 10.0207  10
   8  13   0 68.8794 13.6858   3
   9  13   0 0.69219 5.82764  10
   9  13   0 6.78615 6.54320   3
   9  13   0 1.25883 6.23941   8
   9  13   0 12.1880 7.77964   7
  10  13   0 -7.0768 5.49677   3
  10  13   0 0.21909 4.71772  10
  10  13   0 8.62250 8.75498   8
  10  13   0 5.41204 6.71490   7
  11  13   0 50.4899 12.5784  10
  11  13   0 39.1709 13.9564   8
  11  13   0 74.8245 17.8874   3
  11  13   0 42.4425 11.2174   7
  12  13   0 7.32706 8.06915   7
  12  13   0 -0.5171 9.26933   8
  12  13   0 5.06532 8.24924  10
  12  13   0 17.9484 11.4866   3
  13  13   0 -5.2199 6.37743   8
  13  13   0 -2.9005 8.70506  10
  13  13   0 1.79803 6.70930   3
  13  13   0 5.33795 6.59237   7
  14  13   0 10.6321 7.32815  10
  14  13   0 32.6093 11.8304   8
  14  13   0 38.1092 13.5329   3
  -7  14   0 14.5877 11.0690   5
  -7  14   0 -6.0996 4.78710   4
  -7  14   0 6.63477 5.01301  10
  -6  14   0 10.7505 8.24538   5
  -6  14   0 8.57071 5.67914  10
  -5  14   0 43.7357 10.8487   4
  -5  14   0 42.1868 7.53244  10
  -5  14   0 30.8944 7.13873   9
  -4  14   0 176.481 11.4057  10
  -4  14   0 167.966 13.8820   8
  -4  14   0 196.382 17.4206   4
  -4  14   0 223.966 21.9160   5
  -3  14   0 4.72971 2.87540  10
  -3  14   0 6.26849 2.79131  10
  -3  14   0 13.8317 8.51935   5
  -3  14   0 2.30353 4.39930   4
  -3  14   0 5.55064 6.30683   8
  -3  14   0 3.91880 7.34747   7
  -3  14   0 3.33003 4.09384   9
   2 -14   0 24.4755 10.8309   6
  -2  14   0 17.7557 3.20333  10
  -2  14   0 22.1722 7.35332   4
  -2  14   0 15.2054 4.97826   9
  -2  14   0 25.1031 8.81960   5
  -2  14   0 19.9656 2.96254  10
  -2  14   0 21.5849 8.44998   7
   1 -14   0 8.59420 6.23124   6
  -1  14   0 -6.5055 4.01050   9
  -1  14   0 0.26881 3.79023   2
  -1  14   0 3.35829 5.06360   4
  -1  14   0 -7.8543 4.85537   5
  -1  14   0 10.3414 6.74591   7
   0 -14   0 -5.2423 6.27297   6
   0  14   0 -0.4322 3.72315   7
   0  14   0 4.73575 4.70896   9
   0  14   0 0.15816 5.72252   3
   0  14   0 1.61880 4.61878   2
   0  14   0 7.79147 4.66512   5
   0  14   0 3.79126 4.52030   4
  -1 -14   0 6.44733 4.85195   6
   1  14   0 13.6757 4.43370   9
   1  14   0 2.59726 5.42555   7
   1  14   0 8.62785 4.10740   4
   1  14   0 1.37530 6.21227   3
   1  14   0 0.03747 4.70825   5
  -2 -14   0 -0.2873 3.47665   6
   2  14   0 -0.4369 1.61914  10
   2  14   0 -4.6544 3.97817   9
   2  14   0 -7.9817 4.99886   3
   2  14   0 0.96156 1.75766  10
   2  14   0 2.82433 4.27507   7
   2  14   0 -3.2622 2.47294   4
   2  14   0 -2.1635 3.64644   5
  -3 -14   0 2.48157 4.00590   6
   3  14   0 8.71625 5.67201   7
   3  14   0 6.62474 5.96704   3
   3  14   0 13.1598 3.36313  10
   3  14   0 9.83734 4.42076   5
   3  14   0 11.7273 3.48910  10
   3  14   0 9.13086 2.96640   4
  -4 -14   0 73.6777 9.98914   6
   4  14   0 48.3656 9.44812   7
   4  14   0 57.1709 7.84017  10
   4  14   0 60.4370 6.56226  10
   4  14   0 49.6451 3.34846   4
   4  14   0 61.5337 12.8044   3
   4  14   0 46.5488 3.44119   4
  -5 -14   0 56.4987 8.33077   6
   5  14   0 75.3999 12.8286   3
   5  14   0 53.7113 11.7255   8
   5  14   0 50.4662 9.81400   7
   5  14   0 61.6005 7.71293  10
   5  14   0 40.5977 4.06150   5
   5  14   0 56.1496 7.10560  10
   6  14   0 106.611 10.7880  10
   6  14   0 79.8924 13.3634   3
   6  14   0 80.2690 10.4163   7
   6  14   0 82.7511 9.42278  10
   6  14   0 65.3125 13.7804   8
   7  14   0 54.5185 13.7656   3
   7  14   0 70.5634 12.0054   7
   7  14   0 57.7351 13.1691   8
   7  14   0 63.1707 10.3133  10
   8  14   0 22.9785 9.58184   8
   8  14   0 31.7424 8.73964  10
   8  14   0 28.0128 10.0000   7
   8  14   0 25.5227 11.5090   3
   9  14   0 114.355 14.3405   7
   9  14   0 96.5591 16.0838   8
   9  14   0 133.837 15.8508  10
   9  14   0 114.261 20.0257   3
  10  14   0 0.12090 6.40334   7
  10  14   0 5.06219 7.97663   3
  10  14   0 18.9489 11.4975   8
  10  14   0 2.44727 6.65196  10
  11  14   0 26.9987 11.0564   3
  11  14   0 24.7224 9.48909   7
  11  14   0 12.2378 9.19478  10
  11  14   0 42.5025 14.2938   8
  12  14   0 -1.6238 4.91001  10
  12  14   0 0.56970 7.36785   8
  12  14   0 -4.4145 6.86321   7
  12  14   0 3.33259 11.5417   3
  13  14   0 7.33836 12.1186   3
  13  14   0 5.71493 9.28322   7
  13  14   0 -4.1363 11.2081   8
  13  14   0 9.30990 7.80789  10
  -6  15   0 102.149 19.4021   5
  -6  15   0 88.4946 13.9149   4
  -5  15   0 27.7749 8.52306   4
  -5  15   0 51.0990 7.41650  10
  -5  15   0 39.2066 13.2425   5
  -4  15   0 7.12925 3.09940  10
  -4  15   0 10.2053 7.94302   4
  -4  15   0 5.48720 6.66780   7
  -4  15   0 11.4486 8.93284   5
  -3  15   0 42.8377 10.3323   4
  -3  15   0 49.1961 4.15126  10
  -3  15   0 58.1176 10.4287   8
  -3  15   0 62.2763 11.2371   5
  -3  15   0 43.7660 12.4360   7
  -3  15   0 48.4348 4.33998  10
  -3  15   0 48.2628 8.75430   9
  -2  15   0 98.3033 12.9972   8
  -2  15   0 115.915 15.6256   5
  -2  15   0 76.0670 9.64432   9
  -2  15   0 92.2441 13.1661   7
  -2  15   0 69.6412 12.1381   4
  -1  15   0 6.25493 5.42356   4
  -1  15   0 -5.8387 6.66250   8
  -1  15   0 -2.3694 4.00422   7
  -1  15   0 11.0931 8.11801   3
  -1  15   0 7.41240 4.46285   2
  -1  15   0 2.81821 3.96585   9
  -1  15   0 5.30105 5.30388   5
   0 -15   0 3.50539 6.69987   6
   0  15   0 -1.0925 3.50430   9
   0  15   0 10.6089 7.18524   3
   0  15   0 4.36508 4.75592   4
   0  15   0 1.45522 5.62156   7
   0  15   0 1.85663 5.36214   5
   0  15   0 -2.4956 4.34556   2
  -1 -15   0 34.4248 9.08784   6
   1  15   0 26.1104 6.38088   9
   1  15   0 27.5765 7.54499   2
   1  15   0 25.6575 5.57508   4
   1  15   0 16.5310 6.64678   5
   1  15   0 37.1979 10.2901   3
   1  15   0 31.4465 8.74863   7
  -2 -15   0 7.78593 5.23134   6
   2  15   0 8.15660 3.88791   4
   2  15   0 -7.6443 4.84258   7
   2  15   0 -1.2068 3.85420   5
   2  15   0 4.52767 3.97322   9
   2  15   0 -4.5117 6.30299   3
  -3 -15   0 27.7934 8.43406   6
   3  15   0 34.0444 10.2437   3
   3  15   0 18.8736 3.47593  10
   3  15   0 16.7143 3.24719   4
   3  15   0 29.0688 7.20405   7
   3  15   0 12.6930 8.73221   8
   3  15   0 22.1180 5.33671   5
   4  15   0 17.7610 4.07094  10
   4  15   0 17.1220 7.93065   3
   4  15   0 7.06987 6.56113   8
   4  15   0 11.0126 4.06445  10
   4  15   0 15.1657 7.08115   7
   4  15   0 17.7085 4.55129   5
   5  15   0 2.97051 6.17973   7
   5  15   0 0.68296 3.15416  10
   5  15   0 7.59622 9.06080   8
   5  15   0 2.20065 2.13604   5
   5  15   0 7.40608 4.29506  10
   5  15   0 -8.7437 3.46227   3
   6  15   0 139.425 15.9231   7
   6  15   0 164.298 21.4488   8
   6  15   0 167.194 13.4568  10
   6  15   0 164.398 20.8437   3
   7  15   0 102.649 18.4745   3
   7  15   0 132.078 20.5375   8
   7  15   0 107.704 13.7374   7
   7  15   0 126.837 13.1609  10
   8  15   0 -2.8671 7.95523   3
   8  15   0 -4.5181 5.65895   7
   8  15   0 -3.5692 8.63252   8
   8  15   0 1.42940 5.68067  10
   9  15   0 14.3771 12.1237   8
   9  15   0 9.77961 7.12221  10
   9  15   0 -6.1364 5.88275   7
   9  15   0 1.91079 9.87963   3
  10  15   0 -13.279 5.99018  10
  10  15   0 -7.4002 11.0338   3
  10  15   0 1.19423 9.08624   8
  10  15   0 13.1003 8.36626   7
  11  15   0 30.4053 11.8032   8
  11  15   0 68.2728 14.1574  10
  11  15   0 77.6341 19.1244   3
  11  15   0 54.0277 12.1407   7
  12  15   0 30.6725 13.6135   3
  12  15   0 14.1822 9.70814  10
  12  15   0 7.65902 9.76330   8
  12  15   0 36.0219 10.2661   7
  -4  16   0 40.6499 10.7645   4
  -4  16   0 43.8849 11.3369   5
  -4  16   0 34.4680 11.7881   7
  -3  16   0 -4.4802 6.36672   4
  -2  16   0 85.3642 16.1257   3
  -2  16   0 67.7397 12.2383   8
  -2  16   0 48.3562 12.0578   5
  -2  16   0 69.6431 12.2579   4
  -2  16   0 72.1484 14.2757   7
  -1  16   0 2.83394 5.35469   3
  -1  16   0 6.63535 5.88516   4
  -1  16   0 1.89984 7.07888   8
  -1  16   0 -0.1537 6.79950   5
  -1  16   0 5.59033 7.54977   7
   0  16   0 1.59006 4.93889   4
   0  16   0 5.87211 7.48585   8
   0  16   0 1.97589 7.68702   3
   0  16   0 6.51175 5.26003   9
   0  16   0 0.87732 5.25835   2
   0  16   0 1.34482 6.37925   7
   0  16   0 6.16406 6.52626   5
   1  16   0 5.58978 5.33322   9
   1  16   0 17.8456 8.46896   8
   1  16   0 9.63087 7.89148   3
   1  16   0 1.70141 4.50598   4
   1  16   0 8.13633 5.29193   7
   1  16   0 -0.8263 5.29510   2
   1  16   0 10.8391 4.85768   5
   2  16   0 39.3537 10.9819   8
   2  16   0 35.6330 10.0514   7
   2  16   0 53.9681 8.29339   9
   2  16   0 62.7109 13.9595   3
   2  16   0 51.5203 9.12674   5
   3  16   0 4.55321 2.09308  10
   3  16   0 9.98989 5.25039   9
   3  16   0 8.25093 8.43637   3
   3  16   0 1.61328 5.10238   5
   3  16   0 13.0270 8.75040   8
   3  16   0 2.84846 6.22407   7
   4  16   0 109.484 8.05243  10
   4  16   0 108.674 8.31703  10
   4  16   0 105.862 15.6801   8
   4  16   0 145.094 19.1072   3
   4  16   0 96.4331 11.9557   7
   5  16   0 3.18061 3.83471  10
   5  16   0 0.28850 8.95415   8
   5  16   0 5.64046 6.17563   7
   5  16   0 6.55382 8.61015   3
   6  16   0 0.76018 8.53111   3
   6  16   0 -2.5509 3.33473  10
   6  16   0 2.06489 4.19803   7
   6  16   0 0.59075 6.88803   8
   7  16   0 0.61746 6.42953   8
   7  16   0 -0.2852 4.13848  10
   7  16   0 0.06296 6.16044   7
   7  16   0 26.1463 11.6499   3
   8  16   0 52.0460 15.6051   3
   8  16   0 65.6811 11.4560  10
   8  16   0 49.7863 10.8953   7
   9  16   0 81.6295 18.3081   3
   9  16   0 41.4551 12.4157  10
   9  16   0 25.1813 9.47307   7
   9  16   0 83.9000 16.7981   8
  10  16   0 126.433 23.4460   3
  10  16   0 106.080 18.2649   8
  10  16   0 102.897 15.9074   7
  10  16   0 84.4031 14.9229  10
  11  16   0 -0.0878 7.43582  10
  11  16   0 -7.8399 9.79393   3
  11  16   0 2.50001 9.08503   7
  11  16   0 0.34632 8.26841   8
  12  16   0 1.61403 8.34583   3
  12  16   0 -20.375 9.82740   8
  -3  17   0 28.9776 9.06446   4
  -3  17   0 10.5241 7.52141   5
  -3  17   0 22.1243 9.94352   7
  -2  17   0 -9.1182 4.00612   4
  -2  17   0 0.82443 6.32548   3
  -2  17   0 -10.810 6.08247   8
  -2  17   0 3.76297 6.26956   7
  -1  17   0 14.6766 8.79565   8
  -1  17   0 1.89047 7.96334   3
  -1  17   0 13.2518 7.95234   5
  -1  17   0 12.5737 6.27638   4
  -1  17   0 8.00967 8.44218   7
   0  17   0 6.06166 6.12953   3
   0  17   0 4.02241 7.06151   5
   0  17   0 -1.1813 7.42523   8
   0  17   0 5.17389 7.12519   7
   0  17   0 -2.8703 4.68296   4
   0  17   0 -9.5938 6.26917   2
   1  17   0 15.4939 7.50653   5
   1  17   0 5.99449 8.76535   3
   1  17   0 7.61374 5.87322   7
   1  17   0 -1.5885 3.93028   4
   1  17   0 16.2405 7.19936   2
   1  17   0 21.7333 9.98081   8
   2  17   0 7.50891 7.18570   7
   2  17   0 0.43548 8.09237   8
   2  17   0 13.5642 9.04021   3
   2  17   0 22.8125 8.55936   2
   2  17   0 8.79072 6.61829   9
   3  17   0 7.33880 8.73990   3
   3  17   0 7.21999 8.64178   8
   3  17   0 10.4565 5.35802   9
   3  17   0 10.7463 7.18349   7
   3  17   0 6.66917 4.79158   5
   4  17   0 62.8462 5.62356  10
   4  17   0 58.4545 13.3881   3
   4  17   0 57.1668 5.54588  10
   4  17   0 50.8215 14.2139   8
   4  17   0 49.5069 11.1072   7
   4  17   0 44.2169 9.39715   9
   5  17   0 26.0003 8.59215   7
   5  17   0 11.8358 4.15567  10
   5  17   0 17.8439 8.05162   3
   5  17   0 24.0439 11.3559   8
   6  17   0 169.305 13.5786  10
   6  17   0 166.304 21.0227   3
   6  17   0 192.633 18.1594   7
   7  17   0 0.56512 4.45650  10
   7  17   0 11.7853 7.88474   7
   7  17   0 -13.893 8.80643   8
   8  17   0 19.3637 8.17578  10
   8  17   0 36.0329 13.1939   8
   8  17   0 17.4792 12.5416   3
   8  17   0 15.0254 8.36587   7
   9  17   0 22.9625 9.49417   7
   9  17   0 33.7614 14.3185   3
   9  17   0 42.2214 15.7069   8
   9  17   0 56.0914 11.3721  10
  10  17   0 31.8959 15.6432   3
  10  17   0 9.58362 9.29103   7
  10  17   0 10.4642 12.7546   8
  10  17   0 7.57142 8.59123  10
  -1  18   0 2.38373 8.34447   8
  -1  18   0 -0.6892 6.82846   3
  -1  18   0 -3.0806 8.31712   7
   0  18   0 18.1619 10.2556   8
   0  18   0 16.1951 6.61164   5
   1  18   0 5.62500 10.0906   3
   1  18   0 11.1469 6.85698   8
   1  18   0 -4.5871 6.29185   5
   1  18   0 -6.5818 6.37570   2
   1  18   0 -13.219 6.70682   7
   2  18   0 90.3752 16.2191   8
   2  18   0 113.442 12.4347   5
   2  18   0 126.342 19.5791   3
   2  18   0 101.826 15.3360   2
   2  18   0 119.344 16.0352   7
   3  18   0 -7.2723 8.44733   8
   3  18   0 4.70436 8.22634   3
   3  18   0 -3.3580 6.90103   7
   3  18   0 2.33598 8.02333   2
   4  18   0 21.2559 12.0669   3
   4  18   0 25.3748 9.82362   7
   5  18   0 -0.4476 2.98398  10
   5  18   0 -8.9493 9.29434   3
   5  18   0 7.61634 7.37530   7
   5  18   0 -1.7663 9.52871   8
   6  18   0 -1.6664 7.10646   7
   6  18   0 10.2939 4.87031  10
   6  18   0 -2.6954 10.6454   8
   6  18   0 7.99983 11.1355   3
   7  18   0 11.2305 8.18086   7
   7  18   0 17.6895 6.44418  10
   7  18   0 25.6028 11.3700   3
   7  18   0 -2.3733 9.90554   8
   8  18   0 21.3060 7.89892  10
   8  18   0 12.1270 9.26699   3
   8  18   0 14.3857 9.84510   8
   8  18   0 7.80841 8.56567   7
   9  18   0 45.7239 15.2373   8
   9  18   0 44.5209 15.5961   3
   9  18   0 48.2652 10.8735  10
   3  19   0 4.19352 9.17832   7
   3  19   0 5.22554 7.40883   3
   3  19   0 6.85295 8.75054   8
   3  19   0 -2.9402 7.82907   2
   4  19   0 42.1452 11.3107   7
   4  19   0 16.1665 9.72683   8
   4  19   0 34.5664 11.6337   3
   5  19   0 -4.4785 8.20348   7
   5  19   0 -0.5794 9.92391   8
   5  19   0 -5.3501 11.5526   3
   6  19   0 15.6298 8.68663   3
   6  19   0 18.1253 5.11826  10
   6  19   0 19.3034 9.17556   7
   6  19   0 0.03638 11.5818   8
   8  18  -1 -0.7186 11.8999   3
   8  18  -1 4.25000 8.70743   8
   7  18  -1 21.2428 12.6287   8
   7  18  -1 1.58558 7.25970   7
   7  18  -1 10.6305 5.68365  10
   7  18  -1 7.80633 9.12424   3
   6  18  -1 -3.7588 10.9627   8
   6  18  -1 3.31018 4.02228  10
   6  18  -1 14.5931 12.1049   3
   6  18  -1 8.75116 7.92185   7
   5  18  -1 -10.264 9.90050   3
   5  18  -1 7.48485 2.33471  10
   5  18  -1 6.19782 10.8599   8
   5  18  -1 -3.3506 7.06305   7
   4  18  -1 2.29502 7.53478   8
   4  18  -1 6.99100 7.81223   7
   4  18  -1 12.2708 8.60787   3
   3  18  -1 2.04292 6.89303   7
   3  18  -1 -3.7953 6.68464   8
   3  18  -1 6.27832 7.76404   2
   2  18  -1 -1.6216 10.3265   8
   2  18  -1 0.71616 10.6002   3
   2  18  -1 -5.0879 7.20799   7
   2  18  -1 -3.3813 7.32083   2
   1  18  -1 35.4142 9.93336   7
   1  18  -1 48.7316 12.8245   8
   1  18  -1 35.2917 9.73676   2
   1  18  -1 33.9998 9.45469   5
   0  18  -1 6.10645 9.29894   8
   0  18  -1 7.95717 7.88464   5
  10  17  -1 -5.9098 8.42730   8
   9  17  -1 -1.8973 7.29626   8
   9  17  -1 5.24861 6.70645  10
   9  17  -1 -0.0695 7.88060   7
   9  17  -1 -3.2439 10.7767   3
   8  17  -1 -2.4951 9.74907   8
   8  17  -1 9.33663 8.02470   7
   8  17  -1 15.4948 6.09003  10
   8  17  -1 6.68860 10.1853   3
   7  17  -1 5.45814 11.4590   8
   7  17  -1 3.08280 7.28463   7
   7  17  -1 16.1533 5.85263  10
   7  17  -1 4.48981 10.8623   3
   6  17  -1 128.767 11.0853  10
   6  17  -1 150.171 16.1287   7
   6  17  -1 153.083 22.4348   3
   6  17  -1 198.748 23.2945   8
   5  17  -1 15.0587 4.20248  10
   5  17  -1 16.1551 8.34260   3
   5  17  -1 11.0186 6.72366   7
   4  17  -1 3.89769 6.76766   7
   4  17  -1 6.43337 5.95924   9
   4  17  -1 23.6885 9.37488   8
   4  17  -1 10.6426 8.99548   3
   3  17  -1 45.5365 8.59735   9
   3  17  -1 53.5105 10.6423   7
   3  17  -1 51.8886 12.7845   8
   3  17  -1 66.7288 12.4185   2
   3  17  -1 28.7666 11.9867   3
   2  17  -1 82.9340 13.4435   7
   2  17  -1 85.5055 12.8005   9
   2  17  -1 73.6096 14.6671   3
   2  17  -1 91.4825 14.5725   2
   2  17  -1 88.1404 10.4308   5
   2  17  -1 109.609 15.3615   8
   1  17  -1 4.04044 6.13073   3
   1  17  -1 11.1781 7.36281   2
   1  17  -1 -2.7335 5.38749   5
   1  17  -1 -5.1410 7.19098   8
   1  17  -1 13.7873 7.35128   7
   0  17  -1 2.54606 8.56598   3
   0  17  -1 -0.1870 6.79783   5
   0  17  -1 6.77503 7.49708   7
   0  17  -1 -6.0567 5.50072   4
   0  17  -1 18.5377 9.40156   8
   0  17  -1 -16.199 5.60453   2
  -1  17  -1 -6.7858 6.55348   5
  -1  17  -1 1.02838 6.05326   4
  -1  17  -1 -1.7034 8.60379   3
  -1  17  -1 0.35715 7.42827   7
  -1  17  -1 -10.251 6.68056   8
  -2  17  -1 8.28135 7.01364   4
  -2  17  -1 -3.0130 8.63963   3
  -2  17  -1 11.4724 9.36275   7
  11  16  -1 13.1044 8.66051   7
  11  16  -1 11.0262 13.5900   8
  11  16  -1 -18.449 11.2896   3
  11  16  -1 -3.1523 8.15929  10
  10  16  -1 275.408 24.3115  10
  10  16  -1 365.517 32.2965   3
  10  16  -1 301.667 33.2473   8
   9  16  -1 4.95708 8.09045   3
   9  16  -1 9.67340 11.7613   8
   9  16  -1 12.3122 7.80100   7
   9  16  -1 13.9597 7.59716  10
   8  16  -1 76.5364 13.0604  10
   8  16  -1 85.2856 18.0545   8
   8  16  -1 50.7409 11.1932   7
   7  16  -1 1.89108 5.29400  10
   7  16  -1 -8.8149 5.40699   7
   7  16  -1 2.69977 8.89055   3
   6  16  -1 97.4213 9.94919  10
   6  16  -1 92.7521 12.6472   7
   6  16  -1 72.1853 15.7296   8
   6  16  -1 107.049 19.0093   3
   5  16  -1 22.7969 11.6734   8
   5  16  -1 26.3852 10.4882   3
   5  16  -1 19.4971 5.04066  10
   5  16  -1 26.7311 8.09125   7
   4  16  -1 41.5364 9.31655   7
   4  16  -1 28.5103 4.88859  10
   4  16  -1 15.2825 8.63240   8
   4  16  -1 29.6222 4.48936  10
   4  16  -1 14.8922 9.94951   3
  -4 -16   1 32.6582 8.78484   6
   3  16  -1 37.5052 6.60707   5
   3  16  -1 51.6714 10.4694   7
   3  16  -1 44.2378 12.0383   3
   3  16  -1 23.1451 9.20455   8
   3  16  -1 61.0834 10.3832   9
  -3 -16   1 38.7354 8.62086   6
   2  16  -1 11.4857 6.59776   7
   2  16  -1 19.5584 4.60731   4
   2  16  -1 6.09575 8.37655   3
   2  16  -1 19.8123 5.99863   5
   2  16  -1 8.04333 8.58074   8
   2  16  -1 10.9537 6.67834   9
   2  16  -1 6.72642 7.59033   2
  -2 -16   1 18.9447 7.20918   6
   1  16  -1 -14.297 7.01036   3
   1  16  -1 -1.1529 3.93926   4
   1  16  -1 0.32105 5.53837   5
   1  16  -1 13.9510 7.29818   2
   1  16  -1 10.3366 7.02452   7
   1  16  -1 3.70940 5.11862   9
   1  16  -1 5.14469 5.72551   8
  -1 -16   1 4.26080 5.96603   6
   0  16  -1 34.0468 9.93943   7
   0  16  -1 47.4954 9.87614   5
   0  16  -1 26.2025 6.69320   9
   0  16  -1 47.3510 10.8490   3
   0  16  -1 40.8359 9.12917   2
   0  16  -1 32.7522 7.26371   4
   0  16  -1 46.5619 10.7065   8
   0 -16   1 37.0444 11.5785   6
  -1  16  -1 3.24942 6.79609   8
  -1  16  -1 2.73555 7.00837   3
  -1  16  -1 0.05160 4.48672   9
  -1  16  -1 1.61979 6.02863   2
  -1  16  -1 -6.6651 6.65794   7
  -1  16  -1 10.2954 7.10600   5
  -1  16  -1 5.60443 6.03041   4
  -2  16  -1 13.0480 8.84220   3
  -2  16  -1 -2.7562 5.95668   4
  -2  16  -1 6.18744 7.28068   7
  -2  16  -1 3.80191 6.41144   8
  -2  16  -1 14.6856 8.51456   5
  -3  16  -1 14.0512 9.24318   3
  -3  16  -1 17.7141 8.24200   4
  -4  16  -1 18.8962 9.23639   7
  -4  16  -1 12.8344 10.2869   5
  -4  16  -1 14.0006 10.4158   4
  12  15  -1 61.6720 12.3445   7
  12  15  -1 83.5399 20.6819   3
  12  15  -1 117.304 16.9971  10
  11  15  -1 5.68289 6.66274  10
  11  15  -1 6.61116 10.7458   8
  11  15  -1 -5.6471 7.25320   3
  11  15  -1 7.27514 8.05372   7
  10  15  -1 61.2399 13.3630  10
  10  15  -1 66.8451 15.5440   3
  10  15  -1 79.1781 19.4060   8
  10  15  -1 69.8432 13.5151   7
   9  15  -1 12.6635 12.3050   8
   9  15  -1 15.8171 8.59563   7
   9  15  -1 29.0700 11.8984   3
   8  15  -1 19.4056 7.80966   7
   8  15  -1 3.83129 6.01017  10
   8  15  -1 38.2844 13.2581   8
   8  15  -1 17.0101 11.2809   3
   7  15  -1 -1.6230 5.37939  10
   7  15  -1 -0.3543 8.81701   3
   7  15  -1 11.2114 10.6677   8
   6  15  -1 0.86512 4.33022   7
   6  15  -1 -2.5602 7.33231   3
   6  15  -1 -11.811 7.09597   8
   6  15  -1 10.1799 5.85683  10
   5  15  -1 11.2793 6.86295   8
   5  15  -1 15.2972 6.77873   7
   5  15  -1 6.14408 3.72703  10
   5  15  -1 3.31822 5.66738   3
   5  15  -1 23.7522 5.27405  10
  -5 -15   1 23.9381 6.73265   6
   4  15  -1 8.41031 6.39187   7
   4  15  -1 6.91872 3.73526  10
   4  15  -1 10.3027 3.60125   5
   4  15  -1 17.8123 9.81686   8
   4  15  -1 10.0051 6.24721   3
  -4 -15   1 21.4299 6.36284   6
   3  15  -1 2.44937 5.66653   3
   3  15  -1 0.96283 1.76071  10
   3  15  -1 -6.8957 3.75070   8
   3  15  -1 1.25171 1.74072  10
   3  15  -1 -0.6265 3.91128   5
   3  15  -1 0.30666 5.91678   7
  -3 -15   1 3.70386 6.02030   6
   2  15  -1 69.5101 11.9419   3
   2  15  -1 66.5010 9.73095   9
   2  15  -1 64.6089 8.85252   5
   2  15  -1 111.993 16.5389   8
   2  15  -1 58.0588 7.32496   4
   2  15  -1 65.3704 11.0544   7
  -2 -15   1 75.6142 12.7572   6
   1  15  -1 79.5634 10.3245   5
   1  15  -1 58.8468 12.7201   3
   1  15  -1 58.5646 8.50910   4
   1  15  -1 67.7426 10.0313   7
   1  15  -1 80.6529 14.5059   8
   1  15  -1 60.3494 10.9877   9
  -1 -15   1 103.207 15.0483   6
   0  15  -1 39.0571 10.0335   7
   0  15  -1 40.7236 8.19226   2
   0  15  -1 45.5349 8.23615   9
   0  15  -1 38.0876 11.0876   3
   0  15  -1 38.7556 8.85740   5
   0  15  -1 50.8272 8.96569   4
   0  15  -1 68.4281 12.6370   8
   0 -15   1 53.8404 11.5545   6
  -1  15  -1 8.38973 5.21617   2
  -1  15  -1 4.27174 5.28082   9
  -1  15  -1 14.3340 5.39424   4
  -1  15  -1 20.4561 7.16374   3
  -1  15  -1 8.63217 6.74295   5
  -1  15  -1 19.1488 7.76043   8
  -1  15  -1 12.4116 7.78001   7
   1 -15   1 13.8257 9.24985   6
  -2  15  -1 19.2028 7.54978   5
  -2  15  -1 25.6204 9.21850   8
  -2  15  -1 21.8485 6.41844   9
  -2  15  -1 30.9042 9.57876   7
  -2  15  -1 15.4422 8.26613   3
  -2  15  -1 12.8671 7.19124   4
   2 -15   1 29.4746 8.97550   6
  -3  15  -1 7.84714 6.52540   8
  -3  15  -1 -11.346 5.45637   4
  -3  15  -1 -7.1044 4.16906   7
  -3  15  -1 8.66185 5.22576   9
  -3  15  -1 -0.4010 6.90244   5
  -4  15  -1 7.37767 6.89716   4
  -5  15  -1 2.95431 3.89456  10
  -5  15  -1 20.8524 9.92302   7
  -5  15  -1 3.15969 8.91676   5
  13  14  -1 12.3545 8.29386   8
  13  14  -1 21.8411 13.0990   3
  12  14  -1 19.1407 9.88139   3
  12  14  -1 31.3046 12.1379  10
  12  14  -1 47.6601 14.1023   8
  12  14  -1 29.3790 10.1790   7
  11  14  -1 11.2924 9.58343  10
  11  14  -1 10.8704 8.85199   7
  11  14  -1 42.5301 14.7060   3
  11  14  -1 20.4238 13.7781   8
  10  14  -1 117.465 18.4216   8
  10  14  -1 123.164 15.5563   7
   9  14  -1 85.1536 12.6456   7
   9  14  -1 57.2657 13.7965   8
   9  14  -1 51.6602 11.3278  10
   9  14  -1 59.9857 15.9101   3
   8  14  -1 -1.7097 5.68216   7
   8  14  -1 -0.5136 5.78896   8
   8  14  -1 -13.839 6.74488   3
   8  14  -1 13.4866 5.82318  10
   7  14  -1 50.0693 12.5922   8
   7  14  -1 41.8878 12.7946   3
   7  14  -1 44.2515 9.00738  10
   7  14  -1 38.9001 7.72596   7
   6  14  -1 -4.9811 4.77791   8
   6  14  -1 -4.5877 4.58134   7
   6  14  -1 -4.8230 4.86254   3
   6  14  -1 3.52600 4.25758  10
  -6 -14   1 -2.5788 3.76113   6
   5  14  -1 69.7358 8.13027  10
   5  14  -1 79.2648 15.5488   8
   5  14  -1 70.2980 8.51317  10
   5  14  -1 79.2729 13.3081   3
   5  14  -1 84.2386 11.0188   7
  -5 -14   1 93.1445 10.2966   6
   4  14  -1 3.59024 2.90286   5
   4  14  -1 8.55031 7.90938   8
   4  14  -1 0.86332 2.24684   4
   4  14  -1 3.46609 3.27067  10
   4  14  -1 3.56985 6.81625   3
   4  14  -1 -1.5639 2.71155  10
   4  14  -1 0.35276 3.46509   7
  -4 -14   1 3.95095 5.33837   6
   3  14  -1 226.371 10.7724  10
   3  14  -1 254.251 16.9726   7
   3  14  -1 222.526 13.1174   5
   3  14  -1 217.540 20.6920   3
   3  14  -1 222.760 20.4611   8
   3  14  -1 219.200 11.0298  10
   2  14  -1 26.4731 5.71155   4
   2  14  -1 16.5199 8.11168   8
   2  14  -1 19.5772 6.00555   9
   2  14  -1 37.3698 9.32882   3
   2  14  -1 23.2906 6.93794   7
   2  14  -1 24.4879 5.60002   5
  -2 -14   1 16.0071 7.62096   6
   1  14  -1 21.5401 8.54522   8
   1  14  -1 15.6390 7.49655   3
   1  14  -1 15.3353 5.97205   5
   1  14  -1 21.5592 6.27401   9
   1  14  -1 -0.9903 5.19410   2
   1  14  -1 15.0878 5.00290   4
  -1 -14   1 11.5089 7.30532   6
   0  14  -1 108.406 12.0164   7
   0  14  -1 107.229 12.0217   5
   0  14  -1 97.8029 11.8068   2
   0  14  -1 82.7967 13.7756   3
   0  14  -1 93.0216 10.8581   4
   0  14  -1 94.6728 10.7051   9
   0 -14   1 92.3117 12.7291   6
  -1  14  -1 117.816 14.0926   8
  -1  14  -1 123.547 12.7338   9
  -1  14  -1 117.135 14.3239   5
  -1  14  -1 105.610 11.5197   2
  -1  14  -1 155.653 15.5626   7
  -1  14  -1 129.174 13.1872   4
  -1  14  -1 134.553 15.7722   3
   1 -14   1 102.520 15.9787   6
  -2  14  -1 137.746 14.5970   7
  -2  14  -1 130.195 14.6219   4
  -2  14  -1 121.987 12.1728   9
  -2  14  -1 123.995 13.4813   8
  -2  14  -1 147.399 16.4048   5
   2 -14   1 118.201 16.0409   6
  -3  14  -1 25.0339 6.38470   9
  -3  14  -1 16.6878 7.48668   5
  -3  14  -1 10.6904 6.68941   8
  -3  14  -1 23.5374 9.17490   7
  -3  14  -1 13.6991 7.33840   4
   3 -14   1 18.0866 8.60462   6
  -4  14  -1 21.2910 8.57514   4
  -4  14  -1 12.9295 9.52291   5
  -4  14  -1 2.14421 6.82620   9
  -4  14  -1 11.5321 3.44055  10
  -4  14  -1 14.0180 2.96527  10
  -5  14  -1 -5.9979 6.59782   4
  -5  14  -1 2.19200 3.44326  10
  -5  14  -1 -3.4373 9.25443   5
  -6  14  -1 52.0376 12.7995   4
  -6  14  -1 57.3872 14.5948   5
  -6  14  -1 51.0106 7.94673  10
  -6  14  -1 37.2931 9.32014   9
  -7  14  -1 -0.9130 10.0847   5
  -7  14  -1 21.0834 10.2925   4
  13  13  -1 7.78632 12.0910   3
  13  13  -1 -9.2386 8.03756  10
  13  13  -1 0.43931 8.21588   7
  13  13  -1 8.65521 11.5260   8
  12  13  -1 14.6613 8.87777   8
  12  13  -1 27.8015 12.4385   3
  12  13  -1 -1.5447 8.84571  10
  12  13  -1 12.7002 8.49612   7
  11  13  -1 0.26251 7.15814   7
  11  13  -1 7.07820 10.8213   8
  11  13  -1 -15.217 5.57674  10
  10  13  -1 17.3228 11.8493   3
  10  13  -1 14.3498 6.87553   7
  10  13  -1 15.8073 8.55820   8
  10  13  -1 3.68870 7.36967  10
   9  13  -1 46.5828 10.7169  10
   9  13  -1 35.3432 12.4780   3
   9  13  -1 42.8504 10.6361   7
   9  13  -1 25.2721 9.82167   8
   8  13  -1 2.66000 8.52830   8
   8  13  -1 1.58155 4.21944  10
   8  13  -1 4.75857 8.88420   3
   8  13  -1 8.21725 6.14216   7
   7  13  -1 558.867 29.4593   7
   7  13  -1 535.769 36.6278   8
   7  13  -1 609.788 37.6329   3
   7  13  -1 545.976 29.3642  10
   6  13  -1 0.22531 5.11443  10
   6  13  -1 -12.970 5.86974   8
   6  13  -1 -3.9652 3.64778   3
   6  13  -1 0.88949 4.45959   7
   6  13  -1 -0.0802 3.84882  10
  -6 -13   1 1.78505 3.70336   6
   5  13  -1 202.948 13.4505  10
   5  13  -1 190.241 8.67744   4
   5  13  -1 187.087 14.8726   7
   5  13  -1 219.165 21.7404   8
   5  13  -1 210.008 19.3059   3
   5  13  -1 170.781 12.4492  10
   5  13  -1 174.624 8.26082   4
  -5 -13   1 188.280 13.8478   6
   4  13  -1 53.0720 8.97166   7
   4  13  -1 63.8183 6.59527  10
   4  13  -1 65.3116 12.7419   8
   4  13  -1 41.1738 4.84821   4
   4  13  -1 46.4852 4.89560   5
   4  13  -1 79.8924 13.7842   3
   4  13  -1 45.1783 5.88051  10
   4  13  -1 53.2580 5.51991   4
  -4 -13   1 60.0651 8.18738   6
   3  13  -1 190.697 11.5688   5
   3  13  -1 207.555 19.9139   8
   3  13  -1 196.747 15.0622   7
   3  13  -1 187.700 10.4993  10
   3  13  -1 213.115 12.6940   4
   3  13  -1 197.674 10.2202  10
   3  13  -1 197.679 20.6859   3
  -3 -13   1 207.180 16.4053   6
   2  13  -1 9.04410 6.97784   3
   2  13  -1 0.05620 2.89652   4
   2  13  -1 0.18577 1.52105  10
   2  13  -1 2.64680 1.51126  10
   2  13  -1 -0.8674 3.32993   5
   2  13  -1 -2.2599 4.41562   7
  -2 -13   1 1.20803 3.70208   6
   1  13  -1 306.999 16.9331   4
   1  13  -1 271.675 21.3264   8
   1  13  -1 274.059 20.4849   3
   1  13  -1 303.081 18.8145   7
   1  13  -1 280.225 17.5747   9
   1  13  -1 275.142 16.6517   5
  -1 -13   1 260.915 19.5081   6
   0  13  -1 94.3297 12.0338   7
   0  13  -1 86.2579 9.94031   9
   0  13  -1 115.371 13.9851   3
   0  13  -1 99.0950 10.9686   2
   0  13  -1 101.475 10.6377   4
   0  13  -1 86.6169 12.8244   8
   0  13  -1 77.8794 10.9274   5
   0 -13   1 120.698 14.2377   6
  -1  13  -1 5.60362 4.91984   4
  -1  13  -1 6.04464 4.90157   7
  -1  13  -1 5.71811 4.66846   9
  -1  13  -1 1.50719 3.88291   2
  -1  13  -1 5.35961 4.31331   8
   1 -13   1 -0.7990 4.42303   6
  -2  13  -1 357.694 20.2422   9
  -2  13  -1 330.601 17.8152   2
  -2  13  -1 367.596 24.2710   7
  -2  13  -1 336.061 24.7791   4
  -2  13  -1 343.829 22.6380   5
  -2  13  -1 330.201 21.3911   8
   2 -13   1 369.749 26.0466   6
  -3  13  -1 32.4016 8.60066   4
  -3  13  -1 20.7170 4.34331   2
  -3  13  -1 34.6474 7.13595   9
  -3  13  -1 28.3820 4.14084  10
  -3  13  -1 31.6221 6.81997   8
  -3  13  -1 34.5373 9.61624   5
   3 -13   1 27.9805 9.43862   6
  -4  13  -1 17.4865 6.55051   9
  -4  13  -1 19.4930 7.66247   5
  -4  13  -1 24.2314 5.97037   8
  -4  13  -1 15.7109 6.73663   4
  -4  13  -1 21.3870 4.22324  10
  -4  13  -1 17.7445 4.01370  10
   4 -13   1 22.2786 10.5420   6
  -5  13  -1 -4.2431 3.64967  10
  -5  13  -1 0.16699 5.55494   9
  -5  13  -1 4.79874 6.17682   5
  -5  13  -1 -7.1017 3.80296   4
  -6  13  -1 5.15995 4.77417  10
  -6  13  -1 0.43408 6.96561   4
  -6  13  -1 -3.1090 6.29111   5
  -6  13  -1 -6.9913 5.28993   9
  -7  13  -1 6.07062 9.69348   5
  -7  13  -1 -3.6490 7.02363   4
  -7  13  -1 -4.3593 5.67888  10
  -7  13  -1 -10.209 5.66233   9
  -8  13  -1 9.29299 5.78074  10
  -8  13  -1 -1.5180 6.44647   9
  -8  13  -1 9.67024 10.4760   5
  -8  13  -1 0.37736 8.68925   4
  14  12  -1 47.9810 17.0558   8
  14  12  -1 22.7585 11.4972   3
  14  12  -1 21.2040 12.5094  10
  13  12  -1 -8.7098 7.58308   7
  13  12  -1 9.77167 10.9269   8
  13  12  -1 -1.3276 7.79346   3
  13  12  -1 10.4287 9.72379  10
  12  12  -1 -10.890 5.31769   8
  12  12  -1 10.1898 8.25959   3
  12  12  -1 6.51213 9.31715  10
  12  12  -1 7.60272 7.98097   7
  11  12  -1 203.306 21.9269  10
  11  12  -1 186.332 24.4326   8
  11  12  -1 170.715 17.9404   7
  11  12  -1 201.287 23.6137   3
  10  12  -1 12.2656 7.91596   8
  10  12  -1 35.6107 11.2517   3
  10  12  -1 25.9635 8.18951   7
  10  12  -1 12.4911 8.20239  10
   9  12  -1 235.164 23.6854   3
   9  12  -1 244.354 23.4787   8
   9  12  -1 276.348 21.2440  10
   9  12  -1 224.572 18.3377   7
   8  12  -1 80.1949 13.8118   3
   8  12  -1 94.1787 12.5302  10
   8  12  -1 64.1948 10.8587   7
   7  12  -1 109.098 17.0404   3
   7  12  -1 84.8186 15.6978   8
   7  12  -1 106.760 12.2386   7
   7  12  -1 92.0996 11.6002  10
   7  12  -1 129.882 12.6148  10
  -7 -12   1 110.717 7.72584   6
   6  12  -1 6.28184 7.54263   8
   6  12  -1 3.61271 4.84990   7
   6  12  -1 2.93327 1.78757   4
   6  12  -1 -1.1338 3.58092  10
   6  12  -1 3.75045 6.33468   3
   6  12  -1 -1.4279 3.99003  10
  -6 -12   1 4.30230 3.40602   6
   5  12  -1 76.4437 13.5255   3
   5  12  -1 70.1395 5.52483   4
   5  12  -1 67.9883 13.1823   8
   5  12  -1 69.3519 5.33281   4
   5  12  -1 82.1265 9.85946  10
   5  12  -1 90.3528 10.0694   7
  -5 -12   1 65.3561 8.12449   6
   4  12  -1 7.12609 2.76796   4
   4  12  -1 8.17140 2.85527   4
   4  12  -1 13.7425 4.48453   7
   4  12  -1 11.5531 7.27339   8
   4  12  -1 0.70882 6.39699   3
   4  12  -1 14.7465 2.74600   5
   4  12  -1 8.24167 3.74202  10
   4  12  -1 15.0040 4.21318  10
  -4 -12   1 11.2548 5.36060   6
   3  12  -1 135.279 15.2993   3
   3  12  -1 104.249 10.6827   7
   3  12  -1 113.991 7.92022  10
   3  12  -1 96.9695 7.63791   5
   3  12  -1 103.056 8.12733   4
   3  12  -1 104.481 7.39572  10
   3  12  -1 115.186 14.8729   8
  -3 -12   1 102.325 11.4918   6
   2  12  -1 137.091 10.1106   4
   2  12  -1 149.136 12.0785   7
   2  12  -1 137.185 10.4704   5
   2  12  -1 181.355 15.8822   3
   2  12  -1 140.602 7.56018  10
   2  12  -1 148.598 7.40845  10
  -2 -12   1 163.567 14.3939   6
   1  12  -1 12.4932 5.13750   5
   1  12  -1 8.06365 6.00488   3
   1  12  -1 10.6011 4.20760   4
   1  12  -1 15.5266 5.13988   9
   1  12  -1 7.30315 4.04865   7
  -1 -12   1 17.2416 5.90082   6
   0  12  -1 560.849 27.4396   4
   0  12  -1 602.553 28.7810   5
   0  12  -1 573.499 29.6782   7
   0  12  -1 605.480 29.1314   2
   0  12  -1 617.475 28.0816   9
   0  12  -1 615.648 31.9243   3
   0 -12   1 629.400 37.2552   6
  -1  12  -1 51.5536 9.72686   7
  -1  12  -1 53.7121 8.97640   4
  -1  12  -1 38.5859 8.38539   5
  -1  12  -1 41.2188 7.38285   2
  -1  12  -1 49.4912 8.17233   9
   1 -12   1 48.8370 9.97147   6
  -2  12  -1 9.70943 2.04271  10
  -2  12  -1 9.60869 5.91600   5
  -2  12  -1 7.94531 5.44034   4
  -2  12  -1 5.42917 4.35382   9
  -2  12  -1 8.73097 2.13926  10
  -2  12  -1 11.8336 4.58274   2
   2 -12   1 4.42108 5.00169   6
  -3  12  -1 24.4293 5.58034   8
  -3  12  -1 10.9271 6.65563   4
  -3  12  -1 13.1319 6.07027   5
  -3  12  -1 9.18002 3.05337  10
  -3  12  -1 10.3621 3.18576   2
  -3  12  -1 10.6221 4.94672   9
   3 -12   1 9.52759 6.12084   6
  -4  12  -1 8.88223 3.46363  10
  -4  12  -1 11.0678 5.64268   9
  -4  12  -1 6.22375 6.39274   4
  -4  12  -1 14.7559 8.27163   5
  -4  12  -1 12.9078 4.60079   8
  -4  12  -1 7.02666 3.56676  10
   4 -12   1 17.7178 8.06886   6
  -5  12  -1 9.99767 5.84925   9
  -5  12  -1 16.9441 9.00466   5
  -5  12  -1 10.9986 4.23694  10
  -5  12  -1 16.2131 3.89254   8
  -5  12  -1 23.1185 5.79866  10
  -5  12  -1 14.9143 6.87592   4
   5 -12   1 18.0289 8.22921   6
  -6  12  -1 38.5620 7.46214  10
  -6  12  -1 25.6365 10.6000   5
  -6  12  -1 20.9966 9.50479   4
  -7  12  -1 16.0085 7.67276   9
  -7  12  -1 39.1931 11.5310   5
  -7  12  -1 21.6799 6.08667  10
  -7  12  -1 13.2865 9.21921   4
  -8  12  -1 6.74682 7.10723   9
  -8  12  -1 -2.3277 9.57697   5
  -8  12  -1 5.07172 6.70255  10
  -8  12  -1 14.7649 8.67805   4
  -9  12  -1 8.64569 7.75498   9
  -9  12  -1 7.47547 6.74912  10
  -9  12  -1 30.7852 10.3432   4
  -9  12  -1 13.9193 9.45471   5
  14  11  -1 7.06033 12.6739   3
  14  11  -1 4.80954 10.8425  10
  14  11  -1 5.11003 10.6572   8
  13  11  -1 6.21358 10.6596   3
  13  11  -1 -2.1338 7.37973   7
  13  11  -1 15.3198 10.3963  10
  13  11  -1 10.1534 7.23471   8
 -13 -11   1 0.21953 5.01723   4
  12  11  -1 12.1594 11.2313   8
  12  11  -1 0.49413 5.66453   7
 -12 -11   1 -2.6466 4.94729   4
  11  11  -1 147.606 18.7999   8
  11  11  -1 104.828 15.0380  10
  11  11  -1 150.869 20.2330   3
  11  11  -1 113.197 15.1178   7
  10  11  -1 93.2686 15.0195  10
  10  11  -1 95.6655 16.2349   3
  10  11  -1 115.418 19.0294   8
   9  11  -1 9.70409 6.48832   7
   9  11  -1 15.0000 7.95551   8
   9  11  -1 27.5594 8.46798  10
   9  11  -1 -6.6540 7.09417   3
  -9 -11   1 20.9887 6.56385  10
   8  11  -1 64.7989 11.0822  10
   8  11  -1 33.3822 4.80294   4
   8  11  -1 55.3706 9.97840   7
   8  11  -1 54.8427 14.1341   3
   8  11  -1 60.5549 13.4303   8
   7  11  -1 1268.60 59.4360   3
   7  11  -1 1399.65 53.6578   7
   7  11  -1 1326.35 60.9924   8
   7  11  -1 1394.37 54.8080  10
   7  11  -1 1217.94 44.9274   4
  -7 -11   1 1323.81 45.6307   6
   6  11  -1 24.4371 5.84284  10
   6  11  -1 20.3073 5.44773   7
   6  11  -1 25.4617 8.16185   8
  -6 -11   1 18.8455 4.74146   6
   5  11  -1 5.23631 3.78353  10
   5  11  -1 11.5570 5.70820   3
   5  11  -1 3.31247 3.50809  10
   5  11  -1 4.24177 4.37910   7
  -5 -11   1 -3.0817 2.69196   6
   4  11  -1 18.6845 3.94923  10
   4  11  -1 9.08265 5.16206   8
   4  11  -1 3.84618 4.25467   7
   4  11  -1 6.42826 2.57974   4
   4  11  -1 5.80739 3.38573  10
   4  11  -1 10.9650 2.30862   5
   4  11  -1 12.3226 6.95399   3
  -4 -11   1 11.2359 4.84844   6
   3  11  -1 12.8718 3.58562   4
   3  11  -1 19.0583 7.61095   3
   3  11  -1 22.4292 5.67212   7
   3  11  -1 21.8458 4.32306   5
   3  11  -1 24.9888 4.00143  10
   3  11  -1 36.9212 4.71556   4
   3  11  -1 30.5137 4.95125  10
  -3 -11   1 30.8973 7.02174   6
   2  11  -1 812.422 34.0449   7
   2  11  -1 829.702 38.1448   3
   2  11  -1 747.425 30.8989   5
   2  11  -1 812.975 28.3956  10
   2  11  -1 768.739 27.8923  10
  -2 -11   1 772.784 35.2697   6
   1  11  -1 145.694 6.76466  10
   1  11  -1 156.906 12.1792   7
   1  11  -1 141.271 11.1815   5
   1  11  -1 169.036 6.61057  10
   1  11  -1 164.426 11.4082   4
   1  11  -1 150.337 14.3316   3
  -1 -11   1 149.659 14.1302   6
   0  11  -1 868.085 36.7650   4
   0  11  -1 920.784 38.9392   7
   0  11  -1 865.948 36.6993   9
   0  11  -1 911.021 37.7513   5
   0  11  -1 907.582 40.5467   3
   0 -11   1 925.577 41.3207   6
  -1  11  -1 90.2192 10.0652   7
  -1  11  -1 82.3487 3.71004  10
  -1  11  -1 56.5424 8.98735   4
  -1  11  -1 62.3191 8.64370   9
  -1  11  -1 79.1586 3.51948  10
  -1  11  -1 67.9128 8.90132   5
  -1  11  -1 73.1339 8.45575   2
   1 -11   1 68.1097 11.9324   6
  -2  11  -1 304.593 18.1342   9
  -2  11  -1 310.666 20.0027   4
  -2  11  -1 343.503 20.8573   5
  -2  11  -1 304.119 12.9818  10
  -2  11  -1 312.084 12.7467  10
  -2  11  -1 306.146 16.2263   2
   2 -11   1 309.478 21.9972   6
  -3  11  -1 51.6290 8.23866   9
  -3  11  -1 61.2023 6.15045   2
  -3  11  -1 49.8271 9.80972   5
  -3  11  -1 41.3750 4.93746  10
  -3  11  -1 38.0205 5.05870  10
  -3  11  -1 33.7498 8.80660   4
   3 -11   1 53.7541 10.9453   6
  -4  11  -1 111.261 5.93140   2
  -4  11  -1 118.355 9.08303  10
  -4  11  -1 126.721 12.0721   9
  -4  11  -1 107.350 12.9965   5
  -4  11  -1 116.669 13.9085   4
   4 -11   1 122.333 15.0128   6
  -5  11  -1 46.2647 9.79895   4
  -5  11  -1 54.0703 7.63044  10
  -5  11  -1 64.3385 7.53664  10
  -5  11  -1 36.0388 9.66003   5
  -5  11  -1 45.5738 5.26511   8
  -5  11  -1 58.1809 9.78822   9
   5 -11   1 57.1753 11.6263   6
  -6  11  -1 61.8427 13.0204   4
  -6  11  -1 73.5544 14.0764   5
  -6  11  -1 88.7424 11.7324   9
  -6  11  -1 64.3848 8.90000  10
   6 -11   1 98.3663 17.0283   6
  -7  11  -1 184.738 15.1349  10
  -7  11  -1 144.709 15.2234   9
  -7  11  -1 171.278 20.8170   5
  -7  11  -1 168.049 19.7167   4
  -8  11  -1 18.9658 7.96409   9
  -8  11  -1 21.8860 8.29833  10
  -8  11  -1 22.6314 9.25169   5
  -9  11  -1 106.188 18.6711   4
  -9  11  -1 156.623 16.8802  10
  -9  11  -1 166.317 22.9469   5
  -9  11  -1 115.655 15.4125   9
  14  10  -1 4.55052 10.1360  10
  14  10  -1 -3.8764 10.2451   8
  14  10  -1 3.09517 12.3560   3
 -14 -10   1 -3.6329 6.49176   4
  13  10  -1 34.2967 10.6529  10
  13  10  -1 46.3619 16.5332   3
  13  10  -1 26.8802 8.56530   7
 -13 -10   1 6.90658 10.8230  10
  12  10  -1 88.4350 14.9378  10
  12  10  -1 163.945 25.0139   3
  12  10  -1 111.195 16.4818   7
  12  10  -1 99.6600 16.9985   8
 -12 -10   1 70.7198 10.4428   4
  11  10  -1 29.0861 12.5958   3
  11  10  -1 18.9908 10.0216   8
  11  10  -1 27.5017 8.83339   7
  11  10  -1 22.2753 9.29427  10
 -11 -10   1 29.7438 6.31727   4
 -11 -10   1 39.0079 9.75344  10
  10  10  -1 14.5359 8.21144  10
  10  10  -1 -3.5771 5.55486   7
  10  10  -1 7.13133 8.30245   8
  10  10  -1 -6.4454 6.91414   3
 -10 -10   1 -2.1781 3.17680   4
 -10 -10   1 7.03604 6.97062  10
   9  10  -1 389.494 29.8872   3
   9  10  -1 344.472 26.9598   8
   9  10  -1 402.476 26.1000  10
   9  10  -1 389.657 23.7451   7
  -9 -10   1 380.336 22.0672  10
   8  10  -1 31.4688 10.6567   3
   8  10  -1 27.0891 8.02450  10
   8  10  -1 30.3232 9.74041   8
   8  10  -1 14.9874 6.44204   7
  -8 -10   1 22.7496 6.07698  10
   7  10  -1 61.6744 9.71526  10
   7  10  -1 46.2681 8.02467  10
   7  10  -1 52.3155 8.93149   7
   7  10  -1 45.0776 5.36774   4
   7  10  -1 48.4923 11.6644   8
  -7 -10   1 51.5115 4.65686   6
   6  10  -1 0.56559 2.73521  10
   6  10  -1 5.21598 4.12347  10
   6  10  -1 1.57375 5.98345   3
   6  10  -1 0.77632 1.67168   4
   6  10  -1 -2.7309 3.91230   8
   6  10  -1 1.81246 4.18262   7
  -6 -10   1 5.18248 2.99789   6
  -6 -10   1 -1.5452 2.52765  10
   5  10  -1 305.027 22.5979   3
   5  10  -1 352.844 18.7254   7
   5  10  -1 325.794 17.4044  10
   5  10  -1 279.098 22.1329   8
   5  10  -1 339.235 18.1712  10
   4  10  -1 2200.39 81.2755   8
   4  10  -1 2115.14 72.4845  10
   4  10  -1 2142.65 80.1869   3
   4  10  -1 1913.94 68.5768   4
   4  10  -1 2211.93 74.8132  10
   4  10  -1 2021.43 73.4806   7
   4  10  -1 1973.29 66.9567   5
  -4 -10   1 2134.36 73.5037   6
   3  10  -1 48.7824 5.43178  10
   3  10  -1 71.9003 10.4705   3
   3  10  -1 60.1101 5.03475   5
   3  10  -1 69.2829 7.77860   7
   3  10  -1 55.9661 5.48626   4
  -3 -10   1 52.8864 7.58179   6
   2  10  -1 684.512 25.6068  10
   2  10  -1 752.988 30.7077   7
   2  10  -1 746.780 34.3388   3
   2  10  -1 687.333 27.7802   5
   2  10  -1 699.629 28.1906   4
  -2 -10   1 725.761 32.2232   6
   1  10  -1 359.140 18.0055   4
   1  10  -1 363.369 18.2380   5
   1  10  -1 357.824 20.9056   3
   1  10  -1 389.328 20.0136   7
   1  10  -1 360.324 13.2213  10
  -1 -10   1 363.435 20.9022   6
   0  10  -1 144.879 11.1967   9
   0  10  -1 149.081 11.7001   5
   0  10  -1 146.940 5.37204  10
   0  10  -1 163.458 11.7329   4
   0  10  -1 144.369 11.4904   7
   0 -10   1 165.306 13.6206   6
  -1  10  -1 181.565 12.3983   2
  -1  10  -1 170.318 12.4244   9
  -1  10  -1 172.986 13.3075   4
  -1  10  -1 204.310 14.7049   5
  -1  10  -1 180.305 7.31495  10
   1 -10   1 187.133 15.3172   6
  -2  10  -1 1268.60 47.8615   9
  -2  10  -1 1216.79 41.9521  10
  -2  10  -1 1140.18 46.8925   2
  -2  10  -1 1323.83 51.1895   5
  -2  10  -1 1226.34 41.7124  10
  -2  10  -1 1210.09 49.2706   4
   2 -10   1 1209.82 52.4265   6
  -3  10  -1 380.975 22.2297   4
  -3  10  -1 361.319 16.7733   2
  -3  10  -1 377.050 16.6748  10
  -3  10  -1 396.698 20.9878   9
  -3  10  -1 341.239 22.3657   5
  -3  10  -1 383.578 17.0645  10
   3 -10   1 394.921 24.8930   6
  -4  10  -1 56.8683 4.48885   2
  -4  10  -1 83.5038 7.88560  10
  -4  10  -1 83.7077 11.0867   5
  -4  10  -1 54.5822 6.69054  10
  -4  10  -1 60.9673 4.52806   2
  -4  10  -1 62.3052 10.8712   4
  -4  10  -1 57.5625 8.89754   9
   4 -10   1 58.6382 10.5252   6
  -5  10  -1 272.897 16.4844  10
  -5  10  -1 268.711 20.2583   4
  -5  10  -1 266.973 21.1415   5
  -5  10  -1 299.247 16.8785  10
  -5  10  -1 269.665 18.2027   9
   5 -10   1 332.916 24.6143   6
  -6  10  -1 -2.9712 3.18056  10
  -6  10  -1 6.85455 7.12104   4
  -6  10  -1 -0.3162 4.93546   5
  -6  10  -1 -2.7768 3.96721  10
  -6  10  -1 -3.5398 4.38000   9
   6 -10   1 -1.0126 6.33354   6
  -7  10  -1 36.9066 7.78919  10
  -7  10  -1 26.5124 8.80396   4
  -7  10  -1 32.2265 8.13259   9
  -7  10  -1 22.0057 10.5060   5
  -8  10  -1 -0.4676 4.89929   4
  -8  10  -1 6.08497 6.60185   9
  -8  10  -1 3.31241 5.57506  10
  -8  10  -1 -5.2403 5.05165   5
  -9  10  -1 0.83947 8.68665   5
  -9  10  -1 6.11516 6.75078  10
  -9  10  -1 -5.9346 8.48576   4
  -9  10  -1 1.33702 4.71712   9
 -10  10  -1 56.4504 15.8943   5
 -10  10  -1 63.7959 13.9384   4
 -10  10  -1 40.2996 10.6103  10
 -10  10  -1 26.8846 9.69118   9
  15   9  -1 8.10135 8.31862   8
  15   9  -1 17.8747 9.74790   3
  15   9  -1 9.99791 11.0581  10
 -15  -9   1 0.80314 8.35982  10
 -15  -9   1 0.15590 7.99419   4
  14   9  -1 -12.766 9.52236   8
  14   9  -1 -20.324 8.61585   3
  14   9  -1 -4.6036 9.21164  10
 -14  -9   1 12.0599 10.5974  10
 -14  -9   1 13.3907 7.85611   4
  13   9  -1 126.368 22.8102   3
  13   9  -1 126.457 19.5826   8
 -13  -9   1 118.797 13.7355   4
 -13  -9   1 135.316 19.2439  10
  12   9  -1 11.6726 7.77418   7
  12   9  -1 -7.6237 7.67595   8
  12   9  -1 20.9878 12.2417   3
  12   9  -1 6.06917 6.15737  10
 -12  -9   1 13.0846 7.21075  10
 -12  -9   1 3.32432 5.22862   4
  11   9  -1 87.7203 13.6561   7
  11   9  -1 87.3661 15.6007  10
  11   9  -1 81.7401 17.0121   3
  11   9  -1 102.196 15.0406   8
 -11  -9   1 90.6287 10.1772   4
 -11  -9   1 101.320 14.9356  10
  10   9  -1 11.1192 8.04969  10
  10   9  -1 8.09633 6.43671   8
  10   9  -1 30.4884 11.7347   3
  10   9  -1 -1.7164 5.69657   7
 -10  -9   1 2.23189 4.16080   4
 -10  -9   1 -2.4369 6.43486  10
   9   9  -1 6.87599 4.29529   7
   9   9  -1 8.42943 7.78436   8
   9   9  -1 7.25093 8.60061   3
   9   9  -1 0.56673 5.30085  10
  -9  -9   1 -0.6915 3.06382   4
  -9  -9   1 -0.8595 5.19401  10
   8   9  -1 313.186 21.0951  10
   8   9  -1 305.640 24.9446   3
   8   9  -1 308.579 23.2253   8
   8   9  -1 345.083 20.6569   7
  -8  -9   1 319.578 19.2752  10
   7   9  -1 17.8964 5.43002  10
   7   9  -1 11.7018 6.18789   3
   7   9  -1 12.9644 4.59032   7
   7   9  -1 20.3789 5.68949  10
   7   9  -1 18.2279 7.78738   8
  -7  -9   1 13.7633 2.42119   6
  -7  -9   1 22.6442 5.48514  10
   6   9  -1 857.396 36.5690  10
   6   9  -1 801.303 35.1535   7
   6   9  -1 820.217 35.3331  10
   6   9  -1 856.946 40.9896   8
   6   9  -1 836.669 40.5977   3
   5   9  -1 150.020 11.5191  10
   5   9  -1 134.778 14.7187   3
   5   9  -1 150.337 10.5321  10
   5   9  -1 140.604 11.2355   7
   5   9  -1 130.937 7.78350   4
   5   9  -1 162.522 15.7080   8
  -5  -9   1 145.594 9.18045  10
  -5  -9   1 148.423 9.47666   6
   4   9  -1 510.296 26.9067   3
   4   9  -1 507.799 22.7598   7
   4   9  -1 461.447 16.4304   5
   4   9  -1 455.169 21.5332  10
   4   9  -1 460.588 26.7435   8
   4   9  -1 505.149 21.6271  10
   4   9  -1 525.092 20.1607   4
  -4  -9   1 500.021 23.8982   6
  -4  -9   1 482.431 18.2818  10
   3   9  -1 33.7862 4.30317  10
   3   9  -1 33.8692 3.97402   4
   3   9  -1 36.9111 3.91059   5
   3   9  -1 34.0601 5.84164   7
   3   9  -1 34.5046 7.05523   3
  -3  -9   1 39.3410 6.25105   6
   2   9  -1 132.974 12.2934   3
   2   9  -1 133.770 7.42218  10
   2   9  -1 126.992 8.09656   5
   2   9  -1 134.236 9.90136   7
   2   9  -1 132.456 7.18626  10
  -2  -9   1 122.969 10.1372   6
   1   9  -1 88.7310 8.79808   5
   1   9  -1 102.307 10.3616   3
   1   9  -1 79.6304 7.34266   4
   1   9  -1 101.729 8.94919   7
   1   9  -1 91.6994 4.64773  10
   1   9  -1 94.2651 4.88600  10
  -1  -9   1 81.8976 9.44022   6
   0   9  -1 587.762 26.0598   4
   0   9  -1 646.930 26.8825   5
   0   9  -1 601.510 20.1097  10
   0   9  -1 585.045 19.7535  10
   0   9  -1 616.201 26.2434   9
   0   9  -1 605.304 26.8022   7
   0  -9   1 573.986 28.8157   6
  -1   9  -1 815.047 28.1804  10
  -1   9  -1 864.637 34.2830   9
  -1   9  -1 856.509 34.9802   4
  -1   9  -1 828.910 35.2948   5
  -1   9  -1 787.089 35.7276   2
  -1   9  -1 834.517 28.1060  10
   1  -9   1 922.508 38.9987   6
  -2   9  -1 11.7041 2.46234  10
  -2   9  -1 10.6953 3.63062   2
  -2   9  -1 15.5163 5.11182   5
  -2   9  -1 26.3243 5.54860   9
  -2   9  -1 15.5997 5.06218   4
   2  -9   1 9.07219 5.24990   6
  -3   9  -1 21.0413 4.08861  10
  -3   9  -1 18.0851 6.85581   5
  -3   9  -1 21.7063 3.96895   2
  -3   9  -1 28.8305 4.61122  10
  -3   9  -1 15.2304 5.14789   4
  -3   9  -1 24.4148 5.95511   9
   3  -9   1 14.5578 6.36387   6
  -4   9  -1 43.6548 3.96556   2
  -4   9  -1 52.5693 8.50370   9
  -4   9  -1 47.9837 6.32298  10
  -4   9  -1 54.0021 5.62454   8
  -4   9  -1 54.8326 6.15287  10
  -4   9  -1 70.6587 12.1432   5
  -4   9  -1 49.9856 9.60333   4
   4  -9   1 45.8989 9.32341   6
  -5   9  -1 43.2052 10.0969   5
  -5   9  -1 42.6199 7.92372  10
  -5   9  -1 40.4912 7.39104  10
  -5   9  -1 38.4846 7.64257   9
  -5   9  -1 30.3109 7.79361   4
   5  -9   1 29.7444 9.59806   6
  -6   9  -1 14.8380 5.36099   9
  -6   9  -1 45.2684 10.1359   4
  -6   9  -1 20.0834 5.86337  10
  -6   9  -1 23.4730 5.94167  10
  -6   9  -1 9.08477 7.54446   5
   6  -9   1 17.7694 7.27096   6
  -7   9  -1 209.959 17.4256   9
  -7   9  -1 200.539 15.9032  10
  -7   9  -1 190.184 18.6617   5
  -7   9  -1 221.892 19.5303   4
   7  -9   1 217.476 21.1647   6
  -8   9  -1 8.17153 6.71800   5
  -8   9  -1 9.31192 6.28283  10
  -8   9  -1 16.1877 9.04810   4
  -8   9  -1 9.03926 7.10122   9
  -9   9  -1 -0.3421 6.15805   9
  -9   9  -1 6.13378 6.65124   4
  -9   9  -1 1.87322 4.15289  10
 -10   9  -1 17.1774 8.72658   9
 -10   9  -1 -1.8446 9.95741   5
 -10   9  -1 7.46451 9.45504   4
 -10   9  -1 10.0225 7.32560  10
 -11   9  -1 -3.8378 9.25387   4
 -11   9  -1 13.4836 9.76768   5
 -11   9  -1 4.69037 8.17138  10
 -11   9  -1 6.00126 8.92700   9
  15   8  -1 6.05316 7.99207  10
  15   8  -1 2.38126 10.5786   8
  15   8  -1 -11.629 7.71027   3
 -15  -8   1 21.5508 9.77928   4
 -15  -8   1 -8.1408 11.6850  10
  14   8  -1 -1.9225 10.9484   3
  14   8  -1 20.0038 11.2441  10
 -14  -8   1 2.50275 7.25447   4
 -14  -8   1 7.52290 10.5306  10
  13   8  -1 23.9086 11.5551  10
  13   8  -1 12.3462 12.1732   3
  13   8  -1 6.40772 9.01768   8
 -13  -8   1 8.91745 6.83392   4
 -13  -8   1 6.86471 9.12597  10
  12   8  -1 26.4206 11.7410   3
  12   8  -1 -2.3179 6.23437   7
  12   8  -1 -5.1374 5.29598  10
  12   8  -1 16.9809 9.46626   8
 -12  -8   1 2.57047 5.23362   4
 -12  -8   1 1.67269 5.52022  10
  11   8  -1 44.5567 10.6760  10
  11   8  -1 71.6258 14.4168   8
  11   8  -1 50.9548 12.9034   3
  11   8  -1 50.5484 11.0660   7
 -11  -8   1 67.0213 12.2952  10
 -11  -8   1 44.9049 8.35000   4
  10   8  -1 75.7214 13.8676  10
  10   8  -1 53.2704 11.4796   8
  10   8  -1 81.9039 12.3927   7
  10   8  -1 75.3723 14.7243   3
 -10  -8   1 86.2502 9.40739   4
 -10  -8   1 95.7722 11.3041  10
   9   8  -1 7.25792 5.74470   7
   9   8  -1 12.4401 7.75472   3
   9   8  -1 5.58141 6.13440  10
   9   8  -1 16.9971 6.83534   8
  -9  -8   1 8.51628 4.22624   4
   8   8  -1 123.086 14.9637   8
   8   8  -1 112.597 11.7879   7
   8   8  -1 109.398 15.0985   3
  -8  -8   1 105.874 10.2101  10
  -8  -8   1 95.4611 8.66621   4
   7   8  -1 37.7659 8.53523   8
   7   8  -1 31.2789 6.82445   7
   7   8  -1 23.7776 7.20819   3
   7   8  -1 29.8697 6.70629  10
  -7  -8   1 31.1758 4.86291   4
  -7  -8   1 32.0813 6.38623  10
  -7  -8   1 24.3820 2.30325   6
   6   8  -1 26.6599 6.83147  10
   6   8  -1 25.7971 3.99291   4
   6   8  -1 16.9112 7.43061   8
   6   8  -1 20.0634 5.96522  10
   6   8  -1 22.1637 5.79233   7
   6   8  -1 14.5207 7.15150   3
  -6  -8   1 19.6410 3.23824   6
  -6  -8   1 19.5119 4.88549  10
   5   8  -1 58.5527 6.44670  10
   5   8  -1 70.7767 10.6865   3
   5   8  -1 55.9298 6.74257  10
   5   8  -1 47.5816 6.80896   7
   5   8  -1 56.0215 4.98612   4
   5   8  -1 63.2805 9.18734   8
  -5  -8   1 55.6984 5.29051   6
   4   8  -1 1453.90 55.5709   3
   4   8  -1 1464.61 56.1927   8
   4   8  -1 1440.53 50.4100  10
   4   8  -1 1297.44 52.5326   7
   4   8  -1 1323.29 49.3808  10
  -4  -8   1 1350.74 47.0105  10
  -4  -8   1 1361.44 49.1049   6
   3   8  -1 730.751 26.3911   5
   3   8  -1 786.053 34.3825   3
   3   8  -1 737.964 28.5692   4
   3   8  -1 828.434 32.5781   7
  -3  -8   1 746.638 30.5235   6
   2   8  -1 45.4041 4.19850  10
   2   8  -1 45.3142 4.04696  10
   2   8  -1 46.2474 4.38309   5
   2   8  -1 56.8515 7.90832   3
  -2  -8   1 48.9885 5.92617   6
   1   8  -1 439.944 16.6366  10
   1   8  -1 449.380 21.9437   3
   1   8  -1 449.430 15.9039  10
   1   8  -1 448.883 20.3151   7
   1   8  -1 446.198 19.1277   5
  -1  -8   1 443.305 21.8282   6
   0   8  -1 58.9643 2.81814  10
   0   8  -1 65.8731 7.42482   7
   0   8  -1 61.7847 6.30238   5
   0   8  -1 59.9398 2.93523  10
   0  -8   1 80.0450 9.14560   6
  -1   8  -1 529.897 23.0847   2
  -1   8  -1 532.139 18.7348  10
  -1   8  -1 522.814 24.3388   4
  -1   8  -1 542.475 18.6924  10
  -1   8  -1 579.599 25.4233   5
   1  -8   1 532.523 26.7938   6
  -2   8  -1 10.0825 2.31990  10
  -2   8  -1 5.84145 3.61203   9
  -2   8  -1 4.86006 2.75300   2
  -2   8  -1 7.82909 4.97363   5
  -2   8  -1 7.36421 2.21798  10
  -2   8  -1 11.9143 3.93062   4
   2  -8   1 6.63474 4.45229   6
  -3   8  -1 37.3152 7.18126   4
  -3   8  -1 29.1373 6.06133   9
  -3   8  -1 23.8742 4.20706   8
  -3   8  -1 28.7025 4.38694  10
  -3   8  -1 28.6606 4.25436   2
   3  -8   1 33.5636 7.74690   6
  -4   8  -1 152.529 10.3706  10
  -4   8  -1 157.506 14.1004   4
  -4   8  -1 151.629 7.68589   2
  -4   8  -1 154.881 11.8045   9
  -4   8  -1 175.507 10.5593  10
  -4   8  -1 141.336 8.99718   8
   4  -8   1 168.874 15.4412   6
  -5   8  -1 74.2201 8.32046  10
  -5   8  -1 86.9015 8.29710  10
  -5   8  -1 80.3087 9.79717   9
  -5   8  -1 99.1310 12.3536   4
  -5   8  -1 58.5442 4.96357   8
   5  -8   1 82.8406 11.2393   6
  -6   8  -1 51.4734 10.7365   5
  -6   8  -1 34.8446 7.04592  10
  -6   8  -1 31.6186 6.74141  10
  -6   8  -1 47.0682 9.42365   4
  -6   8  -1 41.0485 8.14904   9
   6  -8   1 54.0211 10.9322   6
  -7   8  -1 1.96826 7.16853   4
  -7   8  -1 -3.3936 5.27651  10
  -7   8  -1 2.03102 4.52943  10
  -7   8  -1 -5.1792 3.60750   5
  -7   8  -1 -1.8655 4.70277   9
   7  -8   1 8.40775 5.81414   6
  -8   8  -1 -5.0117 4.79008   9
  -8   8  -1 1.23823 5.30076   4
  -8   8  -1 5.12970 5.70302  10
  -8   8  -1 13.6017 8.45025   5
  -9   8  -1 8.96750 5.46273  10
  -9   8  -1 20.6560 6.85752   9
  -9   8  -1 35.3428 11.4115   4
  -9   8  -1 14.6279 9.68269   5
 -10   8  -1 71.9193 11.9276   9
 -10   8  -1 90.3093 14.9814   5
 -10   8  -1 70.8645 16.6409   4
 -11   8  -1 6.36217 6.22411  10
 -11   8  -1 5.75719 9.85752   4
 -11   8  -1 4.53925 6.80089   5
 -11   8  -1 6.25078 5.70097   9
 -12   8  -1 28.2043 9.81549  10
 -12   8  -1 26.8531 8.81267   9
 -12   8  -1 36.5980 12.8563   4
 -12   8  -1 30.0438 11.4286   5
  15   7  -1 285.032 29.7070  10
  15   7  -1 254.293 31.9326   3
  15   7  -1 251.632 27.3773   8
 -15  -7   1 253.490 22.6366   4
 -15  -7   1 251.506 27.2410   9
 -15  -7   1 251.182 24.7850  10
  14   7  -1 -7.9944 8.38311   8
  14   7  -1 12.4422 7.97159  10
  14   7  -1 13.4439 12.3234   3
 -14  -7   1 0.27014 6.42450   9
 -14  -7   1 14.7223 7.47681   4
 -14  -7   1 -3.0561 6.07535  10
  13   7  -1 129.143 21.4281   3
  13   7  -1 82.1633 16.9139  10
  13   7  -1 112.568 18.2548   8
 -13  -7   1 90.0719 14.4115  10
 -13  -7   1 103.729 12.4976   4
 -13  -7   1 121.124 18.5736   9
  12   7  -1 1.06282 7.79530  10
  12   7  -1 -1.4157 5.21311   3
  12   7  -1 1.18073 6.54406   8
 -12  -7   1 4.93346 6.87883  10
 -12  -7   1 2.32336 7.73274   9
 -12  -7   1 7.14113 4.33417   4
  11   7  -1 1.99483 4.16677   7
  11   7  -1 10.7034 8.19248   8
  11   7  -1 -3.2925 4.66995   3
  11   7  -1 9.65554 6.33159  10
 -11  -7   1 8.89167 5.23143   4
 -11  -7   1 12.3825 8.09019   9
 -11  -7   1 5.44039 7.10163  10
 -11  -7   1 7.28494 2.75190   5
  10   7  -1 1087.94 55.8228   3
  10   7  -1 1145.42 50.5594   7
  10   7  -1 1171.63 53.1882  10
  10   7  -1 1190.80 54.0203   8
 -10  -7   1 1087.66 49.7400  10
 -10  -7   1 1216.50 52.9892   9
 -10  -7   1 1140.20 46.2586   4
   9   7  -1 79.0308 12.3946  10
   9   7  -1 55.9960 8.54232   7
   9   7  -1 68.6227 12.5974   3
  -9  -7   1 60.0114 10.3244  10
  -9  -7   1 63.2159 8.36361   4
  -9  -7   1 68.0494 13.7597   9
  -9  -7   1 52.7394 4.05951   5
  -9  -7   1 56.0228 3.92670   5
   8   7  -1 711.528 36.0978   8
   8   7  -1 607.449 32.7545  10
   8   7  -1 659.986 31.6755   7
   8   7  -1 664.427 36.3060   3
  -8  -7   1 668.733 28.3511   4
  -8  -7   1 674.608 31.7758  10
  -8  -7   1 703.583 33.8077   9
   7   7  -1 24.7803 5.49321   7
   7   7  -1 37.6958 7.76207  10
   7   7  -1 29.8298 8.69339   3
   7   7  -1 32.9366 8.74703   8
  -7  -7   1 21.6150 2.08702   6
  -7  -7   1 28.3819 6.41383  10
   6   7  -1 4396.92 145.982   4
   6   7  -1 4514.73 148.295   7
   6   7  -1 4444.55 153.301   8
   6   7  -1 4499.10 154.236   3
   6   7  -1 4309.79 148.587  10
   6   7  -1 4543.66 150.098  10
  -6  -7   1 4534.86 147.679  10
  -6  -7   1 4325.56 141.836   6
  -6  -7   1 4594.95 144.546   4
   5   7  -1 53.1920 6.92923  10
   5   7  -1 56.8196 6.74374  10
   5   7  -1 54.7969 4.68463   4
   5   7  -1 46.8897 6.78813   7
   5   7  -1 52.7434 7.87187   8
   5   7  -1 47.4198 8.63106   3
  -5  -7   1 51.4090 4.45697   6
  -5  -7   1 55.3256 6.03358  10
   4   7  -1 18.9391 3.85556   7
   4   7  -1 21.0607 4.10250  10
   4   7  -1 21.9211 4.48590  10
   4   7  -1 21.8050 6.02594   8
   4   7  -1 22.4986 5.64846   3
  -4  -7   1 21.2496 3.56395   6
   3   7  -1 1246.77 43.4393   4
   3   7  -1 1294.45 45.7773   7
   3   7  -1 1266.09 41.7520   5
   3   7  -1 1369.99 50.3676   3
   3   7  -1 1272.10 44.7926  10
   3   7  -1 1212.91 46.0050   6
  -3  -7   1 1298.56 42.5924  10
  -3  -7   1 1301.57 46.0152   6
   2   7  -1 28.0828 3.05094   5
   2   7  -1 28.4733 3.68385   4
   2   7  -1 32.5527 4.26178   7
   2   7  -1 29.6471 5.08127   3
   2   7  -1 21.3590 3.20719  10
   2   7  -1 25.5276 2.96181  10
  -2  -7   1 20.6722 4.12353   6
   1   7  -1 1389.46 48.3424   5
   1   7  -1 1395.41 45.4741  10
   1   7  -1 1392.55 49.4125   7
   1   7  -1 1399.68 51.6126   3
   1   7  -1 1371.87 45.3439  10
  -1  -7   1 1433.32 51.6058   6
   0   7  -1 153.385 9.62877   4
   0   7  -1 146.580 9.53299   5
   0   7  -1 147.139 5.29045  10
   0   7  -1 142.730 5.33055  10
   0  -7   1 146.375 10.7851   6
  -1   7  -1 1276.34 46.0642   2
  -1   7  -1 1288.85 41.8313  10
  -1   7  -1 1301.86 46.8371   9
  -1   7  -1 1294.54 47.6182   4
  -1   7  -1 1261.46 41.9252  10
   1  -7   1 1317.84 50.1651   6
  -2   7  -1 870.917 31.3497  10
  -2   7  -1 881.515 36.4544   4
  -2   7  -1 963.435 37.6081   9
  -2   7  -1 905.608 31.2248  10
  -2   7  -1 887.892 33.0713   2
   2  -7   1 886.839 38.4535   6
  -3   7  -1 281.502 15.7807   9
  -3   7  -1 282.615 13.1827  10
  -3   7  -1 264.556 12.2946   2
  -3   7  -1 308.139 17.2490   4
  -3   7  -1 260.545 12.9681   8
   3  -7   1 271.393 17.6754   6
  -4   7  -1 1.38762 1.52982   2
  -4   7  -1 2.74937 1.98239   8
  -4   7  -1 2.32727 3.50990   9
  -4   7  -1 1.17633 2.48902  10
  -4   7  -1 6.22665 2.91784  10
  -4   7  -1 5.10205 3.72638   4
   4  -7   1 4.40707 4.99362   6
  -5   7  -1 25.7736 6.51045   4
  -5   7  -1 24.2231 4.97709  10
  -5   7  -1 21.5727 2.23397   2
  -5   7  -1 35.3756 6.96324   9
  -5   7  -1 24.5047 3.12758   8
  -5   7  -1 37.8403 6.43310  10
   5  -7   1 22.5250 6.57676   6
  -6   7  -1 213.245 15.6591   9
  -6   7  -1 175.552 18.8139   4
  -6   7  -1 168.239 13.6101  10
  -6   7  -1 215.040 14.5359  10
   6  -7   1 208.837 17.4158   6
  -7   7  -1 53.1759 10.3419  10
  -7   7  -1 62.5877 10.4339   4
  -7   7  -1 61.9453 9.64921  10
  -7   7  -1 56.0370 10.0774   9
   7  -7   1 54.6835 7.23377  10
   7  -7   1 80.8983 13.6110   6
  -8   7  -1 2.47382 5.43994  10
  -8   7  -1 -1.6274 6.54155   5
  -8   7  -1 -3.0742 6.49783   4
   8  -7   1 -11.551 4.25664  10
  -9   7  -1 4.77968 5.68900   9
  -9   7  -1 16.3764 6.98988  10
  -9   7  -1 1.23248 5.38682   4
 -10   7  -1 52.8869 12.0353   5
 -10   7  -1 61.5057 12.3554   9
 -10   7  -1 83.9811 13.7902  10
 -10   7  -1 69.6805 14.7845   4
 -11   7  -1 10.5347 8.40005   9
 -11   7  -1 49.4654 11.9277  10
 -11   7  -1 29.8384 10.5513   5
 -11   7  -1 20.4536 9.65314   4
 -12   7  -1 -7.4876 8.10531   4
 -12   7  -1 -0.7530 6.73199   5
 -12   7  -1 10.7109 9.29430   9
 -12   7  -1 -4.2082 7.67325  10
  15   6  -1 150.085 26.3398   3
  15   6  -1 244.041 27.5458  10
  15   6  -1 146.085 21.9412   8
 -15  -6   1 192.862 20.4555   4
 -15  -6   1 166.258 23.2817   9
 -15  -6   1 217.544 25.3780  10
  14   6  -1 61.6760 15.2511   3
  14   6  -1 79.2453 14.0260   8
  14   6  -1 92.0919 20.1806  10
 -14  -6   1 82.3789 14.0518   4
 -14  -6   1 68.4540 15.7056  10
 -14  -6   1 75.8470 14.9393   9
  13   6  -1 3.12469 7.05102  10
  13   6  -1 -3.1507 6.14419   3
  13   6  -1 5.74236 9.18129   8
 -13  -6   1 -0.0812 8.53456  10
 -13  -6   1 -2.3542 7.86837   9
 -13  -6   1 1.91831 6.76864   4
 -13  -6   1 5.17362 5.42747   5
  12   6  -1 110.344 15.1700  10
  12   6  -1 49.3709 14.4058   3
  12   6  -1 71.0228 12.6554   8
 -12  -6   1 96.5406 12.7997   4
 -12  -6   1 87.6788 8.53163   5
 -12  -6   1 69.9914 12.6158   9
  11   6  -1 -2.4568 3.78839   8
  11   6  -1 -1.6947 7.83459   3
  11   6  -1 5.49409 7.63247  10
  11   6  -1 3.41318 6.59032   7
 -11  -6   1 -0.3597 2.66098   5
 -11  -6   1 -0.8427 5.03027   4
 -11  -6   1 9.62623 6.62451   9
 -11  -6   1 -2.3187 4.17225  10
  10   6  -1 -1.8678 4.36401   8
  10   6  -1 5.88840 5.00804   7
  10   6  -1 -2.6484 6.98518   3
  10   6  -1 8.16621 7.75610  10
 -10  -6   1 -0.0420 3.92598   4
 -10  -6   1 14.3900 6.82560  10
 -10  -6   1 6.83197 3.38360   5
 -10  -6   1 -10.309 4.73182   9
   9   6  -1 125.898 13.6478   8
   9   6  -1 98.6859 12.3065  10
   9   6  -1 107.807 11.4018   7
  -9  -6   1 105.182 11.4344  10
  -9  -6   1 108.619 13.9736   9
  -9  -6   1 99.0264 6.72911   5
  -9  -6   1 108.564 10.3238   4
  -9  -6   1 87.8306 6.94240   5
   8   6  -1 4.04449 5.73938   3
   8   6  -1 5.27385 4.15238  10
   8   6  -1 19.7222 7.76347   8
   8   6  -1 7.32961 4.65752   7
  -8  -6   1 8.71106 1.21842   6
  -8  -6   1 9.69821 3.99249   4
  -8  -6   1 12.9405 6.17238   9
  -8  -6   1 13.4852 2.52261   5
  -8  -6   1 9.76545 2.40266   5
  -8  -6   1 9.33693 5.52495  10
   7   6  -1 13.4259 5.88414  10
   7   6  -1 7.48094 5.53807   8
   7   6  -1 6.23576 4.84558   3
   7   6  -1 7.80491 4.49849   7
  -7  -6   1 7.92214 4.77622  10
  -7  -6   1 5.38086 1.42141   5
  -7  -6   1 6.55996 1.55633   6
  -7  -6   1 5.18628 3.94777   9
  -7  -6   1 4.49418 1.42107   5
  -7  -6   1 7.50832 3.30664   4
   6   6  -1 13.7973 4.76956  10
   6   6  -1 5.99544 5.47173   3
   6   6  -1 11.2545 4.06644  10
   6   6  -1 11.4280 4.48868   7
   6   6  -1 3.26415 4.91418   8
  -6  -6   1 4.80840 4.32370   9
  -6  -6   1 8.41617 1.79184   6
  -6  -6   1 7.06204 2.79311   4
  -6  -6   1 8.69665 4.22604  10
   5   6  -1 1173.78 48.4591   3
   5   6  -1 1168.95 44.1357   7
   5   6  -1 1247.20 45.8226  10
   5   6  -1 1181.28 48.0504   8
   5   6  -1 1197.96 44.7629  10
   5   6  -1 1116.61 41.1188   4
  -5  -6   1 1179.84 43.8246  10
  -5  -6   1 1160.71 40.2564   6
  -5  -6   1 1242.23 41.8098   4
   4   6  -1 55.9750 5.34749   7
   4   6  -1 55.9334 7.10423   3
   4   6  -1 56.7547 5.51144  10
   4   6  -1 62.2680 7.53493   8
   4   6  -1 53.5459 5.63542  10
  -4  -6   1 48.1924 4.37647   6
  -4  -6   1 50.9141 6.03346  10
   3   6  -1 12.9234 2.95411   6
   3   6  -1 5.12076 2.07622  10
   3   6  -1 4.46810 1.80487   4
   3   6  -1 7.37733 3.68192   3
   3   6  -1 4.08999 0.82483   5
   3   6  -1 7.50983 2.57986   7
  -3  -6   1 6.17209 1.78529  10
  -3  -6   1 4.67040 2.10007   6
  -3  -6   1 8.74106 2.49407   7
   2   6  -1 121.123 6.57552  10
   2   6  -1 126.332 6.97332  10
   2   6  -1 124.245 6.70361   4
   2   6  -1 127.120 9.30460   3
   2   6  -1 121.555 8.40120   6
   2   6  -1 124.229 6.11980   5
   2   6  -1 129.206 7.68601   7
  -2  -6   1 141.568 8.68228   6
   1   6  -1 192.949 9.53030   5
   1   6  -1 199.006 11.7211   3
   1   6  -1 201.204 7.93899  10
   1   6  -1 192.323 7.72177  10
   1   6  -1 194.920 10.2665   7
  -1  -6   1 184.851 11.3732   6
   0   6  -1 204.977 6.88690  10
   0   6  -1 203.258 6.85648  10
   0  -6   1 208.295 12.7301   6
  -1   6  -1 610.758 20.3151  10
  -1   6  -1 605.037 20.4181  10
  -1   6  -1 592.410 23.5851   2
  -1   6  -1 601.545 24.3712   9
  -1   6  -1 583.792 24.9574   4
   1  -6   1 622.541 26.8924   6
  -2   6  -1 57.3126 4.98873   2
  -2   6  -1 64.7937 7.33953   4
  -2   6  -1 52.4707 4.32073  10
  -2   6  -1 68.1470 6.54784   9
   2  -6   1 64.1737 8.10024   6
  -3   6  -1 767.182 32.8608   9
  -3   6  -1 731.553 28.6828  10
  -3   6  -1 701.955 26.1374   2
  -3   6  -1 708.093 31.0729   4
  -3   6  -1 677.193 26.3575   8
  -3   6  -1 771.206 27.5279  10
   3  -6   1 742.241 32.9232   6
  -4   6  -1 8.02494 3.40104  10
  -4   6  -1 6.41692 1.96314   8
  -4   6  -1 2.52846 1.55788   2
  -4   6  -1 4.24445 3.70972   9
  -4   6  -1 7.30906 4.78752   4
  -4   6  -1 4.42353 2.90070  10
   4  -6   1 3.14514 1.58069  10
   4  -6   1 -3.8699 2.35506   6
  -5   6  -1 3.12552 1.49243   8
  -5   6  -1 4.21126 4.08610   9
  -5   6  -1 3.64286 1.52811   2
  -5   6  -1 5.77331 3.42260  10
  -5   6  -1 12.6556 4.26818  10
  -5   6  -1 2.42202 3.18114   4
   5  -6   1 -0.6741 4.45413   6
   5  -6   1 4.31566 2.71248  10
  -6   6  -1 198.155 15.7222   4
  -6   6  -1 191.304 13.4977  10
  -6   6  -1 192.446 14.5967   9
  -6   6  -1 177.834 13.5847  10
   6  -6   1 165.380 15.8456   6
  -7   6  -1 3.51942 5.88656   4
  -7   6  -1 5.71283 5.39260  10
  -7   6  -1 10.4269 5.91816   9
  -7   6  -1 6.54019 5.02751  10
   7  -6   1 6.36036 5.40564   6
  -8   6  -1 216.651 17.1861  10
  -8   6  -1 221.685 17.9173   9
  -8   6  -1 225.081 18.6807   4
   8  -6   1 231.232 20.5232   6
  -9   6  -1 72.4268 13.7238   4
  -9   6  -1 98.5152 12.9737  10
  -9   6  -1 75.9018 14.3183   5
  -9   6  -1 98.4894 13.5595   9
   9  -6   1 107.989 12.1148  10
 -10   6  -1 194.305 19.3221   4
 -10   6  -1 185.981 18.5138   9
 -10   6  -1 203.212 19.1021  10
 -10   6  -1 166.850 18.6592   5
 -11   6  -1 217.433 20.8726   9
 -12   6  -1 6.76877 7.21643   4
 -12   6  -1 22.0530 9.45250   9
 -12   6  -1 3.18782 9.59452   5
 -12   6  -1 20.4516 8.65136  10
 -13   6  -1 23.0769 11.3582  10
 -13   6  -1 23.0601 10.5401   9
 -13   6  -1 55.9098 15.5241   5
 -13   6  -1 -10.505 9.16844   4
  15   5  -1 14.6020 10.6840   3
  15   5  -1 16.6839 12.3960  10
  15   5  -1 6.15401 10.3281   8
 -15  -5   1 37.4900 10.8876   4
 -15  -5   1 -9.1085 6.29324   5
 -15  -5   1 8.91916 11.4540   9
  14   5  -1 0.49085 7.42817   3
  14   5  -1 -7.1657 6.24816  10
  14   5  -1 0.59213 7.97298   8
 -14  -5   1 11.7673 8.00275   4
 -14  -5   1 2.81713 6.58766   5
 -14  -5   1 -2.2726 8.59389  10
 -14  -5   1 -0.9221 5.71843   9
  13   5  -1 34.7532 13.7815   3
  13   5  -1 22.8624 11.8526  10
  13   5  -1 27.9061 11.2922   8
 -13  -5   1 34.5976 10.1410   4
 -13  -5   1 18.6247 10.7054  10
 -13  -5   1 21.2083 10.1796   9
 -13  -5   1 28.4560 7.38926   5
  12   5  -1 30.6373 11.3107  10
  12   5  -1 19.6608 9.49092   8
  12   5  -1 10.8527 8.05365   3
 -12  -5   1 21.7654 7.74576   4
 -12  -5   1 17.5116 9.66383  10
 -12  -5   1 10.5224 7.07320   9
 -12  -5   1 16.6252 5.52553   5
  11   5  -1 150.285 17.3451   8
  11   5  -1 124.309 15.7139  10
  11   5  -1 160.915 18.9142   3
 -11  -5   1 138.103 11.2533   5
 -11  -5   1 175.354 18.5331   9
 -11  -5   1 163.471 18.2752  10
 -11  -5   1 138.379 13.5837   4
  10   5  -1 101.231 13.1669   7
  10   5  -1 80.3323 11.8922  10
  10   5  -1 109.802 13.8994   8
  10   5  -1 84.7442 15.4822   3
 -10  -5   1 105.121 12.8490   9
 -10  -5   1 90.3304 11.5488  10
 -10  -5   1 75.6329 7.66545   5
 -10  -5   1 89.1726 9.93115   4
   9   5  -1 7.35124 5.94144   8
   9   5  -1 14.3150 6.33765   7
   9   5  -1 0.30714 5.81890  10
   9   5  -1 4.72853 6.46601   3
  -9  -5   1 8.06336 5.03262   9
  -9  -5   1 3.24398 3.19913   4
  -9  -5   1 -1.1298 2.33811   5
  -9  -5   1 3.26637 1.93619   6
  -9  -5   1 3.30969 4.18243  10
   8   5  -1 106.529 11.3747   7
   8   5  -1 85.2046 11.8983   8
   8   5  -1 118.839 12.9089   3
   8   5  -1 87.3531 11.5392  10
  -8  -5   1 85.0456 6.88490   5
  -8  -5   1 82.2878 10.5936  10
  -8  -5   1 92.6592 5.38406   6
  -8  -5   1 107.041 7.37783   5
  -8  -5   1 100.617 12.1518   9
  -8  -5   1 120.563 10.0607   4
   7   5  -1 116.683 12.6310   8
   7   5  -1 127.859 11.7360  10
   7   5  -1 122.933 11.3342   7
   7   5  -1 142.243 13.6387   3
  -7  -5   1 114.032 8.87407   4
  -7  -5   1 124.903 11.1807   9
  -7  -5   1 119.774 5.99438   6
  -7  -5   1 120.049 7.03396   5
  -7  -5   1 123.304 7.00890   5
  -7  -5   1 135.870 11.7751  10
   6   5  -1 80.4986 8.33238   7
   6   5  -1 69.6671 10.1452   3
   6   5  -1 76.6482 8.80020  10
   6   5  -1 77.7200 8.86584   8
  -6  -5   1 70.3140 4.28286   5
  -6  -5   1 84.5231 7.05020   4
  -6  -5   1 67.0107 4.08507   5
  -6  -5   1 75.5322 8.03603  10
  -6  -5   1 68.9713 4.38787   6
  -6  -5   1 74.8129 8.04661   9
   5   5  -1 945.619 36.8966   7
   5   5  -1 1014.59 38.7031  10
   5   5  -1 921.967 37.3114  10
   5   5  -1 977.707 40.8414   3
   5   5  -1 918.074 34.5201   4
   5   5  -1 956.516 39.9337   8
  -5  -5   1 928.334 32.8224   6
  -5  -5   1 970.858 34.9209   4
  -5  -5   1 1033.52 37.4858  10
  -5  -5   1 956.429 38.1768   9
  -5  -5   1 981.154 30.7556   5
   4   5  -1 2.04474 2.04187   7
   4   5  -1 -0.0102 1.81760   3
   4   5  -1 -1.7780 1.78409  10
   4   5  -1 2.91198 2.27370   8
   4   5  -1 2.93806 2.35609  10
  -4  -5   1 -1.5032 1.07715   6
  -4  -5   1 -1.1082 0.96402  10
  -4  -5   1 -0.4675 1.28585   4
  -4  -5   1 -0.4506 1.78210   7
   3   5  -1 6677.73 227.186   1
  -3  -5   1 6774.13 226.765   1
   2   5  -1 262.521 10.8402   4
   2   5  -1 258.408 11.0062  10
   2   5  -1 267.806 13.8474   3
   2   5  -1 256.319 12.3774   9
   2   5  -1 257.076 9.71049   5
   2   5  -1 269.401 11.6610   7
   2   5  -1 256.214 11.2285  10
   2   5  -1 255.596 12.2580   6
  -2  -5   1 260.421 12.3009   6
  -2  -5   1 262.671 10.0786  10
  -2  -5   1 244.983 9.87081  10
   1   5  -1 2.03235 1.86977   6
   1   5  -1 -0.1902 1.24828   7
   1   5  -1 -0.4590 1.01475   5
   1   5  -1 4.86674 1.19546  10
   1   5  -1 -0.2722 1.24497   3
  -1  -5   1 0.36981 1.36033   6
   0  -5   1 326.273 15.8683   6
  -1   5  -1 1136.36 35.9200  10
  -1   5  -1 1110.46 35.9693  10
  -1   5  -1 1097.22 39.5578   9
  -1   5  -1 1102.54 40.2926   4
  -1   5  -1 1092.30 38.8078   2
  -2   5  -1 63.0588 6.07870   9
  -2   5  -1 69.7341 4.68627  10
  -2   5  -1 57.4425 4.63048   2
  -2   5  -1 66.8195 4.34994  10
  -2   5  -1 60.9675 7.51584   4
   2  -5   1 57.5155 7.10543   6
  -3   5  -1 209.171 10.7157  10
  -3   5  -1 216.207 9.72460   2
  -3   5  -1 217.131 13.7274   4
  -3   5  -1 217.209 10.7870  10
  -3   5  -1 210.968 9.50743   8
  -3   5  -1 214.158 12.5988   9
   3  -5   1 218.268 14.3358   6
   3  -5   1 209.253 9.04264  10
  -4   5  -1 2655.35 88.7467   2
  -4   5  -1 2890.61 96.4970   4
  -4   5  -1 2774.26 94.5059   9
  -4   5  -1 2822.72 92.5480  10
  -4   5  -1 2652.32 88.6367   8
   4  -5   1 2734.38 90.5593  10
   4  -5   1 2834.12 97.2535   6
  -5   5  -1 0.55106 1.01884   8
  -5   5  -1 -1.4699 3.05297   9
  -5   5  -1 -0.5011 1.95344  10
  -5   5  -1 0.03931 2.90387  10
  -5   5  -1 0.73344 2.84850   4
  -5   5  -1 0.90421 1.22250   2
   5  -5   1 2.75516 3.16940   6
  -6   5  -1 1313.55 50.2568  10
  -6   5  -1 1221.27 50.1485  10
  -6   5  -1 1346.49 53.5763   4
  -6   5  -1 1339.42 51.4816   9
   6  -5   1 1294.58 52.9724   6
  -7   5  -1 36.4951 8.82987   4
  -7   5  -1 20.0342 6.63847   9
  -7   5  -1 23.0981 5.74652  10
  -7   5  -1 42.7323 8.13088  10
   7  -5   1 33.0317 6.38764  10
   7  -5   1 29.3919 8.51995   6
  -8   5  -1 187.628 15.2974  10
  -8   5  -1 203.182 17.5081   4
  -8   5  -1 200.501 17.2105   9
   8  -5   1 181.644 14.4658  10
   8  -5   1 211.901 18.6526   6
  -9   5  -1 69.2387 11.9814   9
  -9   5  -1 60.5161 11.1321  10
  -9   5  -1 93.1762 14.0983   4
   9  -5   1 62.9621 10.3591  10
 -10   5  -1 -3.8213 6.92651   5
 -10   5  -1 11.0466 7.48797  10
 -10   5  -1 18.1445 8.22694   9
 -10   5  -1 5.09465 5.92351   4
  10  -5   1 20.2908 6.24259  10
 -11   5  -1 27.5646 9.10310   9
 -11   5  -1 42.7010 11.9393   4
 -11   5  -1 40.7295 10.5978  10
 -11   5  -1 26.2352 11.1285   5
 -12   5  -1 11.6888 7.63439   4
 -12   5  -1 6.06451 7.96984   9
 -12   5  -1 5.54644 9.94919   5
 -12   5  -1 6.53673 9.16452  10
 -13   5  -1 21.6320 10.9796   4
 -13   5  -1 -4.0878 5.41185   9
 -13   5  -1 1.15692 8.45510   5
 -13   5  -1 0.61672 6.01414  10
  15   4  -1 -3.2965 8.89508   8
  15   4  -1 -10.196 10.6022   3
  15   4  -1 -14.482 6.02335  10
 -15  -4   1 0.36995 6.49719   9
 -15  -4   1 -1.9975 7.55260  10
 -15  -4   1 4.01767 7.40217   5
 -15  -4   1 -6.3274 7.57150   4
  14   4  -1 18.9260 9.89034   8
  14   4  -1 6.48106 10.9789  10
  14   4  -1 11.3533 11.4051   3
 -14  -4   1 3.46554 6.45258   5
 -14  -4   1 8.98994 7.78166  10
 -14  -4   1 9.41457 8.00634   4
 -14  -4   1 2.17455 6.08484   9
  13   4  -1 51.8346 14.4652  10
  13   4  -1 47.6016 13.1421   3
  13   4  -1 89.6454 15.3427   8
 -13  -4   1 41.0759 9.78618   4
 -13  -4   1 44.0034 11.1421  10
 -13  -4   1 37.7462 11.7773   9
  12   4  -1 208.255 20.5164  10
  12   4  -1 207.035 23.5357   3
  12   4  -1 203.998 19.9455   8
 -12  -4   1 231.068 22.1328   9
 -12  -4   1 204.921 15.2189   5
 -12  -4   1 203.916 19.6718  10
 -12  -4   1 193.489 18.3574   4
  11   4  -1 60.7176 13.3010   3
  11   4  -1 53.3085 11.4216  10
 -11  -4   1 49.5797 8.60865   4
 -11  -4   1 32.0393 8.44368   9
 -11  -4   1 78.5759 13.8406  10
 -11  -4   1 58.6458 8.30559   5
  10   4  -1 76.5861 14.6688  10
  10   4  -1 124.242 13.8513   8
  10   4  -1 62.9961 12.5415   3
 -10  -4   1 71.6890 7.67822   5
 -10  -4   1 91.6833 10.9568   4
 -10  -4   1 107.787 13.3719  10
   9   4  -1 1.10305 5.51717   8
   9   4  -1 -2.5108 5.83577   3
   9   4  -1 4.92878 5.54793   7
   9   4  -1 -0.3796 5.54014  10
  -9  -4   1 0.08675 2.00849   5
  -9  -4   1 10.5832 5.85554  10
  -9  -4   1 0.77756 2.47623   6
  -9  -4   1 2.00378 4.09234   4
  -9  -4   1 -5.7829 4.19802   9
   8   4  -1 54.0267 9.43234   7
   8   4  -1 44.2562 10.3129   3
   8   4  -1 63.8987 9.02801  10
   8   4  -1 47.7642 9.31557   8
  -8  -4   1 52.9880 7.77652  10
  -8  -4   1 53.3086 9.53572   9
  -8  -4   1 42.2162 5.41808   5
  -8  -4   1 43.6535 7.48937   4
   7   4  -1 1022.64 43.7087   8
   7   4  -1 1064.45 46.0815   3
   7   4  -1 1038.52 43.5298  10
   7   4  -1 997.274 41.7392   7
  -7  -4   1 1077.50 40.2956   4
  -7  -4   1 1059.15 42.6494  10
  -7  -4   1 1010.01 42.6310   9
  -7  -4   1 993.592 35.4146   6
   6   4  -1 28.3741 6.61881   8
   6   4  -1 36.3798 7.32888   3
   6   4  -1 24.9303 6.06956  10
   6   4  -1 24.0409 5.34163   7
  -6  -4   1 29.1169 5.95201  10
  -6  -4   1 22.8793 5.01192   4
  -6  -4   1 29.3785 6.33957   9
   5   4  -1 7863.32 277.143   1
  -5  -4   1 8033.03 276.388   1
   4   4  -1 2.36897 2.05771  10
   4   4  -1 0.72260 1.25196   7
   4   4  -1 1.31914 1.16655   4
   4   4  -1 -0.3318 1.98809  10
   4   4  -1 -3.8505 2.18632   3
   4   4  -1 -2.2696 2.25206   8
  -4  -4   1 2.06177 0.61539   5
  -4  -4   1 -1.9465 1.75312  10
  -4  -4   1 1.72553 1.24707   4
  -4  -4   1 -0.4255 1.98220   9
  -4  -4   1 -1.0847 1.53625   7
  -4  -4   1 1.81580 1.00726   6
   3   4  -1 2238.31 75.3723   4
   3   4  -1 2323.08 79.9290   8
   3   4  -1 2324.80 77.1639  10
   3   4  -1 2277.62 76.6460   7
   3   4  -1 2318.96 79.9089   3
   3   4  -1 2369.10 77.6393  10
  -3  -4   1 2329.70 76.7331  10
  -3  -4   1 2386.92 77.4870   7
  -3  -4   1 2294.41 75.5778   6
  -3  -4   1 2404.67 75.7695   4
   2   4  -1 165.074 7.97309   7
   2   4  -1 158.815 7.83959  10
   2   4  -1 167.751 8.36753   6
   2   4  -1 164.844 8.85752   9
   2   4  -1 168.433 5.96357   5
   2   4  -1 160.472 7.44618   4
   2   4  -1 165.310 9.68244   3
  -2  -4   1 165.341 7.54989  10
  -2  -4   1 172.197 7.89405   7
  -2  -4   1 160.433 9.17842   3
  -2  -4   1 161.705 8.23100   6
   0   4  -1 2.17190 1.59488   6
   0  -4   1 2.58199 1.85314   6
  -1   4  -1 450.271 18.1139   9
  -1   4  -1 457.832 17.4993   2
  -1   4  -1 460.337 15.2252  10
  -1   4  -1 443.955 15.2339  10
   1  -4   1 418.689 19.3037   6
  -3   4  -1 33.5326 3.03308   2
  -3   4  -1 32.8441 5.07494   9
  -3   4  -1 34.2374 5.02584   4
  -3   4  -1 24.8572 4.42982   3
  -3   4  -1 34.8994 2.81707   8
   3  -4   1 30.4741 3.39858  10
   3  -4   1 36.3545 5.50062   6
  -4   4  -1 668.351 26.1245  10
  -4   4  -1 656.367 26.3980  10
  -4   4  -1 668.893 27.7372   9
  -4   4  -1 628.532 22.8827   2
  -4   4  -1 624.608 22.0873   8
  -4   4  -1 652.387 28.7219   4
   4  -4   1 656.414 28.8325   6
   4  -4   1 635.470 23.1821   2
  -5   4  -1 245.302 9.29145   8
  -5   4  -1 233.975 13.9511  10
  -5   4  -1 223.163 15.7452   4
  -5   4  -1 261.678 14.5874  10
  -5   4  -1 260.082 10.7419   2
  -5   4  -1 263.261 15.4902   9
   5  -4   1 244.216 10.8493   2
   5  -4   1 244.667 13.4400  10
   5  -4   1 258.671 15.9729   6
  -6   4  -1 11.6728 2.40980   2
  -6   4  -1 19.7972 5.69009   9
  -6   4  -1 10.3889 5.01215  10
  -6   4  -1 7.29699 3.37526  10
  -6   4  -1 4.31046 4.66754   4
   6  -4   1 11.3483 2.47728   2
   6  -4   1 14.7384 4.57068  10
   6  -4   1 9.54019 4.28323   6
  -7   4  -1 22.6700 7.13609   4
  -7   4  -1 12.9295 5.03628   9
  -7   4  -1 22.4079 6.42695  10
  -7   4  -1 9.50546 3.98124  10
   7  -4   1 29.0329 8.66417   6
   7  -4   1 13.1985 4.72637  10
  -8   4  -1 42.3158 8.41507   9
  -8   4  -1 32.7352 8.37085   4
  -8   4  -1 43.8334 8.88543  10
   8  -4   1 30.8856 4.80602   2
   8  -4   1 29.3670 8.20470   3
   8  -4   1 34.1800 7.81630  10
   8  -4   1 49.7256 10.2218   6
  -9   4  -1 66.8724 10.3047  10
  -9   4  -1 55.1716 12.0426   4
  -9   4  -1 66.3381 10.2980   9
   9  -4   1 51.7309 6.09768   2
   9  -4   1 56.3665 10.4804  10
   9  -4   1 55.9278 11.3666   3
 -10   4  -1 8.12661 6.63559  10
 -10   4  -1 10.0158 6.27361   4
 -10   4  -1 3.29107 5.32343   9
  10  -4   1 -10.474 5.65986  10
 -11   4  -1 17.2571 9.62866   4
 -11   4  -1 32.9484 9.97366   9
 -11   4  -1 47.9754 11.8172  10
 -11   4  -1 33.4330 10.8143   5
 -12   4  -1 22.2703 9.56229   9
 -12   4  -1 24.2068 10.2219   4
 -12   4  -1 13.6574 9.63515   5
 -13   4  -1 -0.0715 5.79842   9
 -13   4  -1 22.8683 10.5393   4
 -13   4  -1 -0.1768 5.77220   5
 -13   4  -1 9.93693 7.80794  10
 -14   4  -1 41.7394 12.8188   5
 -14   4  -1 12.7312 11.4600   4
 -14   4  -1 4.32075 9.26923  10
 -14   4  -1 11.8786 10.9726   9
  15   3  -1 5.62839 8.63973   3
  15   3  -1 7.72117 9.43692   8
 -15  -3   1 8.78331 8.00024   9
 -15  -3   1 18.0691 9.78372  10
 -15  -3   1 16.7961 10.0836   4
 -15  -3   1 13.1413 6.99887   5
  14   3  -1 136.875 21.4437  10
  14   3  -1 70.7174 13.0336   8
  14   3  -1 111.770 21.1901   3
 -14  -3   1 96.8365 16.5167   4
 -14  -3   1 109.603 16.7086  10
 -14  -3   1 117.609 14.4027   5
 -14  -3   1 112.318 16.2392   9
  13   3  -1 44.1830 12.8210  10
  13   3  -1 42.5596 14.0881   3
  13   3  -1 36.7149 10.0689   8
 -13  -3   1 32.3420 10.3388   4
 -13  -3   1 30.3053 6.91427   5
 -13  -3   1 14.6195 10.1068   9
 -13  -3   1 43.6775 11.0652  10
  12   3  -1 44.2323 11.1277  10
  12   3  -1 50.5766 11.2428   8
  12   3  -1 29.2523 11.2793   3
 -12  -3   1 36.1839 7.63677   5
 -12  -3   1 41.0838 11.6244   9
 -12  -3   1 27.1165 9.22024  10
 -12  -3   1 40.3652 10.1055   4
  11   3  -1 105.852 13.7780   8
  11   3  -1 141.890 16.9398  10
  11   3  -1 124.880 18.0639   3
 -11  -3   1 129.210 12.5063   5
 -11  -3   1 141.585 15.1971  10
 -11  -3   1 112.391 14.2078   9
 -11  -3   1 141.714 13.6338   4
  10   3  -1 23.7141 7.74525   3
  10   3  -1 23.1658 7.36592   8
  10   3  -1 26.0109 9.22965  10
 -10  -3   1 25.3309 6.03535   5
 -10  -3   1 28.5074 8.84881   9
 -10  -3   1 31.7705 7.58898  10
 -10  -3   1 44.9863 8.87399   4
   9   3  -1 1714.33 67.9096  10
   9   3  -1 1672.96 65.5361   8
   9   3  -1 1655.27 70.0086   3
  -9  -3   1 1676.38 66.0690   9
  -9  -3   1 1561.42 59.9013   5
  -9  -3   1 1637.73 65.8397  10
  -9  -3   1 1728.73 63.4055   4
   8   3  -1 50.7977 8.92526   8
   8   3  -1 62.3122 9.16720  10
   8   3  -1 66.4815 11.4875   3
   8   3  -1 63.0799 9.60043   7
  -8  -3   1 64.1852 9.41311  10
  -8  -3   1 56.5268 5.45171   6
  -8  -3   1 69.0034 7.68272   4
  -8  -3   1 70.2706 8.82179   9
   7   3  -1 1460.54 56.4690   7
   7   3  -1 1531.16 60.5351   3
   7   3  -1 1459.50 57.5864  10
   7   3  -1 1464.79 56.9968   8
  -7  -3   1 1382.64 50.1794   6
  -7  -3   1 1463.60 56.6741   9
  -7  -3   1 1523.55 54.5705   4
  -7  -3   1 1546.59 57.0371  10
   6   3  -1 165.901 11.8007   7
   6   3  -1 145.594 12.0628  10
   6   3  -1 136.688 11.7322   8
   6   3  -1 164.065 13.7718   3
  -6  -3   1 163.458 12.0358  10
  -6  -3   1 139.339 9.68136   4
  -6  -3   1 150.606 7.77143   6
  -6  -3   1 168.720 12.3179   9
   5   3  -1 4849.13 158.898  10
   4   3  -1 16.8497 2.72779   4
   4   3  -1 20.7918 4.14243  10
   4   3  -1 19.1887 4.54505   3
   4   3  -1 25.5643 5.03844   8
   4   3  -1 16.0592 3.41381   7
  -4  -3   1 12.0972 2.87181   4
  -4  -3   1 21.0009 3.90695  10
  -4  -3   1 23.9303 4.26309   9
  -4  -3   1 19.1580 3.13218   7
   3   3  -1 18.0528 3.83633   8
   3   3  -1 14.0258 2.79370   9
   3   3  -1 18.5590 2.61715   7
   3   3  -1 17.8688 2.45350   4
   3   3  -1 19.5568 3.33386  10
   3   3  -1 20.6592 3.66200   3
   3   3  -1 13.6637 2.94565  10
  -3  -3   1 17.0811 2.45920   4
  -3  -3   1 16.5905 3.17904   9
  -3  -3   1 14.2791 2.20799   7
  -3  -3   1 17.5915 3.03744  10
  -3  -3   1 16.7949 1.16311   5
  -3  -3   1 14.5404 2.83909  10
  -3  -3   1 19.5884 3.29339   3
   2   3  -1 19.4511 3.09853   8
   2   3  -1 22.2627 2.11111   4
   2   3  -1 19.4239 2.13941   7
   2   3  -1 18.3879 2.81751   9
   2   3  -1 19.8076 3.34393   3
   2   3  -1 19.8026 2.39414  10
   2   3  -1 17.9438 2.44176  10
  -2  -3   1 23.7019 2.43340   6
  -2  -3   1 27.5294 2.45048   7
  -2  -3   1 22.6096 2.59416  10
  -2  -3   1 25.1637 3.32644   3
  -2  -3   1 21.9273 2.12837   4
   1   3  -1 121.207 5.52573  10
   1   3  -1 123.703 5.76206   7
   1   3  -1 119.574 6.64814   6
   1   3  -1 128.559 5.80686  10
   1   3  -1 126.620 7.08929   3
  -1  -3   1 121.996 4.98218  10
  -1  -3   1 123.754 6.81665   3
  -1  -3   1 125.466 6.74063   6
  -1  -3   1 124.334 4.97904  10
  -1   3  -1 3.52677 2.03434   6
  -1   3  -1 6.64552 1.64377   2
  -1   3  -1 0.80843 1.16772   9
  -1   3  -1 3.83838 0.81175  10
  -1   3  -1 5.08777 0.89761  10
   1  -3   1 6.63040 2.25109   6
  -2   3  -1 321.560 16.2137   6
  -2   3  -1 349.089 15.0703   3
  -2   3  -1 338.918 15.1068   9
  -2   3  -1 368.150 13.6717   2
  -2   3  -1 371.873 13.8246  10
  -2   3  -1 352.071 12.8688   8
  -2   3  -1 363.583 13.8670  10
  -2   3  -1 349.367 15.8336   4
   2  -3   1 361.273 13.1032  10
   2  -3   1 359.147 16.5175   6
   2  -3   1 361.912 13.0205  10
   2  -3   1 351.288 15.0730   9
  -3   3  -1 662.143 25.9261   9
  -3   3  -1 621.014 25.5413   3
  -3   3  -1 657.775 22.8034   2
  -3   3  -1 634.448 21.7219   8
  -3   3  -1 674.993 26.8752   4
  -3   3  -1 640.809 24.3220  10
   3  -3   1 639.954 26.7069   6
   3  -3   1 662.140 22.9687   2
   3  -3   1 633.838 25.4147   9
  -4   3  -1 202.416 11.0173  10
  -4   3  -1 175.011 7.08718   8
  -4   3  -1 175.862 10.4368  10
  -4   3  -1 189.054 8.34855   2
  -4   3  -1 191.893 12.3255   4
  -4   3  -1 183.720 11.2415   9
   4  -3   1 181.158 11.6346   3
   4  -3   1 178.588 11.9780   6
   4  -3   1 166.451 8.33822   2
   4  -3   1 189.978 10.3703  10
  -5   3  -1 207.614 12.9963  10
  -5   3  -1 214.491 14.4646   4
  -5   3  -1 222.305 9.78668   2
  -5   3  -1 207.982 8.29903   8
  -5   3  -1 206.199 12.5403  10
  -5   3  -1 227.699 13.8416   9
   5  -3   1 212.722 13.9678   3
   5  -3   1 196.999 13.6971   6
   5  -3   1 209.991 12.4697  10
   5  -3   1 207.146 9.96749   2
  -6   3  -1 250.176 16.6363   4
  -6   3  -1 232.853 14.9985   9
  -6   3  -1 221.027 15.0400  10
  -6   3  -1 248.562 15.2593  10
  -6   3  -1 239.274 11.1421   2
   6  -3   1 232.004 9.38200   8
   6  -3   1 236.355 14.4792  10
   6  -3   1 240.866 16.1679   3
   6  -3   1 237.030 12.1180   2
   6  -3   1 252.836 15.6333   6
  -7   3  -1 466.539 24.0422  10
  -7   3  -1 461.920 25.6991   4
  -7   3  -1 476.561 24.9642   9
   7  -3   1 455.876 17.0625   8
   7  -3   1 484.662 26.2008   3
   7  -3   1 467.071 23.8356  10
   7  -3   1 450.800 19.2723   2
   7  -3   1 504.620 25.4909   6
  -8   3  -1 3.45567 4.83029   9
  -8   3  -1 7.66129 5.01414   4
  -8   3  -1 13.2274 6.12299  10
   8  -3   1 5.35761 4.05338  10
   8  -3   1 1.70583 1.62280   8
   8  -3   1 4.01544 5.32514   6
   8  -3   1 17.3305 7.62181   3
  -9   3  -1 664.129 35.4777   4
  -9   3  -1 686.521 38.2655   9
  -9   3  -1 573.398 32.2122  10
   9  -3   1 660.332 35.7855   3
   9  -3   1 663.168 32.5364  10
 -10   3  -1 19.2001 6.60311  10
 -10   3  -1 26.9507 8.52303   9
 -10   3  -1 29.3157 8.55523   4
  10  -3   1 7.77887 5.90094   3
  10  -3   1 13.1645 5.54360  10
 -11   3  -1 58.1906 12.3159   4
 -11   3  -1 28.3817 7.98891   9
 -11   3  -1 38.9079 10.3559  10
  11  -3   1 36.0565 8.91992  10
  11  -3   1 47.6086 12.0298   3
 -12   3  -1 34.3054 10.1276   9
 -12   3  -1 27.3736 10.9807  10
 -12   3  -1 19.0141 8.43885   4
 -12   3  -1 29.2454 9.26153   5
  12  -3   1 15.2664 7.22945  10
  12  -3   1 35.5369 11.8830   3
 -13   3  -1 55.4155 13.8777   5
 -13   3  -1 62.4857 14.6037   4
 -13   3  -1 55.2780 13.0537  10
  13  -3   1 62.6414 14.8911   3
 -14   3  -1 21.8138 10.5436   5
 -14   3  -1 1.57815 8.45631   9
 -14   3  -1 40.4240 11.9305   4
 -14   3  -1 16.7798 11.6908  10
  15   2  -1 14.3449 14.3637  10
  15   2  -1 37.7197 15.1575   3
  15   2  -1 42.4299 11.2857   8
 -15  -2   1 28.6110 11.6769   4
 -15  -2   1 37.2987 10.8750   5
 -15  -2   1 29.7561 13.0292   9
 -15  -2   1 20.8975 12.8479  10
  14   2  -1 3.40476 7.90310   8
  14   2  -1 7.39766 10.3181  10
  14   2  -1 1.18733 8.60527   3
 -14  -2   1 1.93463 4.49892   5
 -14  -2   1 0.88582 8.28792   9
 -14  -2   1 -14.704 7.45806   4
 -14  -2   1 1.80575 6.77452  10
  13   2  -1 54.7156 11.3400   8
  13   2  -1 24.9320 12.8824   3
  13   2  -1 49.0942 12.3665  10
 -13  -2   1 57.4353 13.3132   9
 -13  -2   1 48.3385 9.74639   5
 -13  -2   1 46.1550 11.4099   4
 -13  -2   1 40.1803 10.7945  10
  12   2  -1 22.2960 9.58616   3
  12   2  -1 18.7570 8.81510  10
  12   2  -1 16.0879 7.58654   8
 -12  -2   1 17.0267 8.16159   4
 -12  -2   1 14.8721 6.76363   5
 -12  -2   1 9.03956 7.81314   9
 -12  -2   1 13.9400 7.24466  10
  11   2  -1 3.89762 6.88042   3
  11   2  -1 9.50161 4.82154   8
 -11  -2   1 12.5199 6.55240   4
 -11  -2   1 12.5435 5.94690  10
 -11  -2   1 7.29363 4.84905   9
 -11  -2   1 5.70113 4.22635   5
  10   2  -1 10.4070 6.25608   3
  10   2  -1 9.06226 6.56282  10
 -10  -2   1 -1.0374 3.96544   5
 -10  -2   1 3.56502 4.23714   4
 -10  -2   1 4.70888 4.79835   9
 -10  -2   1 0.64269 3.40491  10
   9   2  -1 144.039 15.1576  10
   9   2  -1 121.002 11.8830   8
   9   2  -1 120.912 15.6722   3
  -9  -2   1 127.447 14.4165   9
  -9  -2   1 136.266 11.4707   5
  -9  -2   1 149.892 14.5635  10
  -9  -2   1 149.274 13.8722   4
   8   2  -1 172.398 15.6139   3
   8   2  -1 161.507 14.8214  10
   8   2  -1 164.393 13.1740   8
  -8  -2   1 182.353 14.2335   9
  -8  -2   1 172.890 14.5758  10
  -8  -2   1 180.893 13.1050   4
   7   2  -1 398.921 21.2418   7
   7   2  -1 369.421 19.8765   8
   7   2  -1 370.736 22.9575   3
   7   2  -1 327.112 20.1587  10
  -7  -2   1 326.436 15.8001   6
  -7  -2   1 397.673 19.5551   4
  -7  -2   1 350.723 19.8890   9
  -7  -2   1 349.659 19.9282  10
   6   2  -1 107.017 9.39810   8
   6   2  -1 119.812 11.8443   3
   6   2  -1 114.860 10.2290   7
   6   2  -1 109.117 10.0468  10
  -6  -2   1 95.5876 6.71993   6
  -6  -2   1 115.029 8.86184   4
  -6  -2   1 118.641 9.84561   9
  -6  -2   1 109.825 10.3097  10
   5   2  -1 288.009 15.9409   8
   5   2  -1 273.241 15.3079   7
   5   2  -1 284.828 16.0556  10
   5   2  -1 309.268 17.8855   3
  -5  -2   1 291.321 12.3171   6
  -5  -2   1 284.419 15.7817   9
  -5  -2   1 275.889 15.2891  10
  -5  -2   1 295.893 14.6136   4
   4   2  -1 7.80055 3.18725   8
   4   2  -1 8.60294 2.78559   7
   4   2  -1 6.38609 2.55373  10
   4   2  -1 7.90354 2.56884   4
   4   2  -1 5.07808 2.48696  10
   4   2  -1 2.84866 2.60388   3
  -4  -2   1 6.49811 2.42851   9
  -4  -2   1 4.53832 2.44303   7
  -4  -2   1 8.99294 2.82050  10
  -4  -2   1 4.09600 2.40621   4
   3   2  -1 141.066 8.61764   8
   3   2  -1 150.087 9.38624   3
   3   2  -1 132.264 7.42083   7
   3   2  -1 127.666 7.79103   9
   3   2  -1 132.959 8.07983  10
   3   2  -1 139.838 7.19401   4
   3   2  -1 138.012 7.99851  10
  -3  -2   1 123.073 7.75167  10
  -3  -2   1 141.904 7.92441  10
  -3  -2   1 130.297 8.72557   3
  -3  -2   1 135.775 7.35615   7
  -3  -2   1 135.639 7.12393   4
  -3  -2   1 143.804 8.35055   9
   2   2  -1 527.164 19.9296  10
   2   2  -1 526.680 20.0567   9
   2   2  -1 577.005 21.2977   3
   2   2  -1 546.130 19.0107   4
   2   2  -1 539.920 20.9955   8
   2   2  -1 535.273 19.6850  10
   2   2  -1 518.983 19.0683   7
  -2  -2   1 530.562 20.1848   9
  -2  -2   1 533.214 19.0426   4
  -2  -2   1 519.408 19.5356  10
  -2  -2   1 521.252 19.7825  10
  -2  -2   1 528.576 18.9022   7
  -2  -2   1 516.159 20.6676   3
   1   2  -1 399.712 14.5583  10
   1   2  -1 417.209 16.3122   8
   1   2  -1 414.593 14.7343   4
   1   2  -1 415.072 15.9121   3
   1   2  -1 417.609 14.3223   7
   1   2  -1 410.484 14.7557  10
  -1  -2   1 417.901 14.5810  10
  -1  -2   1 425.640 14.2832   7
  -1  -2   1 410.179 15.6703   3
  -1  -2   1 406.675 15.2512   6
   0   2  -1 2.64324 1.31246   6
   0  -2   1 2.02373 1.17979   6
  -1   2  -1 6.33067 1.74036   6
  -1   2  -1 7.59113 1.01877  10
  -1   2  -1 7.56844 1.45998   2
  -1   2  -1 8.60178 1.73244   9
   1  -2   1 6.16979 0.62373  10
   1  -2   1 6.63369 0.69006  10
   1  -2   1 8.68766 1.94015   6
  -2   2  -1 112.983 5.77168  10
  -2   2  -1 104.428 6.40323   9
  -2   2  -1 114.688 4.36017   8
  -2   2  -1 95.7325 6.71587   6
  -2   2  -1 101.075 6.02325   3
  -2   2  -1 110.358 5.31403   2
  -2   2  -1 104.738 6.84898   4
   2  -2   1 118.033 5.46427   2
   2  -2   1 110.803 6.43312   9
   2  -2   1 110.242 5.98865  10
   2  -2   1 115.269 7.21748   6
  -3   2  -1 1238.11 42.1591   9
  -3   2  -1 1130.70 42.5155   7
  -3   2  -1 1146.76 37.4516   8
  -3   2  -1 1202.49 42.5723   4
  -3   2  -1 1192.72 39.0925   2
  -3   2  -1 1208.50 41.1318  10
  -3   2  -1 1209.60 40.9210  10
  -3   2  -1 1110.51 42.1750   6
   3  -2   1 1176.36 42.3751   6
   3  -2   1 1090.78 40.1838  10
   3  -2   1 1178.69 39.2093   2
   3  -2   1 1076.97 41.2563   9
   3  -2   1 1249.98 42.0020   3
   3  -2   1 1216.87 40.7402  10
  -4   2  -1 634.608 22.2271   2
  -4   2  -1 596.895 20.6176   8
  -4   2  -1 605.162 26.0019   4
  -4   2  -1 604.739 24.7787  10
  -4   2  -1 608.113 25.3887   9
  -4   2  -1 550.789 24.8146   3
   4  -2   1 622.665 24.5860  10
   4  -2   1 612.522 20.5900   8
   4  -2   1 665.263 25.9665   3
   4  -2   1 635.049 25.8010   6
   4  -2   1 610.052 22.2603   2
  -5   2  -1 43.5813 6.12798   4
  -5   2  -1 47.1724 4.13994   2
  -5   2  -1 40.2661 5.39002  10
  -5   2  -1 46.0097 6.34542  10
  -5   2  -1 44.7882 6.73134   9
   5  -2   1 50.6721 6.11450   6
   5  -2   1 45.5473 4.67112   2
   5  -2   1 44.0783 5.38982  10
   5  -2   1 36.1187 5.57082   3
   5  -2   1 45.3319 3.34010   8
  -6   2  -1 1041.23 44.2209  10
  -6   2  -1 1199.30 45.9235   4
  -6   2  -1 1118.02 44.8217   9
  -6   2  -1 1188.14 45.0482  10
   6  -2   1 1134.45 44.3444  10
   6  -2   1 1177.32 44.7082   6
   6  -2   1 1120.88 40.4599   2
   6  -2   1 1142.68 38.9607   8
   6  -2   1 1202.49 46.6061   3
  -7   2  -1 707.256 33.4529   9
  -7   2  -1 782.312 34.8691   4
  -7   2  -1 708.001 32.8702  10
   7  -2   1 747.427 32.7265   6
   7  -2   1 780.617 35.3892   3
   7  -2   1 746.628 27.2098   8
   7  -2   1 741.270 30.3951   2
   7  -2   1 755.066 33.2763  10
  -8   2  -1 2.97378 5.39807   4
  -8   2  -1 -2.2603 4.52286   9
  -8   2  -1 7.17870 5.64477  10
   8  -2   1 2.30968 3.56277   3
   8  -2   1 1.59738 5.01921  10
   8  -2   1 0.68276 2.16698   8
  -9   2  -1 2434.82 90.7423  10
  -9   2  -1 2371.74 90.7965   4
  -9   2  -1 2495.48 91.0218   9
   9  -2   1 2435.38 93.1912   3
   9  -2   1 2431.56 90.2387  10
 -10   2  -1 5.15677 6.23743   9
 -10   2  -1 -8.2705 4.87006   4
 -10   2  -1 3.92445 5.71927  10
  10  -2   1 9.97472 6.73333  10
  10  -2   1 1.30003 6.94987   3
  10  -2   1 4.34286 2.71269   8
 -11   2  -1 228.685 19.5609   4
 -11   2  -1 246.401 20.9328   9
 -11   2  -1 210.503 19.7890  10
  11  -2   1 218.817 18.8592  10
  11  -2   1 244.312 21.0115   3
 -12   2  -1 0.46730 5.01730   4
 -12   2  -1 12.1528 7.78548   5
 -12   2  -1 10.4071 6.02232   9
 -12   2  -1 4.53913 6.28925  10
  12  -2   1 10.0524 6.98322   3
  12  -2   1 17.3113 7.12332  10
 -13   2  -1 21.2149 10.5512   9
 -13   2  -1 39.1009 14.3724  10
 -13   2  -1 53.2442 13.2912   5
  13  -2   1 85.0334 14.4653   3
  13  -2   1 36.1582 12.0152  10
 -14   2  -1 17.0540 8.38568   9
 -14   2  -1 36.1773 12.5652  10
 -14   2  -1 25.5786 10.2364   4
 -14   2  -1 36.6620 10.3103   5
  14  -2   1 18.2556 9.98643   3
  15   1  -1 -9.4344 12.0471  10
  15   1  -1 4.73126 7.94872   3
 -15  -1   1 -4.8569 6.36232   9
 -15  -1   1 -7.8956 5.70279   5
 -15  -1   1 0.43491 10.9096  10
 -15  -1   1 -7.7443 8.76534   4
  14   1  -1 33.5677 13.5609  10
  14   1  -1 22.0987 12.0417   3
  14   1  -1 8.56370 7.67058   8
 -14  -1   1 23.4050 10.0384   4
 -14  -1   1 1.50970 7.44284   5
 -14  -1   1 29.5849 12.0257   9
 -14  -1   1 -6.8235 10.8842  10
  13   1  -1 22.7134 10.9978  10
  13   1  -1 46.7036 14.3236   3
 -13  -1   1 67.7250 13.5856   4
 -13  -1   1 40.1852 10.3622  10
 -13  -1   1 36.9528 9.99676   5
 -13  -1   1 53.0759 12.4663   9
  12   1  -1 26.6506 8.20136   8
  12   1  -1 29.2764 9.38437  10
  12   1  -1 18.3698 8.98968   3
 -12  -1   1 28.7810 8.63967  10
 -12  -1   1 23.6860 9.23859   4
 -12  -1   1 40.4970 9.83426   9
 -12  -1   1 35.8734 8.17611   5
  11   1  -1 33.7475 9.27764  10
  11   1  -1 43.5864 11.9001   3
  11   1  -1 48.4773 8.15068   8
 -11  -1   1 29.3268 8.20502   5
 -11  -1   1 39.9062 9.85886   9
 -11  -1   1 40.9080 9.59732  10
 -11  -1   1 49.5599 10.7483   4
  10   1  -1 41.1650 10.7968   3
  10   1  -1 42.4191 7.65418   8
  10   1  -1 29.1465 9.41260  10
 -10  -1   1 41.5129 9.16299   9
 -10  -1   1 40.9918 8.63804   5
 -10  -1   1 45.1339 9.82757   4
   9   1  -1 74.4926 11.9515  10
   9   1  -1 78.3588 9.38713   8
   9   1  -1 93.0791 12.1757   3
  -9  -1   1 96.6125 12.4883   9
  -9  -1   1 93.4809 11.8737  10
  -9  -1   1 73.2217 9.78614   4
  -9  -1   1 83.6572 9.77989   5
   8   1  -1 4.66581 5.56265   3
   8   1  -1 1.01284 4.90483  10
   8   1  -1 -4.3212 3.21447   8
  -8  -1   1 -3.0240 3.91974  10
  -8  -1   1 6.19384 3.57928   4
  -8  -1   1 5.32793 4.93389   9
   7   1  -1 21.5718 6.62154   3
   7   1  -1 19.2520 6.36400  10
   7   1  -1 32.5042 6.45660   8
  -7  -1   1 19.0893 6.00290   9
  -7  -1   1 15.0523 5.24317   4
  -7  -1   1 18.3077 4.98088  10
   6   1  -1 7.92001 5.16747  10
   6   1  -1 14.5590 5.09226   3
  -6  -1   1 8.81181 2.54540   6
  -6  -1   1 12.7352 4.29311  10
  -6  -1   1 9.86236 4.21693   4
  -6  -1   1 11.2874 4.05342   9
   5   1  -1 1060.66 40.9513  10
   5   1  -1 1057.43 42.3963   7
   5   1  -1 1066.75 42.2614   3
   5   1  -1 1018.98 39.4556   8
  -5  -1   1 1032.77 39.9027   9
  -5  -1   1 1072.52 40.3620  10
  -5  -1   1 1009.47 36.8002   6
   4   1  -1 6935.01 239.828   1
  -4  -1   1 6901.74 238.774   1
   3   1  -1 217.111 11.2083  10
   3   1  -1 225.961 11.1900   8
   3   1  -1 217.256 11.7920   3
   3   1  -1 217.465 10.8369   9
   3   1  -1 205.455 10.6944  10
   3   1  -1 227.558 10.7361   7
  -3  -1   1 225.927 10.6474   7
  -3  -1   1 203.680 11.6867   8
  -3  -1   1 222.840 10.1962   4
  -3  -1   1 205.884 11.4969   3
  -3  -1   1 220.166 11.0775  10
  -3  -1   1 223.519 10.9599   9
  -3  -1   1 230.372 11.0497  10
   2   1  -1 231.682 10.1949  10
   2   1  -1 232.016 10.6586   8
   2   1  -1 238.844 9.68610   4
   2   1  -1 247.764 10.6399  10
   2   1  -1 228.989 9.74757   7
   2   1  -1 233.177 11.0386   3
   2   1  -1 225.417 10.1464   9
  -2  -1   1 226.726 10.4901   8
  -2  -1   1 225.826 10.1423  10
  -2  -1   1 218.306 10.1649  10
  -2  -1   1 235.855 10.9975   3
  -2  -1   1 238.369 10.3480   9
  -2  -1   1 237.657 8.76317   5
  -2  -1   1 232.901 9.73512   7
  -2  -1   1 240.872 9.80038   4
   1   1  -1 76.4791 2.85522   5
   1   1  -1 75.4248 4.35227   3
   1   1  -1 71.6305 3.79498  10
   1   1  -1 70.6827 3.67524   4
   1   1  -1 72.6171 4.06909   9
   1   1  -1 79.0988 4.09400  10
   1   1  -1 72.8547 4.42829   8
   1   1  -1 74.2321 3.37730   7
  -1  -1   1 76.3431 3.98369  10
  -1  -1   1 73.7768 4.27372   3
  -1  -1   1 69.9046 4.32528   8
  -1  -1   1 72.3662 3.30767   7
  -1  -1   1 76.9284 3.83779   4
  -1  -1   1 75.4248 3.94133  10
  -1   1  -1 1.30515 0.56754  10
  -1   1  -1 1.96150 0.80659   9
  -1   1  -1 1.77954 0.92719   6
  -1   1  -1 1.88023 0.76719   2
  -1   1  -1 3.35847 0.75637  10
  -1   1  -1 2.03479 0.62548   3
   1  -1   1 1.34641 0.75863   9
   1  -1   1 2.30031 0.58123  10
   1  -1   1 0.82568 0.82425   6
   1  -1   1 1.53757 0.65113   2
  -2   1  -1 1536.04 51.7338   4
  -2   1  -1 1665.70 51.7437   9
  -2   1  -1 1489.81 51.5537   6
  -2   1  -1 1543.28 50.7857  10
  -2   1  -1 1513.85 50.8404   3
  -2   1  -1 1539.89 51.7721   7
   2  -1   1 1518.36 51.3245   9
   2  -1   1 1478.17 49.8507   2
   2  -1   1 1564.15 50.5368  10
  -3   1  -1 324.321 12.5786   2
  -3   1  -1 335.831 14.7474   4
  -3   1  -1 327.114 14.5511   9
  -3   1  -1 314.105 14.8409   7
  -3   1  -1 321.814 14.0726  10
  -3   1  -1 304.265 14.1261   3
  -3   1  -1 292.509 14.0759   6
  -3   1  -1 325.828 13.9857  10
   3  -1   1 327.132 14.4148   3
   3  -1   1 347.733 14.5144   6
   3  -1   1 326.690 13.9506  10
   3  -1   1 333.386 12.7254   2
   3  -1   1 327.990 14.4389   9
   3  -1   1 337.441 11.3898   8
   3  -1   1 315.236 13.6924  10
  -4   1  -1 1346.22 47.4946   4
  -4   1  -1 1313.97 46.9657  10
  -4   1  -1 1352.93 47.3349   9
  -4   1  -1 1355.93 46.8664  10
  -4   1  -1 1245.83 47.0477   3
  -4   1  -1 1339.76 44.3656   2
  -4   1  -1 1178.89 46.1637   6
   4  -1   1 1294.64 46.6480  10
   4  -1   1 1343.50 46.7152   6
   4  -1   1 1288.41 44.3594   2
   4  -1   1 1393.94 47.7962   3
   4  -1   1 1320.31 43.2106   8
  -5   1  -1 544.824 23.4902  10
  -5   1  -1 555.954 24.1828   4
  -5   1  -1 515.445 20.6085   2
  -5   1  -1 538.558 23.9264   9
  -5   1  -1 502.238 23.2701  10
   5  -1   1 542.108 24.5079   3
   5  -1   1 540.964 23.5941  10
   5  -1   1 542.263 19.8817   8
   5  -1   1 529.408 20.7949   2
   5  -1   1 535.917 22.8494   6
  -6   1  -1 2.17628 3.43544  10
  -6   1  -1 -1.3841 3.31733   4
  -6   1  -1 0.00222 3.44097   9
   6  -1   1 -1.7468 1.21740   8
   6  -1   1 -0.1600 2.40407   3
   6  -1   1 -0.5847 1.70097   2
   6  -1   1 -1.2576 2.82400   6
   6  -1   1 2.50657 2.77778  10
  -7   1  -1 3462.33 117.806  10
  -7   1  -1 3476.09 118.073   9
  -7   1  -1 3420.03 117.747   4
   7  -1   1 3426.65 117.542  10
   7  -1   1 3377.67 111.785   8
   7  -1   1 3398.46 119.330   3
   7  -1   1 3403.23 115.715   6
  -8   1  -1 14.5325 5.22791   9
  -8   1  -1 6.11711 4.31145  10
  -8   1  -1 12.0916 5.03650   4
   8  -1   1 7.11782 2.96310   8
   8  -1   1 9.00726 5.83303   3
  -9   1  -1 27.6508 8.63625   4
  -9   1  -1 48.1305 9.12570   9
  -9   1  -1 35.1408 8.91782  10
   9  -1   1 29.8529 5.46034   8
   9  -1   1 45.0117 10.3684   3
   9  -1   1 42.1804 9.30285  10
 -10   1  -1 248.242 20.1873   9
 -10   1  -1 204.827 18.9201  10
 -10   1  -1 228.994 19.5890   4
  10  -1   1 244.122 19.6253  10
  10  -1   1 205.244 22.2072   3
 -11   1  -1 6.84696 5.64830  10
 -11   1  -1 16.7407 6.14781   4
 -11   1  -1 18.5678 7.14247   9
  11  -1   1 32.2820 9.76535   3
  11  -1   1 15.2493 6.81911  10
 -12   1  -1 18.5174 9.09217   9
 -12   1  -1 15.6161 8.94226   4
 -12   1  -1 20.3818 9.58970  10
  12  -1   1 12.1314 8.91678  10
  12  -1   1 28.4291 10.3637   3
 -13   1  -1 15.5393 8.97544   5
 -13   1  -1 14.5305 9.49725   9
 -13   1  -1 9.71030 7.05247   4
 -13   1  -1 5.81482 8.85554  10
  13  -1   1 -8.2884 9.13869  10
  13  -1   1 4.35389 9.04893   3
 -14   1  -1 0.77004 5.32913   9
 -14   1  -1 11.2471 11.0932   5
 -14   1  -1 5.62406 7.56001  10
 -14   1  -1 6.03483 9.25826   4
  14  -1   1 3.59539 8.15707  10
 -15   1  -1 -4.1850 8.83981   9
 -15   1  -1 22.3631 11.2550   4
 -15   1  -1 6.63480 9.79978  10
 -15   1  -1 -0.6924 8.35478   5
  15  -1   1 0.95200 7.29559   3
  15   0  -1 4.36826 8.12341   3
  15   0  -1 -8.5898 9.44039  10
 -15   0   1 9.01019 9.77128   9
 -15   0   1 1.98946 11.2696  10
 -15   0   1 -0.0943 6.39964   5
 -15   0   1 5.00976 9.41661   4
  14   0  -1 5.19111 9.89023   3
  14   0  -1 19.5849 13.0402  10
 -14   0   1 0.83007 8.91111   9
 -14   0   1 -3.5499 6.76552   5
 -14   0   1 4.12660 9.55577  10
 -14   0   1 -12.475 6.66982   4
  13   0  -1 -1.4235 9.44930  10
  13   0  -1 37.2388 8.96914   8
  13   0  -1 4.52411 9.03444   3
 -13   0   1 17.9097 7.04441   5
 -13   0   1 17.7218 8.24556   9
 -13   0   1 4.99749 9.13978  10
 -13   0   1 21.2443 9.47967   4
  12   0  -1 0.77848 6.41191   3
  12   0  -1 -0.9325 4.82411   8
  12   0  -1 9.75940 8.82234  10
 -12   0   1 4.15641 4.71493   5
 -12   0   1 11.0187 8.05705   4
 -12   0   1 -1.9399 4.32510   9
 -12   0   1 -5.9796 6.58456  10
  11   0  -1 249.747 21.1729  10
  11   0  -1 241.460 22.1723   3
  11   0  -1 227.402 17.1619   8
 -11   0   1 201.278 18.6414   9
 -11   0   1 191.637 20.0909  10
 -11   0   1 235.376 18.6632   5
 -11   0   1 247.154 20.4995   4
  10   0  -1 12.0650 6.32331  10
  10   0  -1 31.7639 9.92521   3
  10   0  -1 19.8417 6.38783   8
 -10   0   1 30.6253 7.46887   5
 -10   0   1 34.3241 9.03109   4
 -10   0   1 26.7963 8.69491  10
   9   0  -1 52.2592 11.4017   3
   9   0  -1 54.4846 9.53116  10
   9   0  -1 53.4467 8.80159   8
  -9   0   1 45.9107 9.74029   4
  -9   0   1 49.6808 9.24099   5
  -9   0   1 57.9301 11.4960  10
  -9   0   1 56.9366 10.7659   9
   8   0  -1 252.738 18.0089  10
   8   0  -1 272.357 20.5098   3
   8   0  -1 260.030 15.9112   8
  -8   0   1 255.044 17.8425   4
  -8   0   1 269.906 18.5069   9
  -8   0   1 266.234 18.5816  10
   7   0  -1 5.48244 5.06864   3
   7   0  -1 2.46639 3.14219  10
   7   0  -1 0.58318 2.76690   8
  -7   0   1 0.54535 3.72633   9
  -7   0   1 -0.3356 2.51756  10
  -7   0   1 1.13211 2.38914   4
   6   0  -1 1602.05 61.5639   3
   6   0  -1 1593.88 57.5808   8
  -6   0   1 1617.85 58.6472   4
  -6   0   1 1563.85 59.2262  10
  -6   0   1 1614.67 59.0289   9
   5   0  -1 117.391 7.59923   2
   5   0  -1 137.459 9.24385   8
   5   0  -1 120.264 10.1870  10
   5   0  -1 108.045 9.87004   3
  -5   0   1 105.065 8.18908   8
  -5   0   1 118.412 9.28683  10
  -5   0   1 119.348 9.03451   9
  -5   0   1 119.721 8.86609   4
  -5   0   1 107.588 7.44154   6
  -4   0   1 8300.28 282.400   1
   3   0  -1 19.0234 3.55241  10
   3   0  -1 23.9294 3.15082   4
   3   0  -1 22.0254 3.76367   3
   3   0  -1 20.0442 3.26471  10
   3   0  -1 17.3045 2.89775   8
   3   0  -1 17.8885 3.14358   9
  -3   0   1 22.6206 3.14993  10
  -3   0   1 18.2418 2.74134   7
  -3   0   1 15.5542 3.11528   9
  -3   0   1 22.4637 2.93686   4
  -3   0   1 17.0848 2.61055   8
  -3   0   1 21.7287 3.97560   3
   1   0  -1 5.01566 1.19693  10
   1   0  -1 7.50439 1.35895  10
   1   0  -1 2.74201 1.09279   3
   1   0  -1 3.33892 1.03598   8
   1   0  -1 3.58362 0.73125   5
   1   0  -1 3.01006 0.82204   9
   1   0  -1 2.23351 0.85304   4
  -1   0   1 4.22169 1.07895  10
  -1   0   1 4.13993 1.22115   3
  -1   0   1 3.63039 0.89936   9
  -1   0   1 5.88971 1.25826   8
  -1   0   1 4.51795 1.05098  10
  -1   0   1 3.07053 0.91674   4
  -1   0   1 3.56281 0.79739   5
  -1   0  -1 527.169 17.8288   3
  -1   0  -1 545.271 18.6984   9
  -1   0  -1 549.691 18.3463   2
  -1   0  -1 556.308 17.4692   8
  -1   0  -1 548.139 18.3898  10
  -1   0  -1 558.993 18.6672   6
  -1   0  -1 532.882 18.5324   7
  -1   0  -1 550.562 18.3669  10
   1   0   1 538.707 18.5725   7
   1   0   1 552.632 18.6959   9
   1   0   1 528.829 18.2880   2
   1   0   1 528.911 18.5996   6
   1   0   1 564.352 18.2909   3
   1   0   1 502.507 17.4140   8
   1   0   1 560.169 18.3166  10
  -2   0  -1 5.20988 1.43131   9
  -2   0  -1 7.48295 1.62639  10
  -2   0  -1 6.49130 1.46021   6
  -2   0  -1 9.60037 1.73445   3
  -2   0  -1 4.32371 1.29679   4
  -2   0  -1 8.55398 1.72793  10
  -2   0  -1 7.76850 1.19571   2
   2   0   1 8.58334 2.00246   7
   2   0   1 6.18431 1.52310   6
   2   0   1 5.96322 1.21886   2
   2   0   1 7.75610 1.54770  10
   2   0   1 6.00800 1.49811   9
   2   0   1 3.89843 1.28425  10
   2   0   1 8.02396 1.71266   3
  -3   0  -1 151.130 8.06697  10
  -3   0  -1 146.929 8.18650  10
  -3   0  -1 150.025 7.63317   6
  -3   0  -1 152.840 7.22236   2
  -3   0  -1 142.944 8.09624   9
  -3   0  -1 146.339 8.22052   3
  -3   0  -1 145.419 8.46809   7
  -3   0  -1 177.134 8.59746   4
   3   0   1 153.617 7.68355   6
   3   0   1 143.902 6.46615   8
   3   0   1 159.023 9.08003   4
   3   0   1 144.294 8.59161   7
   3   0   1 159.411 8.46109   3
   3   0   1 152.225 8.04756  10
   3   0   1 142.158 7.11247   2
   3   0   1 157.264 8.44217   9
  -4   0  -1 417.773 18.0332  10
  -4   0  -1 425.134 18.3218   9
  -4   0  -1 420.218 18.0317   4
  -4   0  -1 404.883 18.3953   3
  -4   0  -1 390.548 16.9107   6
  -4   0  -1 401.511 18.0457  10
  -4   0  -1 429.402 16.5223   2
   4   0   1 420.116 18.8738   7
   4   0   1 432.809 18.8433   3
   4   0   1 403.031 16.8752   6
   4   0   1 421.881 18.3556  10
   4   0   1 408.456 15.6931   8
   4   0   1 396.724 16.3251   2
   4   0   1 372.018 17.7136   4
  -5   0  -1 480.175 19.4103   2
  -5   0  -1 490.394 22.0981   9
  -5   0  -1 454.421 19.9688   6
  -5   0  -1 454.923 21.3965  10
  -5   0  -1 454.772 21.5919  10
  -5   0  -1 525.786 24.1916   4
   5   0   1 485.455 21.9199  10
   5   0   1 470.682 18.8037   8
   5   0   1 513.026 20.4737   6
   5   0   1 458.342 19.3018   2
   5   0   1 491.808 22.7900   7
   5   0   1 494.149 22.5925   3
  -6   0  -1 121.256 9.91627  10
  -6   0  -1 137.784 10.5316   9
  -6   0  -1 130.446 10.0213   4
   6   0   1 137.502 9.43073   6
   6   0   1 135.128 10.9292   3
   6   0   1 135.319 10.8025  10
   6   0   1 133.299 8.22181   8
  -7   0  -1 131.768 11.0315   4
  -7   0  -1 141.288 12.1363  10
  -7   0  -1 160.693 12.1185   9
   7   0   1 140.880 11.6732  10
   7   0   1 149.901 12.6236   3
   7   0   1 145.488 9.38015   8
  -8   0  -1 18.6385 6.11146   4
  -8   0  -1 21.7513 6.58598   9
  -8   0  -1 27.7905 7.01926  10
   8   0   1 20.4400 6.20217   3
   8   0   1 7.30586 5.52645  10
   8   0   1 19.0144 4.32843   8
  -9   0  -1 10.3320 5.34829   4
  -9   0  -1 11.8818 6.62304   9
  -9   0  -1 24.1066 7.92593  10
   9   0   1 18.5730 7.93066   3
   9   0   1 21.1895 8.03948  10
   9   0   1 12.4534 4.56297   8
 -10   0  -1 512.696 29.7712  10
 -10   0  -1 555.087 30.4022   4
 -10   0  -1 509.640 29.6959   9
  10   0   1 549.283 30.5188  10
  10   0   1 546.814 32.6767   3
  10   0   1 537.326 25.1371   8
 -11   0  -1 68.9861 12.6933   9
 -11   0  -1 55.1821 10.9960   4
 -11   0  -1 45.9382 10.9626  10
  11   0   1 49.4438 7.28270   8
  11   0   1 47.6926 10.5476   3
  11   0   1 50.0495 11.0787  10
 -12   0  -1 -11.542 5.90480  10
 -12   0  -1 9.32775 6.16270   9
 -12   0  -1 0.51694 4.47976   4
  12   0   1 -6.6676 6.99239  10
  12   0   1 2.25444 4.58350   8
  12   0   1 0.11178 5.56844   3
 -13   0  -1 7.13878 6.91549  10
 -13   0  -1 3.83791 6.63967   9
 -13   0  -1 15.4950 9.47083   4
 -13   0  -1 9.14111 6.56572   5
  13   0   1 4.26103 8.38215   3
  13   0   1 10.4361 5.72041   8
 -14   0  -1 10.6886 9.26627   5
 -14   0  -1 10.9411 10.4217  10
 -14   0  -1 44.7942 13.1918   9
 -14   0  -1 10.9437 7.74461   4
  14   0   1 14.9078 11.4581   3
  14   0   1 27.4677 13.3663  10
 -15   0  -1 -1.4857 5.68947   9
 -15   0  -1 4.47442 9.49908  10
 -15   0  -1 -0.5496 5.64721   5
 -15   0  -1 6.54319 6.88324   4
  15   0   1 16.7066 8.99023   3
  15   0   1 -10.368 8.70613  10
  14  -1  -1 -13.368 8.43197   3
  14  -1  -1 2.05279 9.49988  10
 -14   1   1 -9.8379 4.72417   4
 -14   1   1 0.95202 5.77294   9
 -14   1   1 -0.1216 6.48264  10
  13  -1  -1 54.0858 14.6703  10
  13  -1  -1 25.7614 7.13418   8
  13  -1  -1 55.8483 15.4669   3
 -13   1   1 32.5438 11.4531   9
 -13   1   1 49.4922 11.7291   4
 -13   1   1 52.3168 12.5031  10
 -13   1   1 39.2709 10.7152   5
  12  -1  -1 -0.7091 5.53741   3
  12  -1  -1 8.49904 6.67916   8
  12  -1  -1 12.8010 9.47212  10
 -12   1   1 5.62923 7.72374   9
 -12   1   1 -7.5599 6.67681   4
 -12   1   1 8.05072 5.77806   5
 -12   1   1 2.14456 5.05361  10
  11  -1  -1 5.98584 7.17887  10
  11  -1  -1 1.87657 4.32761   8
  11  -1  -1 -2.2939 4.07866   3
 -11   1   1 0.45119 5.88869   9
 -11   1   1 -4.0104 3.76593  10
 -11   1   1 -2.8463 5.11129   5
 -11   1   1 4.05183 6.58180   4
  10  -1  -1 0.95795 4.29834   8
  10  -1  -1 6.57369 5.66727   3
  10  -1  -1 4.00121 6.66301  10
 -10   1   1 18.3146 7.80119   9
 -10   1   1 3.84852 4.90946  10
 -10   1   1 -8.8830 4.59492   4
   9  -1  -1 366.961 19.8280   8
   9  -1  -1 314.759 22.7731  10
   9  -1  -1 307.644 23.5132   3
  -9   1   1 323.256 21.7783  10
  -9   1   1 306.941 20.7551   5
  -9   1   1 356.734 25.8315   4
  -9   1   1 319.503 22.2561   9
   8  -1  -1 951.872 42.3769  10
   8  -1  -1 907.325 37.9659   8
   8  -1  -1 900.568 44.0335   3
  -8   1   1 941.295 41.3621   4
  -8   1   1 914.195 41.1756   9
  -8   1   1 974.638 41.8068  10
   7  -1  -1 -0.8310 3.75367   3
   7  -1  -1 1.66560 3.12475  10
   7  -1  -1 -1.4879 2.76552   8
  -7   1   1 6.92702 4.51427  10
  -7   1   1 -3.1745 3.13022   9
  -7   1   1 -2.8167 3.22414   4
   6  -1  -1 182.859 13.9121   3
   6  -1  -1 183.543 13.5054  10
   6  -1  -1 172.096 11.1613   8
   6  -1  -1 162.010 9.66358   2
  -6   1   1 186.137 13.2155  10
  -6   1   1 184.154 12.9277   9
  -6   1   1 157.822 11.8855   4
   5  -1  -1 80.1926 7.81811  10
   5  -1  -1 91.2007 9.54504   3
   5  -1  -1 70.8395 6.51228   8
   5  -1  -1 74.2244 5.62566   2
  -5   1   1 79.2888 6.65737   8
  -5   1   1 86.4986 8.07038   9
  -5   1   1 76.7308 7.44806  10
  -5   1   1 77.0899 7.35385   4
   4  -1  -1 1054.84 39.4709  10
   4  -1  -1 1007.71 35.9786   2
   4  -1  -1 1090.97 41.0185   3
   4  -1  -1 1016.37 37.6516   8
  -4   1   1 1031.15 39.2834  10
  -4   1   1 1058.48 38.8322   9
  -4   1   1 1088.01 39.1447   4
  -4   1   1 1073.35 39.2505  10
  -4   1   1 1079.05 39.1368   8
  -4   1   1 1005.99 37.7986   6
   3  -1  -1 88.8277 5.78951   8
   3  -1  -1 71.9482 5.78027   9
   3  -1  -1 81.3764 6.16123   4
   3  -1  -1 78.3290 6.86444   3
   3  -1  -1 83.7590 6.43406  10
   3  -1  -1 80.6786 6.15433  10
   3  -1  -1 79.1260 4.55922   2
  -3   1   1 84.4739 6.70813   3
  -3   1   1 73.7001 6.04185  10
  -3   1   1 78.5151 5.96691  10
  -3   1   1 86.0397 6.31727   4
  -3   1   1 93.7752 6.11669   9
  -3   1   1 82.1106 5.73517   6
  -3   1   1 80.1984 5.41969   8
  -3   1   1 80.5959 6.16759   7
   2  -1  -1 846.903 30.3129   9
   2  -1  -1 882.190 31.8686   3
   2  -1  -1 881.196 30.7077  10
   2  -1  -1 835.915 30.6626   4
   2  -1  -1 909.856 31.1832  10
   2  -1  -1 845.391 30.2675   8
  -2   1   1 870.618 30.7454  10
  -2   1   1 935.039 30.6386   9
  -2   1   1 899.265 30.5641   6
  -2   1   1 875.375 31.7349   3
  -2   1   1 894.901 30.8557   4
  -2   1   1 853.020 30.9002  10
  -2   1   1 858.417 30.2078   8
   1  -1  -1 4.67859 1.11295  10
   1  -1  -1 4.19152 1.31080   3
   1  -1  -1 4.90410 1.22296   4
   1  -1  -1 4.94025 1.17540  10
   1  -1  -1 5.49274 1.38777   5
   1  -1  -1 5.33131 1.17720   8
   1  -1  -1 6.22765 1.16150   9
  -1   1   1 3.83565 1.23560   4
  -1   1   1 4.21588 0.94301   9
  -1   1   1 4.23131 1.05225   5
  -1   1   1 2.95362 1.06047   8
  -1   1   1 2.08135 1.01370  10
  -1   1   1 6.63527 1.61403   3
  -1   1   1 5.07459 1.16472  10
  -1  -1  -1 96.2318 4.22560   5
  -1  -1  -1 90.4059 4.18778   9
  -1  -1  -1 90.9331 4.21173   2
  -1  -1  -1 92.3790 4.27518  10
  -1  -1  -1 96.3160 4.47100  10
  -1  -1  -1 86.2754 4.08593   3
   1   1   1 100.356 4.38552   7
   1   1   1 94.4333 4.27750  10
   1   1   1 94.7016 4.26795   2
   1   1   1 91.5013 4.10089   9
   1   1   1 97.5289 4.26227   3
   1   1   1 99.0943 4.22564   5
   1   1   1 89.2516 4.28535  10
  -2  -1  -1 751.027 26.2799  10
  -2  -1  -1 744.591 26.2886   7
  -2  -1  -1 734.735 26.1643  10
  -2  -1  -1 730.399 24.8047   6
  -2  -1  -1 762.723 25.6479   4
  -2  -1  -1 753.733 26.1733   9
  -2  -1  -1 714.572 26.0603   3
  -2  -1  -1 748.044 25.7813   2
   2   1   1 792.034 26.3408  10
   2   1   1 747.794 26.3423  10
   2   1   1 747.388 26.3986   7
   2   1   1 774.048 25.8361   2
   2   1   1 761.784 25.6424   4
   2   1   1 756.039 26.1980   9
   2   1   1 738.243 24.7950   6
   2   1   1 781.790 26.3890   3
  -3  -1  -1 1858.05 62.2486   3
  -3  -1  -1 1934.22 62.3845  10
  -3  -1  -1 1829.83 62.0166   9
   3   1   1 1792.09 61.2961   4
   3   1   1 1875.91 62.4908   7
   3   1   1 1792.08 60.9900   2
   3   1   1 1952.16 62.7215   3
   3   1   1 1827.45 61.9304  10
  -4  -1  -1 375.263 17.1063  10
  -4  -1  -1 387.133 17.4115  10
  -4  -1  -1 347.327 17.0099   7
  -4  -1  -1 386.345 17.5037   3
  -4  -1  -1 395.867 17.2305   9
  -4  -1  -1 389.297 15.9513   2
  -4  -1  -1 414.110 16.7171   4
  -4  -1  -1 376.901 15.1618   6
   4   1   1 355.443 16.8729   9
   4   1   1 385.748 15.0767   6
   4   1   1 374.805 17.5480   3
   4   1   1 391.835 17.1873  10
   4   1   1 424.354 17.9879   7
   4   1   1 382.562 15.8968   2
   4   1   1 388.494 16.5506   4
   4   1   1 380.456 15.5717   8
  -5  -1  -1 2049.80 70.3108  10
  -5  -1  -1 1947.66 68.5786   6
  -5  -1  -1 1848.66 69.9477  10
  -5  -1  -1 2056.29 69.4010   4
   5   1   1 1946.64 67.9592   2
   5   1   1 2161.15 70.9701  10
   5   1   1 2032.69 71.4036   3
   5   1   1 2038.01 67.9568   8
   5   1   1 2105.64 67.4526   6
  -6  -1  -1 125.479 10.2844  10
  -6  -1  -1 100.870 7.39899   6
  -6  -1  -1 112.212 9.31481   9
  -6  -1  -1 102.464 8.96314   4
   6   1   1 121.476 9.82152  10
   6   1   1 95.1562 9.78347   7
   6   1   1 124.828 10.8544   3
   6   1   1 109.325 7.90862   8
  -7  -1  -1 30.2088 5.89989   4
  -7  -1  -1 45.2774 7.53481  10
  -7  -1  -1 54.0405 8.19456   9
   7   1   1 47.5309 5.74461   8
   7   1   1 46.3528 7.19123   7
   7   1   1 46.9714 6.94889  10
   7   1   1 57.3754 8.69441   3
  -8  -1  -1 463.581 25.6149   9
  -8  -1  -1 485.616 24.8299   4
  -8  -1  -1 487.175 25.4973  10
   8   1   1 502.772 27.1395   3
   8   1   1 462.201 25.7587  10
   8   1   1 482.022 24.3540   8
  -9  -1  -1 3.58426 3.91178   4
  -9  -1  -1 3.74792 4.13456   9
  -9  -1  -1 5.06656 5.37273  10
   9   1   1 3.77593 4.27322  10
   9   1   1 3.29121 5.65261   3
   9   1   1 3.52406 3.58243   8
 -10  -1  -1 770.000 38.0684   9
 -10  -1  -1 758.891 42.1708  10
 -10  -1  -1 759.474 36.7535   4
  10   1   1 791.592 33.8441   8
  10   1   1 802.009 39.4938  10
  10   1   1 725.331 39.3896   3
 -11  -1  -1 1.51166 5.82657   4
 -11  -1  -1 0.58960 6.27046   9
 -11  -1  -1 7.22901 5.39262  10
  11   1   1 0.50504 3.64767   8
  11   1   1 -3.3902 3.52200  10
  11   1   1 12.7183 8.02193   3
 -12  -1  -1 600.876 33.1847   4
 -12  -1  -1 561.827 34.4298   9
 -12  -1  -1 589.366 35.2246  10
  12   1   1 519.827 27.7717   8
  12   1   1 621.107 36.3367  10
  12   1   1 598.654 38.0743   3
 -13  -1  -1 40.5330 12.0589   9
 -13  -1  -1 26.8790 8.00232   4
 -13  -1  -1 15.5773 8.81611   5
 -13  -1  -1 16.4879 9.91041  10
  13   1   1 5.82075 9.39876  10
  13   1   1 10.5076 7.17234   3
  13   1   1 20.5087 7.37244   8
 -14  -1  -1 124.980 16.8073   9
 -14  -1  -1 132.491 15.2289   5
 -14  -1  -1 122.243 19.6498   4
  14   1   1 97.9103 18.3662   3
  14   1   1 115.982 20.7454  10
 -15  -1  -1 18.2846 10.3293   5
 -15  -1  -1 8.20331 9.00594   4
 -15  -1  -1 8.08308 10.0249   9
 -15  -1  -1 30.7284 11.8393  10
  15   1   1 9.69360 12.5578  10
  15   1   1 6.97915 8.37166   3
  14  -2  -1 7.98403 10.5309   3
  14  -2  -1 -23.746 11.1506  10
 -14   2   1 -2.9970 7.69629   9
 -14   2   1 9.15269 9.20451   5
 -14   2   1 -3.2053 9.84995  10
 -14   2   1 -12.476 7.76879   4
  13  -2  -1 115.554 20.4812  10
  13  -2  -1 133.616 21.1398   3
 -13   2   1 133.701 19.0600   4
 -13   2   1 84.2581 17.8764   9
 -13   2   1 149.710 18.6908   5
 -13   2   1 113.450 19.5964  10
  12  -2  -1 96.5024 15.2281  10
  12  -2  -1 100.152 18.1815   3
  12  -2  -1 97.4416 11.3284   8
 -12   2   1 85.2832 13.6653   4
 -12   2   1 90.7771 15.8514  10
 -12   2   1 70.6822 12.7657   9
 -12   2   1 108.523 15.4434   5
  11  -2  -1 38.7797 7.28646   8
  11  -2  -1 55.3329 12.9849   3
  11  -2  -1 61.6994 11.7123  10
 -11   2   1 57.6466 12.4522  10
 -11   2   1 46.9858 9.83055   5
 -11   2   1 63.4794 10.8971   4
 -11   2   1 54.2748 11.6207   9
  10  -2  -1 -0.1649 3.74117   8
  10  -2  -1 -2.1269 6.76277   3
  10  -2  -1 3.86333 4.91372  10
 -10   2   1 4.34100 6.09629  10
 -10   2   1 -1.2365 3.65198   5
 -10   2   1 1.03124 6.39397   9
 -10   2   1 7.90226 5.44287   4
   9  -2  -1 33.3430 9.08469  10
   9  -2  -1 27.1182 5.81699   8
   9  -2  -1 32.7369 10.4077   3
  -9   2   1 28.4695 7.82019   4
  -9   2   1 18.7899 7.93302   9
  -9   2   1 32.5929 7.58733   5
  -9   2   1 12.3789 7.42345  10
   8  -2  -1 1130.98 49.8151   3
   8  -2  -1 1046.56 44.7985   8
   8  -2  -1 1037.55 46.5222  10
  -8   2   1 1057.29 45.9813   9
  -8   2   1 1105.93 47.0659  10
  -8   2   1 1114.69 46.7497   4
   7  -2  -1 14.4632 5.74047  10
   7  -2  -1 3.37737 3.09545   8
   7  -2  -1 9.34954 5.95709   3
  -7   2   1 6.23043 3.86138   9
  -7   2   1 9.45063 4.49320  10
  -7   2   1 10.0909 4.74653   4
   6  -2  -1 348.501 15.5114   2
   6  -2  -1 391.855 17.7557   8
   6  -2  -1 387.036 20.4041  10
   6  -2  -1 403.855 22.5200   3
  -6   2   1 326.126 16.5060   8
  -6   2   1 370.915 19.7734   4
  -6   2   1 357.481 19.4528  10
  -6   2   1 359.980 19.2260   9
   5  -2  -1 44.7983 5.01681   8
   5  -2  -1 40.3913 7.29627   3
   5  -2  -1 33.5115 3.48999   2
   5  -2  -1 50.3889 7.04223  10
  -5   2   1 37.5204 5.61844   4
  -5   2   1 35.3071 5.33007   9
  -5   2   1 35.1748 6.19843  10
  -5   2   1 38.4538 4.71489   8
  -5   2   1 35.7745 5.36606  10
   4  -2  -1 1299.05 49.4709   3
   4  -2  -1 1289.13 43.6842   2
   4  -2  -1 1354.63 48.0778  10
   4  -2  -1 1315.64 45.8808   8
  -4   2   1 1314.07 47.9983   4
  -4   2   1 1318.40 45.6727   8
  -4   2   1 1353.71 47.4723   9
  -4   2   1 1255.93 49.8052  10
  -4   2   1 1357.95 48.0825  10
   3  -2  -1 39.2785 2.62774   2
   3  -2  -1 49.4479 5.38702   3
   3  -2  -1 37.3507 4.38784   9
   3  -2  -1 28.5070 3.89837  10
   3  -2  -1 43.7450 4.03201   8
  -3   2   1 38.6134 5.17803   3
  -3   2   1 37.1024 4.69487   6
  -3   2   1 42.8944 4.83274  10
  -3   2   1 39.4518 4.28688  10
  -3   2   1 43.9547 5.15761   4
  -3   2   1 41.0739 3.88988   8
  -3   2   1 44.8430 4.63158   9
   2  -2  -1 38.3112 3.32264  10
   2  -2  -1 32.4670 3.72077   3
   2  -2  -1 40.2998 3.39976   9
   2  -2  -1 31.4918 1.71711   2
   2  -2  -1 23.0700 2.99025   4
   2  -2  -1 27.0423 3.04866  10
   2  -2  -1 32.8489 3.00620   8
  -2   2   1 29.2660 3.25997  10
  -2   2   1 27.1610 3.21633   4
  -2   2   1 34.6155 3.07671   8
  -2   2   1 29.8160 3.05697   9
  -2   2   1 29.3299 3.69757   6
  -2   2   1 35.6296 3.65212  10
   1  -2  -1 96.1449 5.48155   4
   1  -2  -1 102.703 5.10668  10
   1  -2  -1 108.024 5.31565   8
   1  -2  -1 98.5277 4.78999   9
   1  -2  -1 103.580 5.42069  10
  -1   2   1 108.374 5.26543   8
  -1   2   1 108.946 5.67276   4
  -1   2   1 100.589 5.17651  10
  -1   2   1 111.293 4.90327   9
  -1   2   1 106.271 5.80479   6
  -1   2   1 103.484 5.32276  10
  -1   2   1 94.9231 5.86155   3
  -1   2   1 103.952 5.79256   5
   0  -2  -1 91.0230 4.05694  10
   0  -2  -1 87.5866 4.42862   5
   0  -2  -1 88.6708 4.08191   4
   0  -2  -1 90.5547 3.73229   2
   0   2   1 90.3758 3.72193   2
   0   2   1 92.2111 4.17336  10
   0   2   1 91.3563 4.09212   4
   0   2   1 85.7881 4.56263   6
   0   2   1 88.1953 4.13139  10
   0   2   1 100.636 4.67340   5
   0   2   1 88.5260 4.51113   8
  -1  -2  -1 233.490 9.04576   7
  -1  -2  -1 227.850 8.52467   5
  -1  -2  -1 230.020 8.97547   2
  -1  -2  -1 224.003 8.61557  10
  -1  -2  -1 235.893 8.30391   9
   1   2   1 247.888 8.86299  10
   1   2   1 232.097 8.29570   9
   1   2   1 229.055 8.95590   2
   1   2   1 228.307 8.56033   5
   1   2   1 218.508 8.73807  10
   1   2   1 225.348 9.01446   7
  -2  -2  -1 1511.30 50.1846   3
  -2  -2  -1 1494.15 49.7085   7
   2   2   1 1515.94 49.8294  10
  -3  -2  -1 1650.10 55.7221   3
  -3  -2  -1 1662.01 55.0903   9
  -3  -2  -1 1698.95 55.3024  10
  -3  -2  -1 1567.51 51.9915   6
  -3  -2  -1 1589.59 55.2317  10
  -3  -2  -1 1701.84 56.6125   7
   3   2   1 1530.28 54.8921  10
   3   2   1 1685.88 55.5920  10
   3   2   1 1647.97 56.2552   9
   3   2   1 1589.97 55.7466   3
   3   2   1 1648.32 53.8030   4
   3   2   1 1662.46 54.8362   2
   3   2   1 1643.24 55.4063   7
  -4  -2  -1 10.4677 2.97623  10
  -4  -2  -1 14.0214 3.37947   9
  -4  -2  -1 14.8348 2.87557   4
  -4  -2  -1 11.5573 3.13951  10
  -4  -2  -1 13.2312 2.99206   7
  -4  -2  -1 14.5029 1.75007   6
  -4  -2  -1 16.8508 3.76954   3
   4   2   1 11.1919 1.76342   6
   4   2   1 9.95194 2.50021   4
   4   2   1 16.8006 3.41064   7
   4   2   1 11.1061 2.40722   2
   4   2   1 12.9379 2.91315   9
   4   2   1 12.1030 3.41299   3
   4   2   1 8.30306 2.64669  10
   4   2   1 13.2630 3.10319  10
  -5  -2  -1 190.771 8.87740   6
  -5  -2  -1 197.622 10.5954   4
  -5  -2  -1 203.896 11.8936  10
   5   2   1 182.120 12.1453   3
   5   2   1 182.957 10.7511   8
   5   2   1 177.143 11.4622   4
   5   2   1 200.559 12.3731   7
  -6  -2  -1 1653.83 61.1737   9
  -6  -2  -1 1717.49 59.9874   4
  -6  -2  -1 1700.70 61.5162  10
   6   2   1 1698.76 63.1006   3
   6   2   1 1695.12 61.9944   7
   6   2   1 1672.09 59.5234   8
  -7  -2  -1 106.535 9.56340   4
  -7  -2  -1 100.086 7.31127   6
  -7  -2  -1 114.400 10.1455   9
  -7  -2  -1 90.8420 9.21867  10
   7   2   1 102.844 8.99993   8
   7   2   1 126.520 10.8173  10
   7   2   1 93.2186 10.5172   7
   7   2   1 96.9011 10.3557   3
  -8  -2  -1 2858.34 99.0014  10
  -8  -2  -1 2788.85 96.4475   4
  -8  -2  -1 2798.36 98.5703   9
   8   2   1 2685.89 99.2228   7
   8   2   1 2689.07 98.8574  10
   8   2   1 2679.68 100.337   3
   8   2   1 2877.48 95.8553   8
  -9  -2  -1 10.4628 4.59580   4
  -9  -2  -1 4.20081 4.43473   9
  -9  -2  -1 11.9474 4.87366  10
   9   2   1 6.81988 6.66413   3
   9   2   1 11.5194 4.67923   8
   9   2   1 0.15808 4.96457  10
 -10  -2  -1 104.027 13.6941  10
 -10  -2  -1 94.0900 12.0214   9
 -10  -2  -1 114.638 13.0746   4
  10   2   1 109.546 12.9735  10
  10   2   1 99.8724 11.1830   8
  10   2   1 122.219 16.1042   3
 -11  -2  -1 71.0132 12.6670  10
 -11  -2  -1 47.4842 10.0548   4
 -11  -2  -1 73.8290 12.9936   9
  11   2   1 63.5839 9.47513   8
  11   2   1 55.8157 11.6281   3
  11   2   1 71.6193 12.9395  10
 -12  -2  -1 203.052 19.4856  10
 -12  -2  -1 239.897 21.6879   9
 -12  -2  -1 219.658 19.6893   4
  12   2   1 229.704 17.1710   8
  12   2   1 241.517 23.3580   3
 -13  -2  -1 30.3533 11.1959   9
 -13  -2  -1 34.8358 9.25103   4
 -13  -2  -1 34.1985 11.1980  10
  13   2   1 27.1534 7.94043   8
  13   2   1 41.1535 11.5846   3
  13   2   1 44.7613 13.2876  10
 -14  -2  -1 -4.7094 6.64700   4
 -14  -2  -1 6.47032 8.77413  10
 -14  -2  -1 1.97319 4.94414   5
 -14  -2  -1 3.93656 9.92075   9
  14   2   1 1.80645 6.83143  10
  14   2   1 -5.1904 8.95905   3
  14   2   1 1.18033 6.46010   8
 -15  -2  -1 89.1918 15.6871   9
 -15  -2  -1 69.5338 13.8704  10
 -15  -2  -1 69.0596 13.5140   5
 -15  -2  -1 97.7239 16.5673   4
  15   2   1 44.6078 15.1582  10
  15   2   1 91.4819 17.7244   3
  14  -3  -1 99.4804 19.1258   3
 -14   3   1 56.0932 13.4796   9
 -14   3   1 55.5030 11.9404   5
 -14   3   1 78.2321 16.9946  10
 -14   3   1 39.9209 12.0017   4
  13  -3  -1 2.97003 7.53582  10
 -13   3   1 4.19291 6.87345   9
 -13   3   1 -1.4733 6.14833  10
 -13   3   1 6.65615 6.54496   4
  12  -3  -1 85.1578 16.5777   3
  12  -3  -1 74.1922 14.4064  10
 -12   3   1 67.8008 13.6141  10
 -12   3   1 84.3948 15.2409   9
 -12   3   1 85.2565 15.3787   4
 -12   3   1 75.4972 14.1574   5
  11  -3  -1 -5.8707 4.83826  10
  11  -3  -1 -0.2146 3.49587   8
  11  -3  -1 -4.9716 6.91889   3
 -11   3   1 -5.6030 5.85217   9
 -11   3   1 -3.1981 4.71866  10
 -11   3   1 -1.2904 6.30324   4
 -11   3   1 11.5438 6.89404   5
  10  -3  -1 -3.5355 3.86655  10
  10  -3  -1 6.41417 3.37146   8
 -10   3   1 -5.1424 5.64785   4
 -10   3   1 -0.4386 5.44369   5
 -10   3   1 2.20942 4.45782   9
 -10   3   1 5.94814 6.15910  10
   9  -3  -1 -0.1943 7.13234   3
   9  -3  -1 -7.3432 3.31862   8
   9  -3  -1 4.88428 6.07752  10
  -9   3   1 9.88368 6.87303   5
  -9   3   1 -2.3860 6.38499   4
  -9   3   1 -8.3149 4.83685   9
  -9   3   1 3.61135 4.85796  10
   8  -3  -1 745.024 38.0347   3
   8  -3  -1 677.050 27.9118   2
   8  -3  -1 750.876 39.6135  10
   8  -3  -1 740.397 30.4310   8
  -8   3   1 747.138 35.7696   4
  -8   3   1 753.940 35.3258   9
  -8   3   1 721.744 35.5997   5
  -8   3   1 727.199 35.8108  10
   7  -3  -1 7.02539 5.46655  10
   7  -3  -1 10.4114 5.27028   3
   7  -3  -1 11.3529 3.18540   2
   7  -3  -1 15.1029 4.11407   8
  -7   3   1 9.29683 5.72501  10
  -7   3   1 7.15825 4.48675   4
  -7   3   1 11.3140 4.53915   9
   6  -3  -1 356.505 16.3563   8
   6  -3  -1 336.587 20.5654   3
   6  -3  -1 329.763 18.6741  10
   6  -3  -1 338.875 14.1742   2
  -6   3   1 301.531 15.4960   8
  -6   3   1 371.525 19.3926  10
  -6   3   1 340.575 19.4366   4
  -6   3   1 352.728 19.0647   9
   5  -3  -1 402.886 21.4533   3
   5  -3  -1 393.671 19.4388  10
   5  -3  -1 361.673 14.2726   2
   5  -3  -1 367.466 16.4419   8
  -5   3   1 391.435 19.3173  10
  -5   3   1 357.442 16.2094   8
  -5   3   1 356.102 19.0499  10
  -5   3   1 362.255 18.6138   9
  -5   3   1 356.427 19.1853   4
   4  -3  -1 120.805 8.62775  10
   4  -3  -1 104.541 9.74925   3
   4  -3  -1 113.319 5.32378   2
   4  -3  -1 123.438 7.34932   8
  -4   3   1 102.559 8.60249   4
  -4   3   1 122.587 8.98656  10
  -4   3   1 117.497 7.24072   8
  -4   3   1 112.269 8.80658  10
  -4   3   1 103.369 8.29051   9
   3  -3  -1 211.304 11.3396  10
   3  -3  -1 226.225 13.0115   3
   3  -3  -1 230.833 8.06269   2
   3  -3  -1 207.642 11.2399   9
   3  -3  -1 218.742 12.5184   6
   3  -3  -1 232.853 10.5471   8
  -3   3   1 241.850 11.6659   9
  -3   3   1 252.588 12.6716   4
  -3   3   1 241.395 11.9784  10
  -3   3   1 214.089 10.3394   8
  -3   3   1 225.291 11.5616  10
   2  -3  -1 157.305 7.60468   8
   2  -3  -1 156.493 9.12948   6
   2  -3  -1 145.978 8.66898   4
   2  -3  -1 140.995 7.60161  10
   2  -3  -1 149.276 7.69032   9
   2  -3  -1 158.483 8.02688  10
  -2   3   1 162.486 8.76547   4
  -2   3   1 140.098 8.59212   6
  -2   3   1 148.979 7.57670   9
  -2   3   1 156.272 8.08478  10
  -2   3   1 143.279 7.46901   8
  -2   3   1 154.497 8.20507  10
  -2   3   1 156.210 9.34109   3
   0  -3  -1 487.979 18.1873   5
   0  -3  -1 504.165 17.5800   4
   0  -3  -1 498.898 18.5707   6
   0  -3  -1 490.600 16.8686  10
   0   3   1 489.214 17.1535  10
   0   3   1 493.099 17.4758   4
   0   3   1 495.911 18.5559   6
   0   3   1 496.097 17.1667  10
   0   3   1 491.957 16.4113   9
   0   3   1 520.684 18.3322   5
   0   3   1 494.054 16.9446   2
  -1  -3  -1 242.060 8.89872  10
  -1  -3  -1 244.752 9.42260   6
  -1  -3  -1 239.612 9.19856   5
  -1  -3  -1 232.081 9.81270   7
   1   3   1 234.610 9.05194  10
   1   3   1 231.344 9.58382   2
   1   3   1 239.260 9.24976   5
   1   3   1 229.162 9.09243  10
   1   3   1 231.037 9.35144   6
   1   3   1 239.470 9.89869   7
   1   3   1 231.524 8.58272   9
  -2  -3  -1 78.9003 4.59658  10
  -2  -3  -1 74.1109 4.29078   9
  -2  -3  -1 79.0845 4.68300   7
  -2  -3  -1 78.5744 3.78771   5
  -2  -3  -1 67.1021 4.31723  10
  -2  -3  -1 75.6422 5.16116   3
   2   3   1 73.9459 2.96049   4
   2   3   1 75.3050 3.84576   5
   2   3   1 77.1317 4.67004  10
   2   3   1 75.2562 3.32386   6
   2   3   1 83.2063 4.48724   9
   2   3   1 68.3797 4.62505   2
   2   3   1 72.7042 4.77574   7
   2   3   1 70.1308 4.45187  10
   2   3   1 71.0067 5.19477   3
  -3  -3  -1 59.1556 4.72318  10
  -3  -3  -1 57.2960 4.60637   9
  -3  -3  -1 70.6737 3.58594   4
  -3  -3  -1 55.3060 4.51634  10
  -3  -3  -1 60.6630 5.17357   3
  -3  -3  -1 55.9799 3.57327   5
   3   3   1 58.4382 4.86632   7
   3   3   1 57.2594 5.06744   9
   3   3   1 48.3076 5.00328   3
   3   3   1 57.4090 3.46572   4
   3   3   1 56.5035 4.57475   2
   3   3   1 58.5934 4.76016  10
   3   3   1 58.4479 4.73970  10
  -4  -3  -1 5049.34 161.022  10
  -4  -3  -1 4851.84 160.289   7
  -4  -3  -1 5007.93 161.709   3
   4   3   1 5007.27 160.538   9
  -5  -3  -1 7.49243 4.01752   9
  -5  -3  -1 17.5989 3.45792   4
  -5  -3  -1 13.4214 1.74303   6
  -5  -3  -1 16.6110 3.96036  10
   5   3   1 8.65347 3.45240  10
   5   3   1 18.1995 5.62664   3
   5   3   1 13.7961 4.05799   7
   5   3   1 14.3201 3.36170   4
   5   3   1 17.5569 3.90543  10
  -6  -3  -1 3.59159 2.22459   4
  -6  -3  -1 0.03126 2.33563  10
  -6  -3  -1 6.32268 3.93314   9
  -6  -3  -1 3.24926 1.42174   6
   6   3   1 2.69450 3.54561   7
   6   3   1 4.34332 3.96469  10
   6   3   1 0.42407 2.79172   3
   6   3   1 1.65125 2.99875   8
  -7  -3  -1 15.6694 2.76742   6
  -7  -3  -1 20.1844 4.96543   9
  -7  -3  -1 33.3280 6.76087  10
  -7  -3  -1 36.7998 5.83184   4
   7   3   1 33.2379 6.93072   7
   7   3   1 16.2932 4.82412   8
   7   3   1 23.0071 6.11781  10
   7   3   1 22.4736 6.49423   3
  -8  -3  -1 48.4560 4.83248   6
  -8  -3  -1 49.2570 8.61889  10
  -8  -3  -1 54.7019 7.97329   9
  -8  -3  -1 51.4653 7.73133   4
   8   3   1 52.0081 9.34084  10
   8   3   1 56.5798 8.31994   8
   8   3   1 44.7038 7.72013   7
   8   3   1 44.5590 8.12718   3
  -9  -3  -1 1.40973 3.83149   4
  -9  -3  -1 11.5631 5.13966  10
  -9  -3  -1 15.6103 6.18740   9
   9   3   1 3.66260 3.98535   7
   9   3   1 8.26964 3.79515   8
   9   3   1 0.88792 3.97343   3
   9   3   1 8.30139 5.79136  10
 -10  -3  -1 433.871 26.4075  10
 -10  -3  -1 409.372 23.9227   4
 -10  -3  -1 437.092 27.0575   9
  10   3   1 447.023 27.0277  10
  10   3   1 437.758 27.4273   7
  10   3   1 438.329 28.1379   3
  10   3   1 430.183 24.0221   8
 -11  -3  -1 58.5640 13.4282  10
 -11  -3  -1 57.9103 11.6679   9
  11   3   1 66.0341 10.1004   8
  11   3   1 81.5674 14.3810   3
  11   3   1 53.4312 11.8194  10
 -12  -3  -1 37.8857 10.9499   9
 -12  -3  -1 49.9504 9.77621   4
 -12  -3  -1 36.1660 9.10570  10
  12   3   1 58.1740 13.3664   3
  12   3   1 27.9895 8.95350  10
  12   3   1 33.9836 8.42846   8
 -13  -3  -1 85.8916 14.6875   9
 -13  -3  -1 91.0408 14.1211  10
 -13  -3  -1 64.0567 10.9796   4
  13   3   1 81.6849 15.7952  10
  13   3   1 72.7968 12.0641   8
  13   3   1 79.0356 14.3373   3
 -14  -3  -1 7.99406 9.18303  10
 -14  -3  -1 9.59416 6.02055   4
 -14  -3  -1 3.64980 4.63906   5
  14   3   1 -2.4421 6.87011  10
  14   3   1 6.63472 7.02808   8
  14   3   1 20.1965 10.7104   3
 -15  -3  -1 4.46575 7.92494   5
 -15  -3  -1 10.0871 9.95860   9
 -15  -3  -1 4.00519 8.63899   4
 -15  -3  -1 18.4401 11.6092  10
  15   3   1 6.69131 7.19080   8
  15   3   1 -2.3436 10.8848   3
  15   3   1 9.14026 11.7492  10
 -13   4   1 -2.4257 5.62388   5
 -13   4   1 8.20389 10.7525   4
 -13   4   1 4.80808 8.50879   9
  12  -4  -1 17.2194 9.97802  10
 -12   4   1 54.1878 12.1893   9
 -12   4   1 32.8048 9.34418   5
  11  -4  -1 6.67958 8.51030  10
  11  -4  -1 0.27932 5.04443   3
 -11   4   1 5.84214 5.24897   9
 -11   4   1 4.30954 5.23965   5
 -11   4   1 1.15552 6.71508  10
 -11   4   1 10.9107 7.71117   4
  10  -4  -1 8.79534 6.29296  10
  10  -4  -1 5.63650 7.24356   3
 -10   4   1 6.04397 6.40527   9
 -10   4   1 -0.4194 4.41751  10
 -10   4   1 1.19443 4.65678   4
 -10   4   1 1.86503 4.83661   5
   9  -4  -1 3.40778 3.13407   8
   9  -4  -1 2.81694 5.22659   3
   9  -4  -1 11.0996 6.86172  10
  -9   4   1 -0.6053 3.93797  10
  -9   4   1 5.67067 5.71770   5
  -9   4   1 5.20102 5.18547   4
  -9   4   1 0.34326 6.24330   9
   8  -4  -1 271.242 18.7958  10
   8  -4  -1 301.276 21.9990   3
   8  -4  -1 283.992 14.6008   8
  -8   4   1 276.042 18.7269   9
  -8   4   1 272.722 19.7898   4
  -8   4   1 255.662 18.9885  10
   7  -4  -1 124.934 13.2606   3
   7  -4  -1 114.852 6.61893   2
   7  -4  -1 129.788 12.7125  10
   7  -4  -1 119.563 8.60645   8
  -7   4   1 120.598 13.4742   5
  -7   4   1 133.419 12.6327   9
  -7   4   1 165.766 13.9026  10
  -7   4   1 128.112 13.8722   4
  -7   4   1 118.623 8.53837   8
   6  -4  -1 574.481 28.7595   3
   6  -4  -1 499.810 18.9567   2
   6  -4  -1 535.944 25.7904  10
   6  -4  -1 539.575 21.9870   8
  -6   4   1 490.270 21.6355   8
  -6   4   1 555.782 27.4237   4
  -6   4   1 566.276 26.1990  10
  -6   4   1 533.765 25.5309   9
   5  -4  -1 104.474 9.25244  10
   5  -4  -1 111.945 7.24128   8
   5  -4  -1 102.370 4.72529   2
   5  -4  -1 100.240 10.1651   3
  -5   4   1 104.393 9.51264  10
  -5   4   1 95.2611 9.17383  10
  -5   4   1 92.1001 8.25628   9
  -5   4   1 93.4079 6.78967   8
  -5   4   1 100.067 10.1643   4
   4  -4  -1 53.9276 6.36017  10
   4  -4  -1 63.3701 5.54965   8
   4  -4  -1 78.2754 8.57985   6
  -4   4   1 62.5671 6.16477   9
  -4   4   1 69.1702 7.28602   4
  -4   4   1 48.4709 6.54153  10
  -4   4   1 64.0663 6.37512  10
   3  -4  -1 251.105 14.2123   6
   3  -4  -1 234.294 10.9925   8
   3  -4  -1 220.330 11.5871   9
   3  -4  -1 240.297 12.1300  10
  -3   4   1 246.015 12.4420  10
  -3   4   1 245.415 12.1317   9
  -3   4   1 226.202 11.0761   8
  -3   4   1 232.423 12.1750  10
  -3   4   1 231.323 14.5930   4
   2  -4  -1 141.236 9.81841   4
   2  -4  -1 166.222 8.81753  10
   2  -4  -1 151.527 9.86661   6
   2  -4  -1 150.373 7.92774   9
  -2   4   1 163.665 9.70339   5
  -2   4   1 159.327 8.08954   9
  -2   4   1 135.065 7.67143   8
  -2   4   1 151.598 9.07311   4
  -2   4   1 152.760 8.21455  10
  -2   4   1 150.654 8.31989  10
  -2   4   1 155.397 9.95385   3
   1  -4  -1 0.93955 1.57359   4
   1  -4  -1 2.20487 1.03690  10
   1  -4  -1 4.92647 2.38674   6
   1  -4  -1 2.25154 1.02554   9
   1  -4  -1 -0.2285 0.73638  10
  -1   4   1 -0.2859 1.10616   8
  -1   4   1 -0.2691 1.24060   5
  -1   4   1 1.28407 1.24712   4
  -1   4   1 3.08039 0.73656   2
  -1   4   1 11.3595 2.65597   6
  -1   4   1 2.04410 1.03753  10
  -1   4   1 -0.6314 0.95142  10
  -1   4   1 0.15289 0.83141   9
   0  -4  -1 1052.26 37.4646   6
   0  -4  -1 1042.68 34.5308  10
   0  -4  -1 1040.29 36.0661   4
   0  -4  -1 1081.38 34.5802  10
   0   4   1 1055.60 38.9364   6
   0   4   1 1074.55 34.8894   9
   0   4   1 1065.30 36.9132   5
   0   4   1 1097.79 35.3122  10
   0   4   1 1108.11 36.1054   4
   0   4   1 1060.27 35.2650  10
  -1  -4  -1 665.484 23.4869   5
  -1  -4  -1 678.759 22.5170  10
  -1  -4  -1 657.743 22.3884  10
  -1  -4  -1 675.223 24.0063   6
   1   4   1 667.692 22.5025   9
   1   4   1 686.204 22.7989  10
   1   4   1 664.818 24.0875   6
   1   4   1 661.826 22.8496  10
   1   4   1 656.690 23.4449   5
   1   4   1 667.792 24.3609   7
   1   4   1 670.111 22.1881   4
  -2  -4  -1 5.20704 1.28290  10
  -2  -4  -1 7.86704 1.38799   5
  -2  -4  -1 7.07608 1.33532   6
  -2  -4  -1 4.72282 1.44775   7
  -2  -4  -1 7.02289 1.61155  10
  -2  -4  -1 7.31304 1.54367   9
   2   4   1 4.28035 1.45450   7
   2   4   1 5.66147 1.77072   2
   2   4   1 2.99487 1.29499  10
   2   4   1 10.0718 2.56776   3
   2   4   1 8.06593 1.50340   6
   2   4   1 5.12711 1.43131  10
   2   4   1 6.19736 1.40715   9
   2   4   1 8.22697 1.37732   5
  -3  -4  -1 224.959 10.4155   9
  -3  -4  -1 218.696 8.06357   4
  -3  -4  -1 206.471 10.2869   7
  -3  -4  -1 204.263 11.1945   3
  -3  -4  -1 216.503 8.60988   5
  -3  -4  -1 208.186 10.1655  10
  -3  -4  -1 213.744 10.2634  10
   3   4   1 237.027 11.0740  10
   3   4   1 210.370 8.07824   4
   3   4   1 208.646 10.6078   7
   3   4   1 211.682 10.4606  10
   3   4   1 209.349 10.7209   2
   3   4   1 219.716 7.78422   6
   3   4   1 225.386 8.91494   5
   3   4   1 209.288 11.6182   3
  -4  -4  -1 412.922 14.8382   4
  -4  -4  -1 343.803 16.5510   7
  -4  -4  -1 392.170 14.7550   5
  -4  -4  -1 389.279 17.1060  10
  -4  -4  -1 380.775 17.1156   9
   4   4   1 369.916 16.8558   9
   4   4   1 397.670 14.8595   4
   4   4   1 385.916 17.2218  10
   4   4   1 384.383 17.4062   7
   4   4   1 394.287 17.6944  10
   4   4   1 404.918 19.1442   3
  -5  -4  -1 706.922 25.2585   4
  -5  -4  -1 656.464 24.8358   5
  -5  -4  -1 678.240 27.9440  10
   5   4   1 666.521 28.7202  10
   5   4   1 694.389 28.4303   7
   5   4   1 665.615 25.3577   4
   5   4   1 646.197 27.7993  10
   5   4   1 718.216 30.0976   3
  -6  -4  -1 3057.84 105.501  10
  -6  -4  -1 3040.03 98.0175   6
  -6  -4  -1 2996.02 101.879   5
  -6  -4  -1 3116.72 102.457   4
  -6  -4  -1 3174.36 105.765   9
   6   4   1 3205.92 106.134   8
   6   4   1 3095.64 108.226   3
   6   4   1 3210.05 106.441   7
  -7  -4  -1 -3.5683 2.08715   4
  -7  -4  -1 1.09864 1.09552   6
  -7  -4  -1 1.85887 3.74442   9
  -7  -4  -1 0.34992 3.36907  10
   7   4   1 -3.6512 3.04618   7
   7   4   1 2.74508 4.10060  10
   7   4   1 0.78290 2.96595   8
   7   4   1 2.53077 4.47696   3
  -8  -4  -1 1294.00 46.8024   6
  -8  -4  -1 1401.19 55.2587   9
  -8  -4  -1 1419.53 55.2293  10
  -8  -4  -1 1397.31 51.8542   4
   8   4   1 1416.38 54.4790   8
   8   4   1 1445.63 56.2176   7
   8   4   1 1379.37 56.1062  10
   8   4   1 1449.92 58.5718   3
  -9  -4  -1 64.8183 9.24473   9
  -9  -4  -1 51.8971 8.18508  10
  -9  -4  -1 90.0339 9.32473   4
   9   4   1 74.4241 10.1506   8
   9   4   1 71.4907 10.0063  10
   9   4   1 81.7071 11.5841   7
   9   4   1 64.8417 11.9336   3
 -10  -4  -1 60.2552 13.4779   9
 -10  -4  -1 27.1312 6.96903   4
 -10  -4  -1 26.4654 8.10145  10
 -10  -4  -1 15.3878 3.77449   6
  10   4   1 23.9821 7.88564   7
  10   4   1 21.5134 5.98679   8
  10   4   1 34.7335 9.52759   3
  10   4   1 27.8786 7.43977  10
 -11  -4  -1 1.67122 4.55926   4
 -11  -4  -1 5.86853 6.40836  10
 -11  -4  -1 3.84751 6.53944   9
  11   4   1 -5.9051 3.59726   8
  11   4   1 3.15293 7.02970   3
  11   4   1 -2.0148 5.63302   7
  11   4   1 -0.0464 6.31629  10
 -12  -4  -1 17.2047 7.08792   4
 -12  -4  -1 -2.8321 6.03258   9
 -12  -4  -1 4.30223 5.69295  10
  12   4   1 3.16829 5.31524  10
  12   4   1 6.04718 8.15933   3
  12   4   1 4.87241 4.61503   8
 -13  -4  -1 200.946 16.4659   5
 -13  -4  -1 144.863 16.8198   4
 -13  -4  -1 178.083 18.5102  10
 -13  -4  -1 164.998 19.3279   9
  13   4   1 166.558 20.1463   3
  13   4   1 162.210 20.2309  10
  13   4   1 160.488 16.6924   8
 -14  -4  -1 23.3586 7.95617   5
 -14  -4  -1 21.4771 9.09454   4
 -14  -4  -1 15.1501 10.2168  10
  14   4   1 6.72829 7.70123   8
  14   4   1 2.20623 7.30107   3
  14   4   1 16.1302 9.12806  10
 -15  -4  -1 18.4435 10.8041   9
 -15  -4  -1 31.8363 8.22199   5
  15   4   1 69.1197 17.7531  10
  15   4   1 29.8141 10.3853   8
  15   4   1 17.4131 12.8397   3
 -16  -4  -1 12.9975 11.1933   9
 -16  -4  -1 -3.5096 8.14100   5
 -16  -4  -1 10.9831 9.65207   4
  16   4   1 -0.3710 9.19498   8
  16   4   1 -2.0616 12.4995   3
 -13   5   1 -13.637 8.59992   5
 -13   5   1 15.6692 10.7907   4
 -13   5   1 -9.9230 8.78772  10
 -13   5   1 18.5127 10.3011   9
 -12   5   1 21.9539 9.31936   9
 -12   5   1 20.7304 10.4189   5
 -12   5   1 17.9902 10.6517  10
 -12   5   1 45.0945 12.7173   4
  11  -5  -1 10.7614 6.42649  10
 -11   5   1 15.9249 6.70225   9
 -11   5   1 9.18277 6.80331   4
 -11   5   1 18.9999 9.23758  10
 -11   5   1 15.0947 9.02251   5
  10  -5  -1 55.2795 13.6639  10
 -10   5   1 67.5573 13.4438   5
 -10   5   1 62.7958 10.8312  10
 -10   5   1 80.4091 12.3877   4
 -10   5   1 59.6454 12.0048   9
   9  -5  -1 5.07470 6.51200  10
   9  -5  -1 6.29038 3.14810   8
  -9   5   1 0.91830 3.62600   9
  -9   5   1 10.5923 7.88517   4
  -9   5   1 14.4175 6.29493  10
  -9   5   1 12.9879 8.06938   5
   8  -5  -1 305.662 20.5641  10
   8  -5  -1 349.983 15.7466   8
  -8   5   1 316.688 22.1978   5
  -8   5   1 307.883 21.2219   9
  -8   5   1 347.262 22.5892  10
  -8   5   1 257.191 14.6910   8
  -8   5   1 377.498 24.7619   4
   7  -5  -1 844.205 37.7648  10
   7  -5  -1 867.945 32.5437   8
  -7   5   1 882.274 40.8931   4
  -7   5   1 906.413 38.7524   9
  -7   5   1 914.449 41.4820   5
  -7   5   1 930.298 39.7929  10
  -7   5   1 770.985 32.3467   8
   6  -5  -1 0.89758 2.35379   8
   6  -5  -1 -2.1027 3.32309  10
  -6   5   1 -2.0262 2.13889   9
  -6   5   1 -0.4118 2.77819   4
  -6   5   1 4.16135 3.29002  10
  -6   5   1 2.77280 2.97086  10
  -6   5   1 1.05165 2.18216   8
  -6   5   1 6.57035 4.25530   5
   5  -5  -1 166.534 11.3196  10
   5  -5  -1 152.098 8.76853   8
  -5   5   1 142.505 10.4873   9
  -5   5   1 155.229 12.8709   5
  -5   5   1 149.450 12.0533   4
  -5   5   1 153.207 11.0385  10
  -5   5   1 125.099 8.42156   8
   4  -5  -1 128.924 9.38082  10
   4  -5  -1 125.441 10.6553   6
  -4   5   1 127.636 7.90997   8
  -4   5   1 127.236 11.2415   5
  -4   5   1 127.490 9.63010  10
  -4   5   1 141.822 9.83921   9
  -4   5   1 103.801 8.96278  10
  -4   5   1 140.569 10.6525   4
   3  -5  -1 9610.98 318.348   1
  -3   5   1 9474.77 317.891   1
   2  -5  -1 1603.39 54.4109  10
   2  -5  -1 1677.40 58.7412   6
  -2   5   1 1635.85 55.2168   9
  -2   5   1 1595.94 51.3549   2
  -2   5   1 1682.04 57.4809   4
  -2   5   1 1678.43 55.4247  10
  -2   5   1 1563.33 55.3184  10
  -2   5   1 1663.23 58.3959   5
   1  -5  -1 6.05579 2.31652   4
   1  -5  -1 9.15913 2.84397   6
   1  -5  -1 9.32055 1.62942  10
   1  -5  -1 9.20250 1.51478  10
  -1   5   1 8.86275 1.92853  10
  -1   5   1 6.21152 2.33592   8
  -1   5   1 6.36666 2.14686   4
  -1   5   1 6.90642 1.88788  10
  -1   5   1 14.0524 2.19710   9
  -1   5   1 4.12935 2.47127   5
   0  -5  -1 4.70540 0.78640  10
   0  -5  -1 1.61267 1.53016   6
   0  -5  -1 4.53703 0.79183  10
   0   5   1 3.11693 1.91958   5
   0   5   1 5.00908 2.02444   6
   0   5   1 3.06671 1.05141   9
   0   5   1 1.30619 1.30778   4
   0   5   1 3.65576 1.22696  10
   0   5   1 3.01647 1.05538  10
  -1  -5  -1 452.772 18.0364   5
  -1  -5  -1 475.415 18.8879   6
  -1  -5  -1 474.604 16.1306  10
  -1  -5  -1 462.672 16.1232  10
   1   5   1 486.311 18.2006   5
   1   5   1 471.320 16.8294   4
   1   5   1 470.269 20.2783   6
   1   5   1 492.025 16.9685  10
   1   5   1 481.822 19.1070   7
  -2  -5  -1 397.701 15.2163   6
  -2  -5  -1 372.803 14.2770  10
  -2  -5  -1 382.257 14.5634   5
  -2  -5  -1 391.259 16.1842   7
   2   5   1 381.195 12.8882   4
   2   5   1 391.960 14.9896   9
   2   5   1 387.271 17.4668   3
   2   5   1 397.450 16.2635   7
   2   5   1 382.280 15.1094  10
   2   5   1 382.009 15.3098   6
   2   5   1 380.602 12.8119   4
   2   5   1 397.034 15.2903  10
   2   5   1 386.359 14.6367   5
  -3  -5  -1 242.031 9.34783   6
  -3  -5  -1 229.875 10.7260  10
  -3  -5  -1 234.647 9.30051   5
  -3  -5  -1 241.063 11.1663   9
  -3  -5  -1 227.760 11.2158   7
   3   5   1 231.537 9.45022   6
   3   5   1 227.440 11.1302  10
   3   5   1 247.512 13.1619   3
   3   5   1 238.589 11.7753   7
   3   5   1 228.338 8.15117   4
   3   5   1 227.942 9.41891   5
   3   5   1 228.907 11.2965  10
   3   5   1 230.195 11.0029   9
  -4  -5  -1 328.695 14.8586   9
  -4  -5  -1 302.147 14.5486  10
  -4  -5  -1 307.951 11.7485   4
  -4  -5  -1 308.839 11.9143   5
   4   5   1 345.114 19.3145   3
   4   5   1 303.593 16.5929  10
   4   5   1 299.924 11.7556   4
   4   5   1 292.146 14.6587  10
   4   5   1 317.743 15.1888   7
  -5  -5  -1 167.256 8.13208   4
  -5  -5  -1 167.240 10.8215  10
  -5  -5  -1 163.164 7.84811   5
  -5  -5  -1 160.525 11.9319   9
   5   5   1 151.415 10.6705  10
   5   5   1 160.224 11.9817   3
   5   5   1 148.282 7.96351   4
   5   5   1 164.754 11.1574   7
   5   5   1 153.141 10.2699  10
  -6  -5  -1 683.315 28.3977   9
  -6  -5  -1 644.177 27.9076  10
  -6  -5  -1 643.922 24.6684   4
   6   5   1 623.421 30.1350   3
   6   5   1 659.661 28.8056   7
   6   5   1 610.330 24.8031   4
   6   5   1 655.139 28.9758  10
  -7  -5  -1 19.8725 3.85742   4
  -7  -5  -1 19.4520 5.21441  10
  -7  -5  -1 15.9053 5.30566   9
  -7  -5  -1 21.8455 3.63657   5
   7   5   1 19.4412 5.76707  10
   7   5   1 14.5319 5.33322   8
   7   5   1 19.2204 5.65212   3
   7   5   1 24.3517 5.75058   7
  -8  -5  -1 22.0450 4.94993   4
  -8  -5  -1 22.6135 6.63861  10
  -8  -5  -1 11.0205 5.45580   9
   8   5   1 12.7936 5.86775  10
   8   5   1 17.0248 5.30220   8
   8   5   1 16.2744 5.31050   7
   8   5   1 18.6448 5.98107   3
  -9  -5  -1 1004.88 40.0405   4
  -9  -5  -1 928.161 32.8895   6
  -9  -5  -1 1002.82 44.0839  10
  -9  -5  -1 1059.32 44.5512   9
   9   5   1 946.394 43.3459   8
   9   5   1 1029.11 45.0235   7
   9   5   1 993.231 44.8474  10
   9   5   1 1062.18 48.3547   3
 -10  -5  -1 16.1981 2.56088   6
 -10  -5  -1 13.5408 7.23056   9
 -10  -5  -1 21.2400 7.06410  10
 -10  -5  -1 21.1885 6.01536   4
  10   5   1 8.45480 4.57629   8
  10   5   1 23.7260 7.13299  10
  10   5   1 25.9203 7.49338   7
 -11  -5  -1 49.4456 4.45289   6
 -11  -5  -1 59.3727 10.5895   9
 -11  -5  -1 65.7832 10.4790  10
 -11  -5  -1 66.4959 8.96053   4
  11   5   1 72.4145 11.3658   7
  11   5   1 62.8000 13.6579   3
  11   5   1 71.8327 13.6728  10
  11   5   1 58.3335 10.6350   8
 -12  -5  -1 11.5501 6.30512  10
 -12  -5  -1 8.85890 5.14904   4
 -12  -5  -1 4.88437 7.50655   9
  12   5   1 10.6450 8.56244   3
  12   5   1 10.2945 6.33950  10
 -13  -5  -1 75.7721 15.3853  10
 -13  -5  -1 55.1862 12.9208   9
 -13  -5  -1 29.9547 8.84424   4
 -13  -5  -1 49.4860 9.35179   5
  13   5   1 31.6038 12.7358   3
  13   5   1 42.7860 12.2132  10
  13   5   1 42.3614 10.6322   8
 -14  -5  -1 11.3103 7.33412   4
 -14  -5  -1 16.8789 7.14281   5
 -14  -5  -1 12.6540 10.6840  10
  14   5   1 7.55347 7.80307  10
  14   5   1 27.8874 10.8118   3
  14   5   1 9.90726 8.23666   8
 -15  -5  -1 55.4494 10.5279   5
 -15  -5  -1 37.5844 10.9803   9
 -15  -5  -1 15.4582 7.85835   4
 -15  -5  -1 20.5382 11.5045  10
  15   5   1 36.9864 11.4301   8
  15   5   1 53.7514 14.6122   3
  15   5   1 15.5224 13.0249  10
 -16  -5  -1 -2.9657 5.48281   4
 -16  -5  -1 11.2415 8.25169   5
 -16  -5  -1 -4.7708 5.72598   9
  16   5   1 12.4220 12.6795   3
  16   5   1 4.60099 7.66372   8
  16   5   1 13.0655 9.85141  10
 -13   6   1 21.7193 11.7074  10
 -13   6   1 22.7453 8.60977   9
 -13   6   1 13.4239 8.17055   5
 -13   6   1 30.9979 13.4205   4
 -12   6   1 119.522 19.8045   4
 -12   6   1 102.400 16.1839   9
 -12   6   1 93.3575 17.0742  10
 -12   6   1 112.748 17.0587   5
 -11   6   1 69.1890 11.3172   9
 -11   6   1 54.3957 12.9009   5
  10  -6  -1 4.94348 8.03457  10
 -10   6   1 2.78519 4.82673  10
 -10   6   1 -2.4166 6.86219   5
 -10   6   1 -0.3167 5.23685   4
 -10   6   1 0.23499 5.86483   9
   9  -6  -1 284.874 21.4699  10
  -9   6   1 302.484 24.3215   4
  -9   6   1 328.981 22.8118  10
  -9   6   1 274.752 23.7122   5
  -9   6   1 339.362 22.6941   9
   8  -6  -1 25.7808 7.12956  10
  -8   6   1 29.6041 9.15586   4
  -8   6   1 33.8274 8.93489  10
  -8   6   1 30.4886 4.97432   8
  -8   6   1 24.4277 9.08509   5
  -8   6   1 26.3408 7.40779   9
   7  -6  -1 1019.69 42.1614  10
  -7   6   1 1019.14 42.7104   9
  -7   6   1 915.915 36.0450   8
  -7   6   1 1001.96 43.1782  10
  -7   6   1 1046.48 46.1232   5
  -7   6   1 965.660 45.1120   4
   6  -6  -1 25.1516 5.96890  10
  -6   6   1 16.5452 5.57610  10
  -6   6   1 18.9698 7.31150   5
  -6   6   1 21.9461 5.29686  10
  -6   6   1 20.6698 5.88521   9
  -6   6   1 22.7399 4.21926   8
  -6   6   1 17.4371 5.64651   4
   5  -6  -1 888.459 34.9792  10
  -5   6   1 820.657 37.4510   4
  -5   6   1 826.697 32.4117   8
  -5   6   1 837.495 36.0353  10
  -5   6   1 932.897 39.6199   5
  -5   6   1 940.693 36.6566  10
  -5   6   1 871.068 35.6018   9
   4  -6  -1 384.037 21.4854   6
  -4   6   1 405.509 21.3985   4
  -4   6   1 415.098 19.6129  10
  -4   6   1 396.398 20.9787   9
  -4   6   1 404.162 19.1189  10
  -4   6   1 379.061 17.3577   8
  -4   6   1 396.278 21.8442   5
   3  -6  -1 633.186 28.7721   6
   3  -6  -1 643.814 24.1903  10
  -3   6   1 625.849 27.7003   4
  -3   6   1 654.016 25.4785   9
  -3   6   1 594.684 24.4975   8
  -3   6   1 623.712 25.6225  10
  -3   6   1 650.383 25.4817  10
  -3   6   1 594.295 27.9348   5
   2  -6  -1 67.5208 4.43808  10
   2  -6  -1 86.5527 8.89128   6
   2  -6  -1 60.8063 5.26746   9
  -2   6   1 58.0429 5.27617   8
  -2   6   1 72.9757 5.83332  10
  -2   6   1 64.7369 3.26151   2
  -2   6   1 86.1846 8.66476   5
  -2   6   1 71.4152 3.50355   2
  -2   6   1 61.3486 5.52926  10
  -2   6   1 73.5070 7.54015   4
  -2   6   1 66.4841 5.65483   9
   1  -6  -1 461.044 15.7209  10
   1  -6  -1 474.124 15.7008  10
   1  -6  -1 482.331 21.7087   6
  -1   6   1 482.048 19.0586  10
  -1   6   1 478.021 17.9740  10
  -1   6   1 470.790 19.7398   4
  -1   6   1 423.838 19.1564   8
  -1   6   1 462.782 18.0092   9
   0  -6  -1 845.927 32.2991   6
   0   6   1 832.687 28.8799   9
   0   6   1 815.523 29.9782   4
   0   6   1 827.812 28.5124  10
   0   6   1 836.722 28.4887  10
   0   6   1 832.650 31.2545   5
  -1  -6  -1 19.4652 3.73992   6
   1   6   1 24.8669 3.99162   7
   1   6   1 17.1820 2.29835  10
   1   6   1 23.6981 2.32484  10
   1   6   1 14.4807 3.27818   6
   1   6   1 19.6574 3.19020   5
   1   6   1 17.0036 2.29800   4
  -2  -6  -1 742.855 26.5471   6
  -2  -6  -1 700.050 24.1793  10
  -2  -6  -1 661.403 26.9154   7
  -2  -6  -1 696.268 25.3941   5
  -2  -6  -1 710.152 24.3387  10
   2   6   1 688.235 28.6135   3
   2   6   1 745.539 27.4050   7
   2   6   1 729.269 25.5667  10
   2   6   1 708.663 23.5967   4
   2   6   1 683.112 26.5694   6
   2   6   1 680.822 25.2998   9
   2   6   1 716.034 25.4683   5
   2   6   1 740.809 25.6592  10
  -3  -6  -1 122.246 6.51644   6
  -3  -6  -1 120.994 6.07516   5
   3   6   1 120.528 7.28582   9
   3   6   1 113.646 6.58668   6
   3   6   1 113.453 10.5002   3
   3   6   1 118.752 8.14400   7
   3   6   1 121.190 7.45397  10
   3   6   1 118.193 6.10335   5
   3   6   1 121.579 4.46591   4
   3   6   1 134.372 7.96322  10
  -4  -6  -1 128.216 6.01338   5
  -4  -6  -1 126.809 5.84443   6
  -4  -6  -1 136.476 5.55573   4
  -4  -6  -1 136.330 8.84905   9
  -4  -6  -1 121.525 7.86156  10
   4   6   1 122.217 8.28275  10
   4   6   1 142.888 9.50282   7
   4   6   1 132.318 6.36149   5
   4   6   1 122.152 5.49811   4
   4   6   1 124.181 10.6143   3
   4   6   1 127.912 6.10984   6
   4   6   1 124.930 8.96896  10
  -5  -6  -1 40.0976 5.21815  10
  -5  -6  -1 42.0013 3.48619   4
  -5  -6  -1 34.2176 3.23749   5
  -5  -6  -1 49.3626 6.81935   9
   5   6   1 33.4528 3.27136   4
   5   6   1 39.1872 6.60129   7
   5   6   1 35.2571 5.51832  10
   5   6   1 31.9788 6.74098   3
   5   6   1 51.0545 6.26834  10
  -6  -6  -1 16.3643 4.13691  10
  -6  -6  -1 25.1110 5.00379   9
  -6  -6  -1 13.3971 2.38247   5
  -6  -6  -1 21.1910 3.23563   4
   6   6   1 21.3598 3.19355   4
   6   6   1 10.4115 4.47835  10
   6   6   1 11.9147 4.54816   7
   6   6   1 17.4169 4.66024  10
   6   6   1 20.8561 6.39686   3
  -7  -6  -1 531.174 24.8162   9
  -7  -6  -1 500.341 20.7122   4
  -7  -6  -1 464.469 19.2919   5
  -7  -6  -1 485.274 23.9149  10
   7   6   1 534.696 26.4301   8
   7   6   1 441.751 26.0858   3
   7   6   1 487.802 24.9521   7
  -8  -6  -1 3.81864 2.85288   5
  -8  -6  -1 5.22777 4.58653   9
  -8  -6  -1 12.5982 4.77441  10
  -8  -6  -1 9.47721 3.50658   4
   8   6   1 0.66428 4.61558   8
   8   6   1 9.20755 5.37357  10
   8   6   1 8.72697 6.11126   3
   8   6   1 8.04962 5.20068   7
  -9  -6  -1 20.7760 4.89110   4
  -9  -6  -1 8.40481 6.11529   9
  -9  -6  -1 12.0472 5.52205  10
   9   6   1 26.1255 8.08953   7
   9   6   1 24.8485 8.32393  10
   9   6   1 28.6322 6.91877   8
   9   6   1 15.0283 8.09941   3
 -10  -6  -1 -0.6606 2.18585   4
 -10  -6  -1 1.67077 3.84329   9
 -10  -6  -1 0.27514 3.46030  10
  10   6   1 -0.8507 3.88343   7
  10   6   1 -0.8337 6.20282   3
  10   6   1 6.27263 5.83329   8
  10   6   1 -2.6311 3.44687  10
 -11  -6  -1 169.030 16.3362  10
 -11  -6  -1 149.454 17.4054   9
 -11  -6  -1 212.973 15.3095   4
  11   6   1 173.434 17.2957  10
  11   6   1 168.175 17.2866   8
  11   6   1 156.641 17.6916   7
  11   6   1 207.826 20.6692   3
 -12  -6  -1 36.1048 9.30352   9
 -12  -6  -1 21.4875 7.19887   4
  12   6   1 27.4692 9.66437   7
  12   6   1 22.3651 10.0472  10
  12   6   1 22.0742 7.50763   8
  12   6   1 13.8145 8.02264   3
 -13  -6  -1 692.256 35.5839   4
 -13  -6  -1 709.469 40.6671  10
 -13  -6  -1 678.479 32.1927   5
 -13  -6  -1 719.868 41.1603   9
  13   6   1 655.839 40.3795  10
  13   6   1 668.964 38.8014   8
  13   6   1 703.237 44.9802   3
 -14  -6  -1 2.78732 6.54653   4
 -14  -6  -1 19.2259 10.2553  10
  14   6   1 1.67859 9.60116   3
  14   6   1 1.79138 10.3004  10
  14   6   1 3.72236 7.49662   8
 -15  -6  -1 52.5152 12.6929  10
 -15  -6  -1 52.2753 10.3126   5
 -15  -6  -1 42.7970 12.2563   9
 -15  -6  -1 66.9169 13.2040   4
  15   6   1 60.5590 16.9993   3
  15   6   1 30.5329 12.2198   8
 -16  -6  -1 25.2619 10.2816   4
 -16  -6  -1 -3.3090 5.52111   9
 -16  -6  -1 -1.9273 7.01536  10
 -16  -6  -1 6.64368 8.00510   5
  16   6   1 10.1439 10.2339   8
  16   6   1 15.9607 9.82369   3
  16   6   1 8.88090 12.0182  10
 -12   7   1 -1.4973 5.72113  10
 -12   7   1 10.4839 8.67750   5
 -12   7   1 21.4003 11.4597   4
 -11   7   1 -4.6948 4.89571   4
 -11   7   1 -4.5215 6.30688   5
 -11   7   1 -0.3330 4.89406   9
 -11   7   1 -0.9112 5.00415  10
 -10   7   1 38.2332 10.1086   9
 -10   7   1 51.1329 11.8230   5
 -10   7   1 35.6028 10.6202  10
 -10   7   1 55.5135 11.8386   4
  -9   7   1 121.018 16.6643   4
  -9   7   1 109.963 13.9083   9
  -9   7   1 91.9345 13.8552   5
  -9   7   1 128.693 15.7560  10
   8  -7  -1 33.7100 7.97975  10
  -8   7   1 37.7484 11.3572   5
  -8   7   1 36.3722 9.98238   4
  -8   7   1 29.4661 7.06670   9
  -8   7   1 21.6313 6.63020  10
   7  -7  -1 2.62244 4.54045  10
  -7   7   1 -3.7443 4.36118  10
  -7   7   1 -9.2255 5.08805   4
  -7   7   1 1.90259 4.59050   5
  -7   7   1 2.69368 2.89528   8
  -7   7   1 5.25557 4.86838   9
  -6   7   1 20.1639 5.88253  10
  -6   7   1 0.61801 4.64218  10
  -6   7   1 11.9031 5.31846   4
  -6   7   1 8.21522 5.22269   9
  -6   7   1 11.3061 3.17946   8
  -5   7   1 277.088 18.9177   5
  -5   7   1 247.440 15.0457   9
  -5   7   1 223.771 14.6233  10
  -5   7   1 237.909 16.6640   4
  -5   7   1 248.754 15.4603  10
  -5   7   1 208.851 11.9023   8
   4  -7  -1 218.703 11.7097  10
   4  -7  -1 248.520 16.7496   6
  -4   7   1 235.421 13.7998  10
  -4   7   1 242.822 13.6796   9
  -4   7   1 215.045 13.2206  10
  -4   7   1 214.891 15.0670   4
  -4   7   1 199.012 11.7597   8
  -4   7   1 262.213 17.2902   5
   3  -7  -1 8.69229 2.30168  10
   3  -7  -1 6.98656 3.89217   6
  -3   7   1 5.69761 2.96592   9
  -3   7   1 4.69716 2.50455   8
  -3   7   1 6.19803 4.56084   4
  -3   7   1 9.61740 3.31974  10
  -3   7   1 3.41422 2.22624  10
  -3   7   1 5.07040 4.54903   5
   2  -7  -1 951.083 31.8840  10
   2  -7  -1 950.179 39.6027   6
  -2   7   1 886.497 38.9425   8
  -2   7   1 950.675 31.9921   2
  -2   7   1 1023.59 39.4874   5
  -2   7   1 1005.67 35.5610   9
  -2   7   1 964.706 35.2446  10
  -2   7   1 1004.16 35.2687  10
  -2   7   1 997.446 38.0882   4
  -2   7   1 961.911 32.3317   2
   1  -7  -1 74.3837 7.71033   6
  -1   7   1 79.7046 5.65228   9
  -1   7   1 73.2912 6.79288   4
  -1   7   1 74.4723 5.40736  10
  -1   7   1 81.6437 7.49969   5
  -1   7   1 73.1020 4.71216   2
  -1   7   1 75.4611 5.25903  10
   0  -7  -1 23.8808 4.63638   6
   0   7   1 25.2064 2.96328  10
   0   7   1 33.3909 3.18747  10
   0   7   1 25.7256 3.10155   9
   0   7   1 32.1457 4.11226   4
  -1  -7  -1 -0.7729 2.10330   6
   1   7   1 -0.2512 0.91221  10
   1   7   1 1.12139 1.28515  10
   1   7   1 -1.6318 1.04542   5
   1   7   1 0.28019 1.15508   4
   1   7   1 3.01814 2.66558   7
  -2  -7  -1 809.632 27.1114  10
  -2  -7  -1 796.794 27.1209  10
  -2  -7  -1 875.712 31.3562   6
   2   7   1 845.126 31.8341   7
   2   7   1 849.505 29.4792  10
   2   7   1 865.558 33.8788   3
   2   7   1 725.242 30.9258   6
   2   7   1 835.352 29.8069   5
   2   7   1 813.935 27.8579   4
  -3  -7  -1 4.18448 1.68000  10
  -3  -7  -1 4.79905 2.08533   6
  -3  -7  -1 0.55761 1.26511   5
   3   7   1 -0.7578 1.52580  10
   3   7   1 4.84372 2.06799  10
   3   7   1 0.77087 0.57736   4
   3   7   1 1.52751 2.72684   7
   3   7   1 4.78821 3.61956   3
   3   7   1 -0.7135 1.22904   5
   3   7   1 0.02735 1.78747   9
   3   7   1 1.13018 1.65929   6
  -4  -7  -1 32.8816 3.12859   6
  -4  -7  -1 25.4627 2.56417   5
   4   7   1 31.0587 4.73116  10
   4   7   1 24.2280 4.71887  10
   4   7   1 28.5507 3.53519   6
   4   7   1 30.9493 2.86109   5
   4   7   1 23.7548 1.76305   4
   4   7   1 30.5451 6.06024   3
  -5  -7  -1 446.855 19.8379  10
  -5  -7  -1 426.520 15.7578   5
  -5  -7  -1 452.845 20.4972   9
  -5  -7  -1 440.541 15.7860   4
   5   7   1 420.445 15.8046   4
   5   7   1 441.195 20.3941  10
   5   7   1 442.061 23.4396   3
   5   7   1 420.705 20.8557  10
   5   7   1 432.899 20.8494   7
  -6  -7  -1 148.280 10.8184   9
  -6  -7  -1 136.704 6.58695   5
  -6  -7  -1 133.245 7.23488   4
  -6  -7  -1 127.073 10.1901  10
   6   7   1 142.794 11.6576  10
   6   7   1 120.651 7.03600   4
   6   7   1 122.323 10.5736  10
   6   7   1 147.804 11.1412   7
   6   7   1 129.759 12.4093   3
  -7  -7  -1 502.493 19.9991   4
  -7  -7  -1 484.229 24.7002   9
  -7  -7  -1 489.705 18.5335   5
  -7  -7  -1 478.859 23.5936  10
   7   7   1 518.442 27.1488   8
   7   7   1 487.001 24.7258   7
   7   7   1 435.382 19.6319   4
   7   7   1 499.566 27.6481   3
  -8  -7  -1 49.3447 7.53746   9
  -8  -7  -1 30.9330 5.70736   4
  -8  -7  -1 32.1114 4.26690   5
  -8  -7  -1 53.1220 9.54165  10
   8   7   1 55.0432 9.49639   7
   8   7   1 45.1054 7.85278  10
   8   7   1 32.0254 8.04248   3
   8   7   1 37.8110 8.57937   8
  -9  -7  -1 2728.40 100.356   9
  -9  -7  -1 2774.35 99.8778  10
  -9  -7  -1 2768.38 94.1857   4
   9   7   1 2724.98 100.703   7
   9   7   1 2915.56 106.518   3
   9   7   1 2622.50 101.112  10
   9   7   1 2843.13 102.367   8
 -10  -7  -1 1.06894 5.28087   9
 -10  -7  -1 1.86029 5.68072  10
 -10  -7  -1 7.38213 4.51640   4
  10   7   1 6.82500 4.32938   8
  10   7   1 7.34184 5.92775   7
  10   7   1 -4.8808 4.71990  10
  10   7   1 -1.4454 4.13478   3
 -11  -7  -1 1575.67 64.7100   9
 -11  -7  -1 1464.42 57.9314   4
 -11  -7  -1 1528.64 64.0715  10
  11   7   1 1480.91 66.0545  10
  11   7   1 1519.50 65.2709   8
  11   7   1 1522.86 69.2119   3
  11   7   1 1507.20 64.8795   7
 -12  -7  -1 20.3263 8.95436  10
 -12  -7  -1 15.5988 6.48788   4
 -12  -7  -1 15.3574 8.00658   9
  12   7   1 13.1314 7.28974   8
  12   7   1 19.7428 8.18060   7
  12   7   1 23.0288 8.39460  10
  12   7   1 17.8725 10.4702   3
 -13  -7  -1 113.579 14.5065   4
 -13  -7  -1 119.939 11.5953   5
 -13  -7  -1 78.3148 15.5946   9
 -13  -7  -1 128.130 16.1443  10
  13   7   1 97.1225 16.8313   8
  13   7   1 160.696 21.1103  10
  13   7   1 119.186 16.4094   7
  13   7   1 92.0220 18.9662   3
 -14  -7  -1 -0.2074 5.72353   4
 -14  -7  -1 -1.2524 6.30468  10
 -14  -7  -1 -2.3088 4.81145   5
  14   7   1 -2.2744 6.29498  10
  14   7   1 -4.5299 5.17333   8
 -15  -7  -1 5.51563 7.17902   9
 -15  -7  -1 4.91489 7.49410  10
 -15  -7  -1 4.43743 6.11137   5
 -15  -7  -1 8.47576 7.58291   4
  15   7   1 3.34039 11.0427  10
  15   7   1 14.3577 10.2354   8
  15   7   1 0.33606 7.47351   3
 -16  -7  -1 58.5891 15.5036   4
 -16  -7  -1 76.8478 16.1416   9
  16   7   1 59.9192 16.4310   3
  16   7   1 44.3256 13.8874  10
 -12   8   1 21.3061 11.9824   4
 -12   8   1 9.57521 11.0093   5
 -12   8   1 4.49761 9.08959  10
 -12   8   1 12.9329 6.63845   9
 -11   8   1 42.0993 11.7952  10
 -11   8   1 20.2570 8.88664   9
 -11   8   1 14.1463 11.3193   4
 -11   8   1 12.4688 10.5231   5
 -10   8   1 17.0464 7.49224   9
  -9   8   1 18.3183 6.55102   9
  -9   8   1 18.2375 7.27367  10
  -9   8   1 29.5670 9.04436   4
  -9   8   1 18.3709 8.39893   5
  -8   8   1 9.26779 6.42878  10
  -8   8   1 5.62468 7.72545   5
  -8   8   1 12.3470 8.10605   4
  -8   8   1 15.5647 7.38776   9
   7  -8  -1 16.7381 5.54057  10
  -7   8   1 3.86745 7.49574   4
  -7   8   1 -1.0991 4.38091   9
  -7   8   1 -3.2022 3.16937  10
  -7   8   1 2.71897 4.88103   5
  -7   8   1 3.44146 7.11620  10
   6  -8  -1 11.0661 4.32735  10
  -6   8   1 24.5204 8.17608   4
  -6   8   1 36.2099 6.88411   9
  -6   8   1 8.68833 3.35729   8
  -6   8   1 18.8318 5.31785  10
  -6   8   1 17.1868 7.85857   5
   5  -8  -1 -0.9440 2.17547  10
  -5   8   1 0.15845 3.35465   9
  -5   8   1 -0.6470 3.19641  10
  -5   8   1 -5.5096 4.82728   5
  -5   8   1 -6.6669 3.20324  10
  -5   8   1 -3.8122 4.18894   4
   4  -8  -1 56.2877 5.07384  10
   4  -8  -1 64.0267 9.08542   6
  -4   8   1 50.5957 7.94080   4
  -4   8   1 57.7482 7.16499  10
  -4   8   1 45.2262 9.16420   5
  -4   8   1 63.7032 7.20897   9
  -4   8   1 60.4747 7.26627  10
   3  -8  -1 40.8934 7.39456   6
   3  -8  -1 29.2009 2.89764  10
  -3   8   1 42.3726 6.71044   4
  -3   8   1 44.3759 5.56869  10
  -3   8   1 42.4407 5.60634   9
  -3   8   1 42.5007 5.60358  10
  -3   8   1 42.6541 7.01131   5
   2  -8  -1 1060.88 42.4849   6
  -2   8   1 1080.76 41.6902   5
  -2   8   1 933.008 33.4621   2
  -2   8   1 965.545 33.9595   2
  -2   8   1 1011.56 36.4936  10
  -2   8   1 977.742 36.7470   9
  -2   8   1 1039.97 39.7939   4
  -2   8   1 988.621 36.5546  10
   1  -8  -1 -1.7627 3.69371   6
  -1   8   1 6.05137 3.35328   5
  -1   8   1 0.05793 2.81051   4
  -1   8   1 10.2111 2.47742  10
  -1   8   1 3.50134 2.07279  10
  -1   8   1 5.12454 2.32403   9
   0  -8  -1 1961.16 68.0518   6
   0   8   1 1878.56 64.3428   4
   0   8   1 1882.34 65.9490   5
   0   8   1 1892.41 62.9679   9
   0   8   1 1901.18 61.7817  10
   0   8   1 1781.63 61.8056  10
  -1  -8  -1 938.251 36.5108   6
   1   8   1 912.900 34.7492   5
   1   8   1 938.935 36.4038   7
   1   8   1 917.256 32.9288  10
   1   8   1 930.455 33.1676   4
   1   8   1 927.049 31.9772  10
  -2  -8  -1 431.506 19.3906   6
   2   8   1 410.999 17.2420   9
   2   8   1 419.290 16.8987  10
   2   8   1 445.165 18.1350   5
   2   8   1 416.492 19.5421   7
   2   8   1 416.659 16.0737   4
   2   8   1 435.366 21.7995   3
   2   8   1 441.139 17.2102  10
  -3  -8  -1 382.861 14.5618  10
  -3  -8  -1 397.280 17.1774   6
   3   8   1 390.689 16.9470  10
   3   8   1 363.453 16.5674   9
   3   8   1 420.355 18.7388   7
   3   8   1 373.697 13.3939   4
   3   8   1 376.842 16.5004  10
   3   8   1 322.271 16.7858   6
   3   8   1 407.518 15.8610   5
   3   8   1 389.116 20.4206   3
   3   8   1 380.788 13.3196   4
  -4  -8  -1 4.90243 1.76015  10
  -4  -8  -1 1.71874 1.80642   6
   4   8   1 1.04221 1.74466   6
   4   8   1 2.23314 0.55384   4
   4   8   1 2.00727 2.22660  10
   4   8   1 -0.3613 2.63931   3
   4   8   1 1.34749 1.29272   5
   4   8   1 11.8000 3.43770   7
   4   8   1 0.21230 2.28176  10
  -5  -8  -1 3281.50 107.328   5
  -5  -8  -1 3368.72 111.546  10
   5   8   1 3412.20 114.317   7
   5   8   1 3340.51 107.814   5
   5   8   1 3305.66 106.540   4
   5   8   1 3317.79 113.045  10
   5   8   1 3473.89 114.111  10
   5   8   1 3535.35 118.668   3
  -6  -8  -1 165.827 7.56629   4
  -6  -8  -1 164.101 11.2641  10
  -6  -8  -1 151.646 6.74616   5
  -6  -8  -1 159.822 11.6233   9
   6   8   1 147.188 7.45065   4
   6   8   1 148.774 14.5650   3
   6   8   1 167.629 12.7781   7
   6   8   1 156.546 12.0169  10
   6   8   1 150.412 11.8951  10
  -7  -8  -1 2827.93 97.2199   9
  -7  -8  -1 2710.52 88.2033   5
  -7  -8  -1 2832.34 90.2858   4
  -7  -8  -1 2775.60 95.8391  10
   7   8   1 2876.70 98.7200  10
   7   8   1 2829.71 102.425   3
   7   8   1 2705.14 97.2634   7
   7   8   1 2531.70 90.0006   4
  -8  -8  -1 2.82245 2.26035   4
  -8  -8  -1 1.88367 3.34923  10
  -8  -8  -1 -1.7781 3.78634   9
  -8  -8  -1 0.34137 1.52297   5
   8   8   1 7.89496 5.05465  10
   8   8   1 1.18164 4.38728   7
   8   8   1 -5.1261 2.37200   8
   8   8   1 -0.8199 5.27887   3
  -9  -8  -1 450.394 20.6167   4
  -9  -8  -1 485.866 26.0975  10
  -9  -8  -1 416.676 17.8746   5
  -9  -8  -1 440.359 25.4634   9
   9   8   1 477.649 26.4149   7
   9   8   1 451.784 27.6885   8
 -10  -8  -1 -1.2063 5.38268  10
 -10  -8  -1 3.98167 5.90625   9
 -10  -8  -1 -1.3715 2.88568   4
  10   8   1 -1.5476 4.30528  10
  10   8   1 0.81377 5.80011   7
  10   8   1 0.42428 4.58396   8
  10   8   1 14.8490 8.34037   3
 -11  -8  -1 5.90070 4.59603   4
 -11  -8  -1 -6.5387 5.17874   9
 -11  -8  -1 -4.6661 5.61752  10
  11   8   1 6.13008 7.36243   8
  11   8   1 1.22151 5.35042  10
  11   8   1 -1.9391 7.76791   3
  11   8   1 4.94214 6.75868   7
 -12  -8  -1 18.4436 6.11175   4
 -12  -8  -1 10.7648 8.54016   9
 -12  -8  -1 18.7134 4.44628   5
 -12  -8  -1 21.4147 8.78070  10
  12   8   1 16.6979 8.32912   8
  12   8   1 29.4527 9.93594   3
  12   8   1 25.3454 9.96439   7
  12   8   1 31.4150 10.7162  10
 -13  -8  -1 12.7200 9.24573  10
 -13  -8  -1 -1.4958 5.01796   9
 -13  -8  -1 12.9988 6.45076   4
 -13  -8  -1 -1.4394 3.49811   5
  13   8   1 -3.4522 6.40166   3
  13   8   1 -2.3715 5.09037   7
  13   8   1 -10.540 7.33285   8
  13   8   1 15.0131 7.72897  10
 -14  -8  -1 169.552 16.0533   4
 -14  -8  -1 111.724 22.5053   9
 -14  -8  -1 154.485 20.6375  10
  14   8   1 186.864 21.1469   8
  14   8   1 131.874 26.5946   3
  14   8   1 103.407 18.7680  10
 -15  -8  -1 42.3968 13.5183  10
 -15  -8  -1 49.6094 11.9017   9
 -15  -8  -1 33.9906 9.99211   4
  15   8   1 42.9997 15.6099   3
  15   8   1 51.9558 14.1480  10
  15   8   1 51.7152 13.1411   8
 -11   9   1 9.30150 9.78513  10
 -11   9   1 29.0362 10.1061   9
 -11   9   1 11.8665 11.5268   4
 -11   9   1 16.2422 10.8879   5
 -10   9   1 9.97639 10.3962   5
 -10   9   1 11.7518 6.15501   9
 -10   9   1 19.5623 9.14023  10
 -10   9   1 8.73033 9.77913   4
  -9   9   1 -2.4194 4.88405   5
  -9   9   1 10.1365 6.71543   9
  -9   9   1 6.23901 8.57595   4
  -9   9   1 -5.6788 5.88476  10
  -8   9   1 107.186 14.0469  10
  -8   9   1 104.843 17.3427   5
  -8   9   1 95.2958 12.4071   9
  -8   9   1 97.7975 14.2531   4
  -7   9   1 75.6455 10.3451   9
  -7   9   1 69.5393 11.5437   4
  -7   9   1 71.4310 10.0056  10
  -7   9   1 63.5355 12.3500   5
  -6   9   1 192.937 16.9003   4
  -6   9   1 215.720 15.3334  10
  -6   9   1 183.557 11.2225   8
  -6   9   1 207.031 15.0584   9
  -6   9   1 236.391 20.3832   5
   5  -9  -1 59.9171 6.51309  10
  -5   9   1 92.4694 9.61618   9
  -5   9   1 85.3876 9.35442  10
  -5   9   1 92.8490 14.0014   4
  -5   9   1 91.1220 13.0671   5
   4  -9  -1 809.040 43.2948   6
  -4   9   1 800.794 33.2263  10
  -4   9   1 781.541 32.8185   9
  -4   9   1 822.924 37.0994   4
  -4   9   1 860.563 39.0527   5
  -4   9   1 751.353 32.8851  10
   3  -9  -1 -0.2984 4.81857   6
  -3   9   1 1.05223 3.65948   5
  -3   9   1 -3.3029 3.87768   4
  -3   9   1 2.05977 2.72853  10
  -3   9   1 -3.5268 2.17949  10
   2  -9  -1 1848.97 67.7921   6
  -2   9   1 1647.36 57.5244   2
  -2   9   1 1736.30 60.6131   9
  -2   9   1 1822.15 66.0520   5
  -2   9   1 1681.25 59.8759  10
  -2   9   1 1774.84 64.0557   4
  -2   9   1 1732.04 59.9466  10
   1  -9  -1 692.770 32.1229   6
  -1   9   1 733.287 27.3561   9
  -1   9   1 679.066 29.2220   4
  -1   9   1 758.460 31.3219   5
  -1   9   1 717.633 26.1878  10
  -1   9   1 686.989 26.1529  10
  -1   9   1 643.324 25.7385   2
   0  -9  -1 128.620 10.9077   6
   0   9   1 106.597 6.73920  10
   0   9   1 116.735 7.83341   9
   0   9   1 115.437 8.65991   4
   0   9   1 118.140 10.1573   7
   0   9   1 112.974 9.96876   5
   0   9   1 120.006 6.69931  10
  -1  -9  -1 208.871 13.7469   6
   1   9   1 183.290 11.6705   5
   1   9   1 201.717 9.12981  10
   1   9   1 174.661 12.2982   7
   1   9   1 194.819 10.3720   4
   1   9   1 195.406 9.23499  10
  -2  -9  -1 2.28662 3.08633   6
   2   9   1 3.42273 4.07696   3
   2   9   1 3.12670 1.98744  10
   2   9   1 -2.5593 1.95477   7
   2   9   1 1.27701 2.42091   5
   2   9   1 1.17322 1.43614   4
   2   9   1 -1.5634 1.61235   9
   2   9   1 1.97019 1.93862  10
  -3  -9  -1 419.434 19.2618   6
  -3  -9  -1 437.125 14.4390  10
   3   9   1 402.500 14.9344   4
   3   9   1 393.990 17.7520  10
   3   9   1 421.261 17.5830   5
   3   9   1 395.515 15.0035   4
   3   9   1 458.622 23.5291   3
   3   9   1 432.906 20.5872   7
   3   9   1 435.592 18.4845  10
  -4  -9  -1 20.9625 3.99760   6
  -4  -9  -1 14.1631 2.75261  10
   4   9   1 15.3811 3.62111   6
   4   9   1 18.2928 3.72987  10
   4   9   1 26.5186 4.72795  10
   4   9   1 17.8197 3.15476   5
   4   9   1 14.0869 5.64384   3
   4   9   1 18.8661 5.04727   7
   5   9   1 50.4930 6.37547  10
   5   9   1 39.1944 6.08289  10
   5   9   1 35.8168 4.71837   6
   5   9   1 52.2178 8.41125   3
   5   9   1 35.3136 3.50658   5
   5   9   1 35.0636 5.92702   7
  -6  -9  -1 368.847 18.3883  10
   6   9   1 383.491 21.1485  10
   6   9   1 424.860 25.6769   3
   6   9   1 360.209 21.4354  10
   6   9   1 382.301 13.8448   4
   6   9   1 395.826 21.5112   7
  -7  -9  -1 713.975 24.4626   5
  -7  -9  -1 777.357 32.3644  10
   7   9   1 731.387 34.1195  10
   7   9   1 792.147 35.4370  10
   7   9   1 779.120 34.5786   7
   7   9   1 824.851 39.7576   3
   7   9   1 708.775 26.7536   4
  -8  -9  -1 4.30878 3.58645   9
  -8  -9  -1 6.49239 1.19374   5
  -8  -9  -1 7.69391 4.69217  10
  -8  -9  -1 6.47403 2.81264   4
   8   9   1 6.01422 4.18805   7
   8   9   1 4.73510 2.63713   4
   8   9   1 6.68965 6.11758   8
   8   9   1 5.41196 5.03853   3
  -9  -9  -1 226.143 9.27684   5
  -9  -9  -1 233.049 17.2677  10
  -9  -9  -1 222.983 17.3450   9
  -9  -9  -1 246.312 12.7411   4
   9   9   1 204.878 17.8068   7
   9   9   1 214.171 17.4607  10
   9   9   1 210.883 23.1160   8
   9   9   1 251.695 22.3840   3
 -10  -9  -1 377.084 25.5631   9
 -10  -9  -1 374.775 24.3898  10
 -10  -9  -1 389.181 15.4980   5
 -10  -9  -1 392.181 19.4260   4
  10   9   1 419.314 29.4823   3
  10   9   1 401.925 26.0369   7
  10   9   1 414.471 26.6407  10
  10   9   1 459.040 29.5844   8
 -11  -9  -1 10.0063 6.82410   9
 -11  -9  -1 0.34793 2.05659   5
 -11  -9  -1 1.49203 3.43082   4
 -11  -9  -1 -0.0605 6.20364  10
  11   9   1 -0.1659 4.85542   7
  11   9   1 7.54289 7.39263   8
  11   9   1 4.07643 7.13122   3
  11   9   1 -10.266 4.78468  10
 -12  -9  -1 -0.3539 4.92155  10
 -12  -9  -1 -1.6803 6.41760   9
 -12  -9  -1 5.70687 3.07346   5
 -12  -9  -1 3.17693 4.37628   4
  12   9   1 -4.7109 3.89396  10
  12   9   1 -8.1450 7.03035   3
  12   9   1 5.55052 7.48058   8
  12   9   1 -7.2321 5.71108   7
 -13  -9  -1 73.2534 14.7206   9
 -13  -9  -1 61.7589 12.0115  10
 -13  -9  -1 61.9972 10.5182   4
  13   9   1 102.392 17.4098   8
  13   9   1 80.5979 17.7046   3
  13   9   1 123.458 19.6341  10
  13   9   1 74.7701 14.6924   7
 -14  -9  -1 0.64057 5.69878   4
 -14  -9  -1 -1.0057 5.34132   9
 -14  -9  -1 0.36340 6.84130  10
  14   9   1 1.71703 5.93552   7
  14   9   1 9.44900 8.94420   8
  14   9   1 2.14259 10.7062   3
 -15  -9  -1 -2.4517 9.20477   9
 -15  -9  -1 26.3466 9.97704  10
 -15  -9  -1 -2.4928 6.92944   4
  15   9   1 2.46605 11.6737   8
  15   9   1 18.9553 12.3560  10
  15   9   1 14.4014 13.0764   3
 -10  10   1 22.3252 8.38698   9
 -10  10   1 14.2689 9.46379  10
 -10  10   1 26.8931 12.5280   5
 -10  10   1 10.4236 8.41520   4
  -9  10   1 140.477 18.1255   5
  -9  10   1 120.742 16.7452  10
  -9  10   1 128.621 19.5204   4
  -9  10   1 149.302 15.6640   9
  -8  10   1 11.6646 5.97016  10
  -8  10   1 20.3321 9.88031   4
  -8  10   1 0.83342 5.38894   9
  -8  10   1 20.2837 10.5581   5
  -7  10   1 191.624 19.1218   5
  -7  10   1 176.632 15.3643   9
  -7  10   1 200.576 16.2736  10
  -7  10   1 206.231 20.1824   4
  -6  10   1 71.5442 13.6879   5
  -6  10   1 62.5068 9.34974   9
  -6  10   1 69.0778 12.4408   4
  -6  10   1 71.3340 10.0973  10
  -5  10   1 5.25331 4.82956   4
  -5  10   1 8.51196 7.49574   5
  -5  10   1 5.27240 4.16488  10
  -5  10   1 0.07229 3.87672  10
  -5  10   1 13.0123 4.76503   9
  -4  10   1 18.9188 5.17394   9
  -4  10   1 4.08668 6.89410   5
  -4  10   1 18.8985 5.18495  10
  -4  10   1 21.7720 5.45092  10
  -4  10   1 21.8828 6.18946   4
  -3  10   1 247.519 14.4770  10
  -3  10   1 298.928 18.3639   4
  -3  10   1 288.623 15.5274   9
  -3  10   1 282.967 15.1086  10
  -3  10   1 264.767 18.8429   5
   2 -10  -1 131.784 13.1437   6
  -2  10   1 110.258 8.57942   9
  -2  10   1 125.262 8.73518  10
  -2  10   1 122.090 6.74417   2
  -2  10   1 131.668 11.0741   4
  -2  10   1 104.410 7.89432  10
  -2  10   1 110.890 6.91320   2
  -2  10   1 133.790 13.2178   5
   1 -10  -1 193.881 15.7350   6
  -1  10   1 184.143 9.43221  10
  -1  10   1 176.643 9.57746  10
  -1  10   1 180.914 10.4783   2
  -1  10   1 164.190 10.4211   9
  -1  10   1 148.107 9.47777   2
  -1  10   1 175.854 13.1004   5
  -1  10   1 180.327 12.4750   4
   0 -10  -1 24.1532 5.97161   6
   0  10   1 18.9323 3.05836  10
   0  10   1 20.3869 5.51013   7
   0  10   1 22.3667 5.79986   5
   0  10   1 22.0135 3.30829  10
   0  10   1 16.1599 4.47524   4
   0  10   1 26.0502 4.25096   9
  -1 -10  -1 1674.67 61.0176   6
   1  10   1 1596.05 55.8243   9
   1  10   1 1589.93 55.8638   4
   1  10   1 1619.20 53.9257  10
   1  10   1 1599.88 60.0817   7
   1  10   1 1629.23 58.2809   5
   1  10   1 1587.44 53.9802  10
  -2 -10  -1 50.1507 7.50859   6
   2  10   1 52.0892 7.86394   3
   2  10   1 44.7461 4.34021   4
   2  10   1 52.0608 4.55564  10
   2  10   1 50.9971 4.80157  10
   2  10   1 58.3523 7.16492   7
   2  10   1 52.3561 6.29937   5
  -3 -10  -1 1355.88 49.5263   6
   3  10   1 1312.47 43.8996   4
   3  10   1 1324.24 53.8557   3
   3  10   1 1370.64 47.4758  10
   3  10   1 1354.47 50.5491   7
   3  10   1 1349.60 47.0024   5
   3  10   1 1265.53 43.6992   4
   3  10   1 1305.84 46.6547  10
  -4 -10  -1 230.066 12.8691   6
   4  10   1 218.823 10.8063   5
   4  10   1 239.775 14.9589   7
   4  10   1 217.673 16.7261   3
   4  10   1 207.319 12.8162  10
   4  10   1 226.614 12.6621  10
  -5 -10  -1 0.24939 2.04086  10
   5  10   1 3.54595 1.87166   5
   5  10   1 1.02582 2.54328   6
   5  10   1 3.59228 4.46750   7
   5  10   1 6.40570 4.13081  10
   5  10   1 4.32478 3.75486  10
   5  10   1 0.84111 5.09687   3
   6  10   1 0.52860 4.37213   7
   6  10   1 7.01749 3.78118  10
   6  10   1 3.05311 5.71987   3
   6  10   1 6.20333 3.37073  10
  -7 -10  -1 47.1333 6.23051  10
   7  10   1 50.5721 8.91323  10
   7  10   1 47.5936 9.15139   7
   7  10   1 36.3941 7.30597  10
   7  10   1 51.9640 11.0881   3
  -8 -10  -1 3.96500 3.05914  10
   8  10   1 0.50591 4.42133   3
   8  10   1 6.36805 6.29187   8
   8  10   1 -1.7310 4.52994   7
  -9 -10  -1 27.5809 7.26209  10
  -9 -10  -1 18.3608 3.41245   4
   9  10   1 24.9192 8.07734   7
   9  10   1 13.1320 5.92519  10
   9  10   1 18.4765 7.28631   8
   9  10   1 26.0497 10.2349   3
 -10 -10  -1 77.5883 14.0497  10
 -10 -10  -1 56.3955 11.2090   9
 -10 -10  -1 83.1201 8.67432   4
  10  10   1 72.8641 13.3347  10
  10  10   1 74.7186 14.3889   3
  10  10   1 61.7844 12.4256   8
 -11 -10  -1 12.1946 7.38768  10
 -11 -10  -1 11.7262 4.28841   4
 -11 -10  -1 9.20487 5.92173   9
  11  10   1 27.6384 10.1090  10
  11  10   1 17.7794 7.62935   8
  11  10   1 2.75553 6.79177   7
  11  10   1 20.4816 10.4014   3
 -12 -10  -1 297.031 22.7398  10
 -12 -10  -1 316.482 24.2771   9
 -12 -10  -1 305.602 18.6030   4
  12  10   1 383.896 31.8051   3
  12  10   1 363.229 25.9623   7
  12  10   1 314.483 25.8902  10
  12  10   1 340.806 27.9997   8
 -13 -10  -1 -1.7573 6.03556  10
 -13 -10  -1 -1.4423 5.25230   9
 -13 -10  -1 3.77264 4.66563   4
  13  10   1 -1.4846 7.71867   7
  13  10   1 -3.9295 7.89697   8
  13  10   1 22.0781 11.2052   3
  13  10   1 3.46375 8.81398  10
 -14 -10  -1 80.0444 16.0441  10
 -14 -10  -1 77.9059 12.4628   4
 -14 -10  -1 115.496 18.6090   9
  14  10   1 96.2223 15.9545  10
  14  10   1 89.6847 14.4404   7
  14  10   1 105.856 21.8251   3
  14  10   1 104.958 18.6014   8
 -15 -10  -1 -3.7041 9.67000   9
 -15 -10  -1 5.77052 11.1768  10
 -15 -10  -1 -5.0469 6.33436   4
  15  10   1 19.1681 13.7676   3
  15  10   1 4.59332 10.2616  10
  15  10   1 0.54143 9.79357   8
 -10  11   1 20.7484 12.5988   5
 -10  11   1 15.5999 11.1090   4
 -10  11   1 10.0300 8.54322  10
 -10  11   1 13.4738 8.87986   9
  -9  11   1 28.5898 10.0192   4
  -9  11   1 24.8919 9.50332  10
  -9  11   1 34.5152 8.36154   9
  -9  11   1 21.7273 9.59491   5
  -8  11   1 50.6046 12.2313  10
  -8  11   1 44.9581 10.8188   4
  -8  11   1 63.4930 14.9314   5
  -8  11   1 53.6341 9.80499   9
  -7  11   1 -4.4037 4.07869   4
  -7  11   1 6.79219 5.98960  10
  -7  11   1 -6.9489 5.02687   5
  -7  11   1 -2.7660 4.57224   9
  -6  11   1 10.6192 5.03982   9
  -6  11   1 7.60885 5.76377   4
  -6  11   1 10.3329 8.03863   5
  -6  11   1 8.38211 5.52528  10
  -5  11   1 1.00301 3.96171  10
  -5  11   1 3.98185 4.23375   9
  -5  11   1 11.6411 5.69184   4
  -5  11   1 4.34789 7.14929   5
  -4  11   1 30.8323 6.25066   9
  -4  11   1 16.3046 7.14804   4
  -4  11   1 19.1761 5.00736  10
  -4  11   1 15.3251 4.79149  10
  -4  11   1 25.0852 8.83877   5
   3 -11  -1 160.994 17.2934   6
  -3  11   1 183.622 11.9008   9
  -3  11   1 161.760 11.5494  10
  -3  11   1 188.344 16.1515   5
  -3  11   1 180.212 14.4522   4
  -3  11   1 186.247 12.2524  10
   2 -11  -1 5.99700 7.68884   6
  -2  11   1 10.7066 3.31327  10
  -2  11   1 9.07335 3.17304  10
  -2  11   1 6.32114 2.26619   2
  -2  11   1 5.39351 3.95011   4
  -2  11   1 4.62942 4.57131   5
   1 -11  -1 71.0407 10.2032   6
  -1  11   1 57.7389 8.42676   5
  -1  11   1 56.2471 5.00985  10
  -1  11   1 61.5205 8.29606   4
  -1  11   1 55.7658 6.16975   2
  -1  11   1 69.9623 7.11660   9
  -1  11   1 45.4792 5.17704  10
   0 -11  -1 11.9259 5.88015   6
   0  11   1 2.29974 3.72985   7
   0  11   1 7.32538 3.59321   4
   0  11   1 3.98059 4.51263   5
   0  11   1 7.30293 2.31073  10
   0  11   1 6.63162 2.83855   9
   0  11   1 5.62347 2.09846  10
  -1 -11  -1 379.271 21.5462   6
   1  11   1 396.932 18.1755   4
   1  11   1 400.028 15.9153  10
   1  11   1 387.089 20.0247   5
   1  11   1 364.663 15.7552  10
   1  11   1 372.754 17.4786   9
   1  11   1 405.872 21.9947   7
  -2 -11  -1 165.238 12.4144   6
   2  11   1 159.777 10.9920   5
   2  11   1 155.077 8.91691  10
   2  11   1 153.200 8.68942  10
   2  11   1 136.262 12.4383   7
   2  11   1 148.029 8.86028   4
   2  11   1 159.501 14.5815   3
  -3 -11  -1 503.756 23.8996   6
   3  11   1 471.109 18.0178   4
   3  11   1 507.095 24.7487   7
   3  11   1 484.158 20.5144  10
   3  11   1 509.248 27.8621   3
   3  11   1 459.720 18.0206   4
   3  11   1 519.582 21.3276  10
  -4 -11  -1 3.03169 3.73134   6
   4  11   1 0.11544 4.13480   7
   4  11   1 4.89939 3.05376  10
   4  11   1 -0.1435 3.83815   3
   4  11   1 2.86051 3.22353  10
   4  11   1 -1.5564 1.92213   5
   5  11   1 269.424 15.4735  10
   5  11   1 297.498 17.0034  10
   5  11   1 294.876 20.8632   3
   5  11   1 277.279 12.3965   5
   5  11   1 292.035 18.2740   7
  -6 -11  -1 581.463 24.7726  10
   6  11   1 565.114 27.6336  10
   6  11   1 637.743 34.1910   3
   6  11   1 651.276 29.6195  10
   6  11   1 617.470 29.5031   7
   7  11   1 69.6797 10.2501   7
   7  11   1 50.1619 8.77013  10
  -8 -11  -1 145.165 11.7305  10
   8  11   1 200.094 16.2367  10
   8  11   1 174.219 19.2792   3
   8  11   1 168.148 14.5907   7
   8  11   1 187.625 19.6130   8
  -9 -11  -1 68.0956 10.1957  10
   9  11   1 74.4797 12.1044   7
   9  11   1 70.2264 12.1455   8
   9  11   1 102.696 14.9689   3
   9  11   1 97.1624 13.3595  10
 -10 -11  -1 1280.81 54.3562  10
  10  11   1 1336.03 58.6771  10
  10  11   1 1385.30 62.9755   8
  10  11   1 1312.44 63.6394   3
  10  11   1 1253.98 56.8761   7
 -11 -11  -1 25.1767 8.75535  10
  11  11   1 12.4890 8.28971   7
  11  11   1 4.17882 8.63435   8
  11  11   1 0.05830 7.23553  10
  11  11   1 42.7737 14.7198   3
 -12 -11  -1 3.17739 7.70986  10
 -12 -11  -1 6.74907 3.64097   4
  12  11   1 -4.1022 8.91036   3
  12  11   1 4.73634 6.74092   8
  12  11   1 10.6571 8.89257   7
  12  11   1 0.64798 5.81063  10
 -13 -11  -1 4.77755 6.28035  10
 -13 -11  -1 -0.8110 5.08617   4
  13  11   1 6.78355 7.23651   8
  13  11   1 13.7528 10.0669   7
  13  11   1 6.38851 11.9135   3
 -14 -11  -1 -7.8753 7.42673   4
  14  11   1 4.29685 7.05884   8
  14  11   1 -6.7331 5.50884   7
  14  11   1 5.03718 11.6746   3
  14  11   1 -3.8671 5.91068  10
  15  11   1 0.26949 10.1629  10
  15  11   1 -0.8924 7.05264   8
  15  11   1 -16.496 8.62623   7
  15  11   1 23.1921 13.8727   3
  -9  12   1 2.17809 7.77253  10
  -9  12   1 -0.8935 6.73294   5
  -9  12   1 6.66806 7.14429   4
  -9  12   1 8.09399 7.18492   9
  -8  12   1 13.8739 7.93805  10
  -8  12   1 6.03892 8.43482   4
  -8  12   1 -4.7489 9.07185   5
  -8  12   1 5.14850 6.01114   9
  -7  12   1 15.8365 9.92931   5
  -7  12   1 22.8320 8.09698  10
  -7  12   1 23.5783 10.0322   4
  -6  12   1 19.9539 6.50231  10
  -6  12   1 2.87980 7.79556   4
  -6  12   1 23.1341 10.4808   5
  -6  12   1 8.06495 4.95514   9
  -5  12   1 1.78654 4.02922   9
  -5  12   1 8.86780 7.63121   5
  -5  12   1 -5.0599 5.40542   4
  -5  12   1 4.19499 4.16366  10
  -4  12   1 -2.0401 4.56175   5
  -4  12   1 1.78098 3.12918  10
  -4  12   1 -1.2397 5.44072   4
  -4  12   1 3.22909 4.43508   9
  -3  12   1 134.492 13.4086   4
  -3  12   1 99.0585 8.88273  10
  -3  12   1 107.551 14.2612   5
  -3  12   1 92.3395 8.92509   9
   2 -12  -1 237.097 19.9995   6
  -2  12   1 233.342 20.0845   5
  -2  12   1 223.638 12.3154  10
  -2  12   1 222.848 15.7637   4
  -2  12   1 196.304 12.4503   9
  -2  12   1 231.627 12.0968  10
   1 -12  -1 337.987 22.1827   6
  -1  12   1 296.739 15.5738   9
  -1  12   1 302.628 15.8296   2
  -1  12   1 315.798 18.4524   4
  -1  12   1 313.434 14.3557  10
  -1  12   1 306.978 13.9897  10
  -1  12   1 327.170 21.8809   7
  -1  12   1 321.992 20.0686   5
   0 -12  -1 48.2385 9.48542   6
   0  12   1 30.7075 3.73199  10
   0  12   1 24.5015 4.59338   9
   0  12   1 30.7923 3.95869  10
   0  12   1 22.9251 6.49691   7
   0  12   1 41.1036 8.09717   5
   0  12   1 25.6387 5.71590   4
  -1 -12  -1 904.525 39.5284   6
   1  12   1 874.985 31.3056  10
   1  12   1 885.114 38.5570   7
   1  12   1 852.120 33.7383   4
   1  12   1 873.035 33.6560   9
   1  12   1 866.341 36.3296   5
   1  12   1 842.126 31.2588  10
  -2 -12  -1 49.3149 7.81123   6
   2  12   1 41.1100 4.52695  10
   2  12   1 65.7861 10.0571   7
   2  12   1 41.0344 4.95556   4
   2  12   1 56.7422 7.69735   5
   2  12   1 34.4058 8.02269   3
   2  12   1 42.4322 5.09004  10
  -3 -12  -1 406.721 21.1703   6
   3  12   1 377.137 23.7039   3
   3  12   1 327.984 13.9838   4
   3  12   1 320.684 17.0503   5
   3  12   1 366.352 17.2019  10
   3  12   1 349.890 16.2973  10
   3  12   1 387.532 21.5651   7
   3  12   1 344.614 14.1846   4
  -4 -12  -1 558.342 25.3789   6
   4  12   1 519.456 23.2038  10
   4  12   1 562.562 24.4872  10
   4  12   1 540.055 30.8086   3
   4  12   1 550.773 22.5586   5
   4  12   1 525.949 26.7552   7
   5  12   1 1.50289 6.36874   3
   5  12   1 2.24620 2.27399   5
   5  12   1 8.38511 4.64221   7
   5  12   1 2.89278 3.43297  10
   5  12   1 -0.7244 3.22400  10
   6  12   1 41.3379 7.33478  10
   6  12   1 45.8083 8.99981   7
   6  12   1 46.9767 8.78063  10
   6  12   1 49.8953 13.5135   3
  -7 -12  -1 72.3852 8.31126  10
   7  12   1 53.2867 9.39692  10
   7  12   1 80.7334 11.9211   7
   7  12   1 107.372 14.2214   3
   8  12   1 247.227 18.3319   7
   8  12   1 239.046 18.6187  10
   8  12   1 280.635 24.2924   3
   8  12   1 206.538 21.9436   8
  -9 -12  -1 36.6106 7.16126  10
   9  12   1 17.4574 7.70994  10
   9  12   1 30.2650 9.99087   3
   9  12   1 18.4740 7.63666   7
   9  12   1 32.4727 9.40560   8
 -10 -12  -1 3.31612 5.95830  10
  10  12   1 5.26696 4.83032  10
  10  12   1 -0.7246 6.40027   7
  10  12   1 5.62504 8.37474   8
  10  12   1 -1.5631 8.23689   3
 -11 -12  -1 2.74158 6.16330  10
  11  12   1 -0.2239 5.63564   8
  11  12   1 -9.4996 7.66597   3
  11  12   1 2.34153 7.38189  10
  11  12   1 -1.3427 6.63480   7
  12  12   1 293.125 26.0078  10
  12  12   1 379.701 30.2689   8
  12  12   1 321.179 26.9039   7
  12  12   1 330.690 33.3209   3
  13  12   1 -1.4122 9.98890   3
  13  12   1 16.7958 11.3219  10
  13  12   1 17.6929 13.1021   8
  13  12   1 11.5781 7.22111   7
  14  12   1 -0.9872 6.77876  10
  14  12   1 0.79826 11.2171   3
  14  12   1 -9.4447 9.39983   8
  14  12   1 1.94766 8.29731   7
  15  12   1 22.9638 14.9842   3
  15  12   1 25.9835 13.0126   8
  -8  13   1 -15.423 7.51651   4
  -8  13   1 8.34769 10.7627   5
  -8  13   1 -3.9892 5.80603  10
  -7  13   1 19.3542 7.47310  10
  -7  13   1 25.3436 10.0122   5
  -7  13   1 34.4113 11.1053   4
  -6  13   1 83.7374 11.1563  10
  -6  13   1 114.824 16.2321   4
  -6  13   1 98.5647 10.8512   9
  -5  13   1 21.8512 6.17611   9
  -5  13   1 12.1897 7.19831   5
  -5  13   1 8.60664 7.85339   4
  -5  13   1 10.2731 4.57462  10
  -4  13   1 6.00797 4.07311   9
  -4  13   1 8.43912 5.70268   5
  -4  13   1 0.39921 6.41386   4
  -4  13   1 -0.0083 3.82246  10
  -4  13   1 10.3966 4.80713  10
  -3  13   1 71.4100 13.0651   5
  -3  13   1 61.2791 8.04275   9
  -3  13   1 69.5852 7.59975  10
  -3  13   1 64.0593 11.2375   4
  -2  13   1 8.53386 2.78250   2
  -2  13   1 4.96297 4.18884   4
  -2  13   1 12.6524 5.88059   5
  -2  13   1 1.93848 3.69657   9
  -2  13   1 15.7141 8.10990   7
  -2  13   1 8.92591 3.06250  10
   1 -13  -1 32.0964 9.79305   6
  -1  13   1 46.0295 4.84476  10
  -1  13   1 35.1329 9.17211   7
  -1  13   1 31.9644 5.46673   2
  -1  13   1 40.7003 4.80287  10
  -1  13   1 33.5065 7.09387   4
   0 -13  -1 2.76319 4.04053   6
   0  13   1 1.45233 5.01544   5
   0  13   1 3.07676 2.30166  10
   0  13   1 1.50768 2.94971   9
   0  13   1 1.24239 1.84814  10
   0  13   1 -3.9883 3.44647   4
  -1 -13  -1 61.5721 9.77052   6
   1  13   1 72.9485 5.68135  10
   1  13   1 82.7139 9.05754   5
   1  13   1 66.1106 5.49199  10
   1  13   1 62.7353 7.20622   4
   1  13   1 88.0881 10.6769   7
  -2 -13  -1 0.54060 3.30805   6
   2  13   1 -1.1949 2.12887  10
   2  13   1 -1.6460 1.98825   4
   2  13   1 0.44946 2.06215  10
   2  13   1 3.51661 4.44647   5
   2  13   1 -1.3172 3.19138   9
   2  13   1 -1.5755 5.52262   3
   2  13   1 -3.2750 4.65999   7
  -3 -13  -1 274.241 18.0824   6
   3  13   1 261.662 13.9063  10
   3  13   1 272.114 15.2490   5
   3  13   1 238.067 11.1359   4
   3  13   1 247.029 13.1710  10
   3  13   1 274.905 17.9494   7
   3  13   1 258.884 24.5878   3
   4  13   1 390.205 20.5623   5
   4  13   1 431.240 24.2628   7
   4  13   1 415.074 19.5088  10
   4  13   1 468.255 21.0913  10
   4  13   1 420.227 31.1426   3
   5  13   1 47.7798 5.20130   5
   5  13   1 51.6025 8.33012  10
   5  13   1 41.7884 8.61315   7
   5  13   1 33.9361 10.1760   3
   5  13   1 37.8474 6.18251  10
   6  13   1 144.411 13.6675   7
   6  13   1 125.995 11.4231  10
   6  13   1 120.484 5.63441   5
   6  13   1 139.660 11.7003  10
   6  13   1 106.321 15.9297   3
   7  13   1 194.672 14.9800  10
   7  13   1 183.525 16.7466   7
   7  13   1 198.499 19.9612   3
   8  13   1 52.5801 10.1891  10
   8  13   1 52.2785 13.4810   8
   8  13   1 47.8196 10.7357   7
   8  13   1 58.7754 14.5339   3
   9  13   1 27.3926 9.63617   8
   9  13   1 17.8600 6.84003  10
   9  13   1 22.4361 10.6068   3
   9  13   1 11.8887 7.47579   7
  10  13   1 120.597 16.3480  10
  10  13   1 92.4564 17.6184   8
  10  13   1 98.0637 16.4541   3
  10  13   1 85.8966 14.3806   7
  11  13   1 7.93486 7.74305   7
  11  13   1 -2.7506 5.88434   8
  11  13   1 -3.4910 4.71289  10
  11  13   1 6.16479 7.32954   3
  12  13   1 -8.0548 7.60234   7
  12  13   1 6.38236 8.20179   3
  12  13   1 -0.2841 8.23851  10
  13  13   1 -2.0393 6.58439   3
  13  13   1 7.03535 9.69129   8
  13  13   1 1.12714 8.97350  10
  13  13   1 14.3137 8.73103   7
  14  13   1 -1.2122 6.94073   8
  14  13   1 3.80045 8.64454   3
  14  13   1 -3.1057 6.59140  10
  -7  14   1 18.1558 6.94255  10
  -7  14   1 0.25451 5.97866   5
  -7  14   1 11.6530 8.78977   4
  -6  14   1 17.8640 8.10878   5
  -6  14   1 -5.7179 7.95698   4
  -5  14   1 57.7165 8.18470  10
  -5  14   1 37.6710 7.39934   9
  -5  14   1 46.7799 11.5791   4
  -5  14   1 36.1948 11.9816   5
  -4  14   1 -1.1977 4.89858   5
  -4  14   1 6.59509 6.90675   4
  -4  14   1 -6.7983 3.48948  10
  -4  14   1 -0.5343 4.21518   9
  -3  14   1 78.7721 7.48599  10
  -3  14   1 68.8803 7.90535  10
  -3  14   1 58.0926 8.09638   9
  -3  14   1 73.0616 13.5457   7
  -3  14   1 80.8695 11.0568   4
  -3  14   1 73.2762 13.8326   5
  -2  14   1 19.8727 7.70925   7
  -2  14   1 29.3728 5.43938   9
  -2  14   1 29.3518 9.66420   5
  -2  14   1 19.1864 3.79932  10
  -1  14   1 50.6239 4.82040  10
  -1  14   1 38.2796 6.75827   9
  -1  14   1 60.9444 7.57499   2
  -1  14   1 38.4139 8.79232   7
  -1  14   1 50.0232 5.10002  10
  -1  14   1 39.3522 7.95926   4
  -1  14   1 73.8473 11.9972   5
   0  14   1 99.1073 6.23502  10
   0  14   1 111.940 13.9549   7
   0  14   1 104.295 10.0403   4
   0  14   1 104.319 12.7194   5
   0  14   1 87.8527 6.13884  10
   0  14   1 84.2620 9.63460   2
   1  14   1 19.6789 8.87066   3
   1  14   1 12.6202 4.34527   4
   1  14   1 22.7991 7.08360   7
   1  14   1 12.8575 3.96427   9
   1  14   1 21.5214 3.56132  10
   1  14   1 10.2142 4.79886   5
   2  14   1 451.545 18.4858  10
   2  14   1 413.991 20.8395   9
   2  14   1 431.676 18.5249  10
   2  14   1 434.318 22.5356   5
   2  14   1 502.971 30.1776   3
   3  14   1 5.48216 5.61987   7
   3  14   1 0.78862 4.32019   3
   3  14   1 -0.5935 2.48790  10
   3  14   1 3.71064 2.78275  10
   3  14   1 4.30922 2.16187   4
   3  14   1 6.98894 4.09347   5
   4  14   1 38.9878 5.82390   5
   4  14   1 36.6262 10.7989   3
   4  14   1 47.8115 6.39305  10
   4  14   1 37.0735 7.67467   7
   5  14   1 127.872 10.8672  10
   5  14   1 114.619 14.9415   3
   5  14   1 118.343 13.0098   7
   5  14   1 118.012 8.08498   5
   5  14   1 119.484 9.78163  10
   6  14   1 17.9559 6.86028   7
   6  14   1 10.2841 5.01165  10
   6  14   1 25.3985 10.1834   3
   7  14   1 45.4535 10.2220   7
   7  14   1 51.9497 9.21034  10
   7  14   1 29.9947 11.4726   3
   7  14   1 48.8892 12.5467   8
   8  14   1 58.4735 10.4292  10
   8  14   1 43.0376 11.4969   8
   8  14   1 57.5129 11.3967   7
   8  14   1 49.4929 12.4798   3
   9  14   1 42.7020 11.9789   3
   9  14   1 65.4869 11.1182   7
   9  14   1 61.8419 13.7937   8
   9  14   1 76.9418 12.8818  10
  10  14   1 -3.3313 9.69212   8
  10  14   1 -1.1535 5.03545  10
  10  14   1 2.51681 9.49521   3
  10  14   1 -2.8541 6.59339   7
  11  14   1 261.753 23.4333   7
  11  14   1 348.587 36.6088   3
  12  14   1 -7.9971 7.34485  10
  12  14   1 10.5413 9.78193   8
  12  14   1 4.37348 10.5004   3
  12  14   1 8.96941 6.60045   7
  13  14   1 14.5854 9.06537   7
  13  14   1 13.1463 12.9916   3
  13  14   1 14.8914 7.85668  10
  13  14   1 7.96856 8.95326   8
  14  14   1 33.5516 13.3985   8
  14  14   1 -2.2662 12.6083   3
  14  14   1 7.30060 7.95355   7
  14  14   1 12.5125 10.1164  10
  -6  15   1 7.04183 5.24000  10
  -6  15   1 12.1774 10.7174   5
  -6  15   1 -1.6555 9.00540   4
  -5  15   1 -0.4075 8.80908   5
  -5  15   1 20.2441 5.30114  10
  -5  15   1 14.2202 8.80180   4
  -4  15   1 3.38734 8.72550   5
  -4  15   1 10.8660 4.21511  10
  -4  15   1 18.1482 11.5090   7
  -4  15   1 23.7945 8.89762   4
  -3  15   1 -5.6484 4.78673   7
  -3  15   1 -2.2026 3.46301  10
  -3  15   1 0.89436 3.17672  10
  -3  15   1 9.52949 7.11360   4
  -3  15   1 0.45143 5.22285   5
  -2  15   1 6.84540 7.52450   5
  -2  15   1 6.57560 2.67911  10
  -2  15   1 9.06562 5.25203   9
  -2  15   1 9.00166 3.40083  10
  -2  15   1 8.29265 6.48470   4
  -2  15   1 9.41001 7.51990   7
  -1  15   1 8.11553 6.62468   5
  -1  15   1 -1.2045 4.62898   4
  -1  15   1 -2.9647 6.32708   7
  -1  15   1 2.18846 3.87424   2
   0  15   1 10.3786 5.01526   4
   0  15   1 8.70121 4.55291   2
   0  15   1 7.29417 1.85853  10
   0  15   1 5.27553 5.99855   5
   0  15   1 5.26265 1.81497  10
   0  15   1 2.97158 6.14093   7
   1  15   1 17.8036 2.72813  10
   1  15   1 21.3588 4.46376   9
   1  15   1 23.6143 5.07872   4
   1  15   1 26.9887 7.55009   5
   1  15   1 23.2237 3.22132  10
   1  15   1 27.4154 9.68643   3
   1  15   1 34.2066 8.34081   7
   2  15   1 47.6710 4.93543  10
   2  15   1 65.2607 12.9221   3
   2  15   1 48.9629 9.86443   7
   2  15   1 58.7586 7.76283   9
   2  15   1 56.9733 5.15120  10
   2  15   1 56.0134 8.00083   5
   3  15   1 14.3245 9.46267   3
   3  15   1 30.0343 7.49857   7
   3  15   1 19.0255 3.97080  10
   3  15   1 19.5149 5.38214   9
   3  15   1 19.5021 5.38525   5
   4  15   1 170.692 18.2763   3
   4  15   1 179.621 11.1070  10
   4  15   1 164.612 15.7888   7
   4  15   1 186.809 12.2921  10
   4  15   1 162.695 11.8554   5
   5  15   1 19.3842 8.83189   3
   5  15   1 10.5609 3.93374  10
   5  15   1 15.0664 6.67765   7
   5  15   1 15.7000 3.71048   5
   6  15   1 68.7036 11.7694   7
   6  15   1 61.0935 8.78799  10
   6  15   1 52.6244 13.4354   3
   7  15   1 150.324 19.0791   8
   7  15   1 141.953 14.0252  10
   7  15   1 131.360 15.0287   7
   7  15   1 141.798 21.2826   3
   8  15   1 16.6075 10.4045   8
   8  15   1 -3.1424 6.26486   3
   8  15   1 9.22414 6.63717  10
   8  15   1 4.55157 6.57584   7
   9  15   1 90.3904 14.8351   7
   9  15   1 122.323 15.2311  10
   9  15   1 79.1340 17.0960   8
   9  15   1 89.2371 16.8919   3
  10  15   1 16.8955 9.10532  10
  10  15   1 30.8012 10.6995   3
  10  15   1 8.37893 7.96898   7
  11  15   1 8.46662 8.84283   3
  11  15   1 -6.2599 6.79117   8
  11  15   1 4.17401 8.16920   7
  11  15   1 1.25797 5.79991  10
  12  15   1 12.1831 9.01601   7
  12  15   1 2.67572 7.27331   3
  12  15   1 13.3712 8.96220  10
  12  15   1 -6.1240 9.36809   8
  13  15   1 7.67687 9.81677   7
  13  15   1 6.31889 9.57745  10
  13  15   1 33.7210 13.1817   8
  13  15   1 14.6743 11.3877   3
  -5  16   1 -5.2986 9.42722   5
  -5  16   1 -16.344 7.98068   7
  -5  16   1 -3.8140 7.46409   4
  -5  16   1 1.19851 4.73404  10
  -4  16   1 8.00250 9.14860   5
  -4  16   1 12.2120 3.90828  10
  -4  16   1 6.98169 7.86980   7
  -4  16   1 11.6792 6.20223   4
  -3  16   1 3.38770 8.88044   5
  -3  16   1 -1.9032 2.38868  10
  -3  16   1 3.19683 6.64155   4
  -3  16   1 -3.4801 5.41601   8
  -2  16   1 46.6843 3.56166  10
  -2  16   1 31.3459 9.52232   7
  -2  16   1 51.9212 10.7938   5
  -2  16   1 46.6484 9.86846   4
  -1  16   1 4.73028 8.10796   7
  -1  16   1 -6.5878 5.82228   4
  -1  16   1 -1.5034 4.01678   5
   0  16   1 16.1766 7.53786   5
   0  16   1 16.2225 8.13569   7
   0  16   1 21.4423 5.93674   4
   0  16   1 3.88243 4.74879   2
   0  16   1 5.56539 7.94156   3
   1  16   1 3.24919 3.56901   4
   1  16   1 0.83815 6.96352   3
   1  16   1 4.59877 5.63519   5
   1  16   1 3.41801 5.32203   2
   1  16   1 14.3394 6.31296   7
   2  16   1 36.4267 5.19925   4
   2  16   1 48.7519 12.4094   3
   2  16   1 62.3382 9.74909   5
   2  16   1 50.3951 7.83915   9
   2  16   1 41.4371 3.82733  10
   2  16   1 43.8673 9.88770   7
   3  16   1 7.18722 6.63939   7
   3  16   1 11.7604 5.22159   5
   3  16   1 9.53279 3.24074  10
   3  16   1 3.11188 4.46151   9
   3  16   1 3.33924 7.46792   3
   4  16   1 344.588 17.1679  10
   4  16   1 307.768 16.2155  10
   4  16   1 343.487 23.4844   7
   4  16   1 359.456 28.9962   3
   5  16   1 3.01069 3.74713  10
   5  16   1 4.62484 8.45178   3
   5  16   1 -4.9929 2.74282  10
   5  16   1 2.74922 4.42602   7
   6  16   1 23.8074 9.57678   8
   6  16   1 25.6140 11.8737   3
   6  16   1 27.5910 8.75290   7
   6  16   1 32.3388 6.81826  10
   7  16   1 4.25293 6.59311   7
   7  16   1 8.86583 4.92643  10
   7  16   1 8.10641 7.53711   8
   7  16   1 -0.5790 8.21637   3
   8  16   1 -0.7303 4.11147   7
   8  16   1 1.85695 6.23226   3
   8  16   1 7.57890 5.75757  10
   8  16   1 1.08462 6.91736   8
   9  16   1 122.440 16.2790   7
   9  16   1 94.6750 18.7445   3
   9  16   1 144.869 20.1905   8
   9  16   1 109.264 14.8196  10
  10  16   1 -6.5618 7.72829   7
  10  16   1 7.98939 7.56822  10
  10  16   1 6.98828 8.12134   3
  10  16   1 13.8673 9.61875   8
  11  16   1 90.2406 20.4351   8
  11  16   1 115.693 20.5273   3
  11  16   1 85.3303 15.4923   7
  11  16   1 95.0160 16.5473  10
  12  16   1 -2.9533 10.5898   8
  12  16   1 4.29242 6.97953  10
  12  16   1 6.96561 9.64042   3
  12  16   1 11.0101 9.59439   7
  -3  17   1 -1.0705 5.33168   4
  -3  17   1 -4.2487 6.04894   7
  -3  17   1 -6.0903 9.23989   5
  -2  17   1 14.8975 9.34415   8
  -2  17   1 20.2184 10.9773   5
  -2  17   1 6.97755 6.86271   4
  -2  17   1 31.1658 10.7139   7
  -1  17   1 -1.1104 7.25236   5
  -1  17   1 9.91246 5.99202   4
  -1  17   1 6.67138 8.37835   3
  -1  17   1 0.45365 5.28107   7
  -1  17   1 2.75422 7.18309   8
   0  17   1 168.087 14.0765   4
   0  17   1 183.915 19.1739   3
   0  17   1 186.085 17.8400   5
   0  17   1 118.634 14.0120   2
   0  17   1 201.438 18.1323   7
   1  17   1 37.3004 8.97337   7
   1  17   1 39.4334 9.28407   5
   1  17   1 25.9979 6.08584   4
   1  17   1 80.5941 12.8826   2
   1  17   1 53.6474 12.8256   3
   2  17   1 78.7541 13.5124   7
   2  17   1 69.9973 10.8989   5
   2  17   1 104.463 17.6194   3
   3  17   1 89.3228 5.73457  10
   3  17   1 74.7104 10.1572   5
   3  17   1 81.3469 9.51765   9
   3  17   1 83.4223 13.9369   7
   3  17   1 104.636 17.6159   3
   3  17   1 73.3136 5.29962  10
   4  17   1 20.6707 5.88835   5
   4  17   1 29.2323 4.92443  10
   4  17   1 27.4484 6.67618   9
   4  17   1 17.2866 8.83043   3
   4  17   1 21.0196 9.84402   8
   4  17   1 44.4176 10.2568   7
   4  17   1 26.2989 4.74322  10
   5  17   1 56.2182 13.0552   3
   5  17   1 64.0409 8.44186  10
   5  17   1 69.1061 14.5115   8
   5  17   1 78.6088 13.6790   7
   6  17   1 18.9111 11.8713   8
   6  17   1 22.4421 10.0794   3
   6  17   1 31.9793 7.09519  10
   6  17   1 55.3992 11.6012   7
   7  17   1 33.7868 7.27285  10
   7  17   1 33.8319 9.44610   7
   7  17   1 56.7256 13.4873   3
   8  17   1 5.29332 8.47811   3
   8  17   1 -7.4028 5.05006  10
   8  17   1 16.2457 6.99783   7
   8  17   1 -1.9205 10.2707   8
   9  17   1 173.221 22.8877   3
   9  17   1 168.785 25.0851   8
   9  17   1 155.450 17.6428  10
   9  17   1 164.119 18.8400   7
  10  17   1 -8.5884 7.92739   7
  10  17   1 -9.7188 6.00924  10
  10  17   1 2.83699 8.24095   3
  10  17   1 8.67028 12.1164   8
  11  17   1 -1.1826 10.9758   8
  11  17   1 4.81908 7.61861  10
  11  17   1 9.97356 9.34153   7
  11  17   1 9.19036 9.99523   3
  -1  18   1 -2.0186 8.90587   5
  -1  18   1 14.8715 8.94110   8
  -1  18   1 14.7319 10.1827   3
  -1  18   1 10.9250 9.33897   7
   0  18   1 8.06245 7.37095   5
   0  18   1 0.47492 7.75876   8
   1  18   1 28.6460 9.56515   5
   1  18   1 9.78559 10.0424   3
   1  18   1 30.8504 10.3368   7
   1  18   1 39.2577 11.1821   8
   2  18   1 -0.9580 7.38911   7
   2  18   1 11.7445 9.51094   3
   2  18   1 -1.2679 5.57864   5
   2  18   1 6.98291 6.78881   2
   2  18   1 -3.9681 8.39970   8
   3  18   1 15.4466 10.2457   8
   3  18   1 10.4428 6.27495   5
   3  18   1 15.0518 9.04818   3
   3  18   1 16.3645 8.50364   7
   4  18   1 1.04144 2.68189  10
   4  18   1 -0.3674 3.09046  10
   4  18   1 3.33273 5.08448   7
   4  18   1 -14.772 7.33683   8
   4  18   1 -0.3338 6.13554   3
   5  18   1 6.16358 10.7461   3
   5  18   1 5.07134 4.07105  10
   5  18   1 2.52323 7.09972   8
   5  18   1 -1.1784 6.80511   7
   6  18   1 -0.7078 9.85209   8
   6  18   1 10.0335 7.77074   7
   6  18   1 2.36834 9.06896   3
   6  18   1 2.33757 4.39030  10
   7  18   1 53.1712 15.7429   3
   7  18   1 55.0506 10.4148   7
   7  18   1 48.3004 14.8655   8
   7  18   1 62.2829 10.6162  10
   8  18   1 -2.6488 10.3411   3
   8  18   1 1.23614 6.98525   8
   8  18   1 -12.608 7.14200   7
   8  18   1 4.41686 6.78978  10
   9  18   1 18.6957 10.6691   3
   9  18   1 18.6657 9.11649   7
   9  18   1 7.05277 9.55826   8
   9  18   1 16.7047 7.85010  10
  10  18   1 14.8102 10.8818   3
  10  18   1 22.5494 10.3396   7
  10  18   1 11.5073 9.71279   8
  10  18   1 39.4932 11.3233  10
   1  19   1 9.04281 7.61733   5
   1  19   1 1.42725 7.20399   3
   1  19   1 -8.2985 8.13602   7
   2  19   1 -10.657 7.25606   2
   2  19   1 -5.6520 6.20196   5
   2  19   1 -17.371 9.50019   8
   2  19   1 -6.1227 9.91500   3
   3  19   1 2.93782 8.27989   7
   3  19   1 15.0907 8.78144   2
   3  19   1 17.2572 11.4462   8
   3  19   1 20.7937 9.75459   3
   4  19   1 -5.6869 9.71879   8
   4  19   1 8.73534 8.40735   7
   4  19   1 -1.2846 9.82391   3
   5  19   1 41.1171 12.8827   8
   5  19   1 67.3159 9.53787  10
   5  19   1 56.4416 15.4608   3
   5  19   1 46.1808 11.6350   7
   6  19   1 -3.0460 11.7671   8
   6  19   1 9.17467 8.48827   7
   6  19   1 3.38090 4.22866  10
   6  19   1 4.87956 7.43433   3
   7  19   1 19.9862 10.2867   7
   7  19   1 33.6182 12.9928   8
   7  19   1 12.7567 8.63136   3
   7  19   1 8.55507 4.75337  10
   8  19   1 -4.4400 4.66053  10
   8  19   1 8.71501 9.05939   7
   8  19   1 -6.3405 10.0771   3
   8  19   1 -14.634 6.74101   8
   6  18  -2 135.087 24.5372   8
   5  18  -2 22.3686 12.4994   3
   5  18  -2 18.5905 12.5465   8
   4  18  -2 -2.8177 8.60994   2
   4  18  -2 -3.6480 9.78956   8
   4  18  -2 0.88259 6.61813   7
   4  18  -2 7.32559 8.34674   3
   3  18  -2 1.74187 9.90435   8
   3  18  -2 2.14603 7.49542   7
   3  18  -2 -14.844 8.34725   3
   3  18  -2 3.29593 9.34923   2
   2  18  -2 16.7655 12.4547   8
   2  18  -2 7.46082 7.73255   7
   2  18  -2 19.1708 9.57152   2
   8  17  -2 139.043 21.5445   8
   8  17  -2 118.867 21.9791   3
   7  17  -2 11.2388 8.32904   7
   7  17  -2 39.2210 14.3161   8
   7  17  -2 13.6042 12.5888   3
   7  17  -2 20.8007 6.61887  10
   6  17  -2 3.76708 12.6389   3
   6  17  -2 -0.8760 8.26499   7
   6  17  -2 3.47562 4.29891  10
   6  17  -2 6.83589 8.72218   8
   5  17  -2 28.9565 10.0295   3
   5  17  -2 41.7960 5.36695  10
   5  17  -2 31.0276 12.8471   8
   5  17  -2 27.3249 8.39686   7
   4  17  -2 39.2006 10.3105   9
   4  17  -2 33.4111 8.74564   7
   4  17  -2 45.3595 13.7359   3
  -4 -17   2 42.6173 10.6890   6
   3  17  -2 101.814 13.5715   9
   3  17  -2 116.500 18.4667   3
   3  17  -2 116.736 16.8722   2
   3  17  -2 98.6819 13.7760   7
   3  17  -2 84.3646 16.9824   8
  -3 -17   2 114.670 16.8911   6
   2  17  -2 -6.0879 7.76316   8
   2  17  -2 1.79934 8.37990   2
   2  17  -2 3.80193 6.43720   9
   2  17  -2 -11.572 4.77494   3
   2  17  -2 6.58074 6.89904   7
  -2 -17   2 1.08722 5.89354   6
   1  17  -2 0.94073 6.49089   9
   1  17  -2 4.92956 7.03244   7
   1  17  -2 5.71393 6.42961   5
   1  17  -2 4.50064 8.74080   3
   1  17  -2 13.3218 10.3101   8
   1  17  -2 20.1644 8.88836   2
  -1 -17   2 7.37367 7.15228   6
   0  17  -2 -0.8490 6.38429   7
   0  17  -2 14.4038 9.48071   8
   0  17  -2 4.15658 6.84842   2
   0  17  -2 -11.462 6.04709   5
   0  17  -2 -5.1669 8.47396   3
   0 -17   2 3.37025 9.10609   6
  -1  17  -2 10.7141 8.45972   8
  -1  17  -2 4.39168 8.03636   5
  -1  17  -2 -3.0154 7.31126   7
  -1  17  -2 -12.178 8.23210   3
  -1  17  -2 1.06048 6.15568   4
  10  16  -2 0.24933 12.0433   3
  10  16  -2 12.4511 8.47571  10
  10  16  -2 39.4130 15.9796   8
   9  16  -2 1.82867 6.69845   7
   9  16  -2 -1.5966 5.59743  10
   9  16  -2 10.0803 11.2091   3
   9  16  -2 18.2923 13.2991   8
   8  16  -2 -6.3088 4.91178  10
   8  16  -2 -1.6512 6.11988   7
   8  16  -2 1.32687 7.28066   3
   8  16  -2 -7.9211 9.33258   8
   7  16  -2 6.11363 6.58579   7
   7  16  -2 11.7099 10.6077   3
   7  16  -2 24.8859 11.1642   8
   7  16  -2 14.4211 6.72799  10
   6  16  -2 0.68901 9.54927   3
   6  16  -2 23.1095 8.76259   7
   6  16  -2 19.2100 5.67625  10
   5  16  -2 105.771 18.7809   3
   5  16  -2 124.120 20.2676   8
   5  16  -2 93.0548 9.00249  10
  -5 -16   2 101.955 13.1665   6
   4  16  -2 7.44592 9.26219   8
   4  16  -2 10.9982 2.45819  10
   4  16  -2 12.3985 8.89856   3
   4  16  -2 10.9208 2.78408  10
   4  16  -2 16.7525 7.66786   7
  -4 -16   2 14.8060 6.51063   6
   3  16  -2 148.509 15.2816   9
   3  16  -2 150.129 17.4541   3
   3  16  -2 141.405 14.5945   7
   3  16  -2 131.747 17.5318   2
   3  16  -2 138.702 19.7155   8
  -3 -16   2 124.631 16.1921   6
   2  16  -2 2.43012 7.74925   3
   2  16  -2 4.50148 7.80555   9
   2  16  -2 -0.8801 4.34371   2
   2  16  -2 -4.4400 5.24084   5
   2  16  -2 -3.5285 4.72901   4
   2  16  -2 1.26944 8.58421   8
   2  16  -2 9.03977 6.71065   7
  -2 -16   2 3.59907 7.73439   6
   1  16  -2 7.02812 6.02552   5
   1  16  -2 3.26225 7.91578   8
   1  16  -2 3.04003 5.68681   4
   1  16  -2 1.33052 4.41163   2
   1  16  -2 7.56518 7.01175   7
   1  16  -2 4.38573 7.43100   3
  -1 -16   2 3.10412 7.90399   6
   0  16  -2 18.7489 7.16746   5
   0  16  -2 18.5902 7.65939   2
   0  16  -2 9.26747 6.81719   7
   0  16  -2 18.9833 9.27520   3
   0  16  -2 9.94953 6.29315   4
   0  16  -2 10.0890 7.78905   8
   0  16  -2 8.63396 6.72838   9
   0 -16   2 20.6531 8.51033   6
  -1  16  -2 -14.832 5.58959   7
  -1  16  -2 5.46125 6.14692   3
  -1  16  -2 2.96020 5.72034   2
  -1  16  -2 -11.071 6.13384   8
  -1  16  -2 6.99808 6.60220   4
  -1  16  -2 6.61377 6.34386   9
  -1  16  -2 -5.8859 6.53114   5
   1 -16   2 10.4672 9.31478   6
  -2  16  -2 21.4761 9.73245   3
  -2  16  -2 -6.1645 6.18060   4
  -2  16  -2 6.30056 8.84774   8
  -2  16  -2 -0.3392 7.76060   7
  -2  16  -2 4.50894 7.90929   5
   2 -16   2 13.4396 8.41134   6
  -3  16  -2 -4.5104 7.18847   5
  -3  16  -2 6.27739 9.62174   7
  -3  16  -2 2.43687 7.35415   4
  -3  16  -2 8.41823 8.18963   3
  11  15  -2 8.54449 8.37973  10
  11  15  -2 -4.9395 10.8900   8
  11  15  -2 21.9644 13.6645   3
  11  15  -2 -16.863 11.0419   7
  10  15  -2 59.3609 11.0291   7
  10  15  -2 75.9522 18.3713   3
  10  15  -2 72.7994 16.9311   8
  10  15  -2 63.3636 13.0060  10
   9  15  -2 -4.2229 6.48839  10
   9  15  -2 0.11032 6.68208   7
   9  15  -2 0.73151 7.02582   3
   9  15  -2 -1.5634 7.39433   8
   8  15  -2 8.54325 7.30072   3
   8  15  -2 6.74248 6.15715  10
   8  15  -2 3.60494 7.36921   8
   7  15  -2 56.6556 13.0298   3
   7  15  -2 82.0036 11.7400  10
   7  15  -2 70.8406 16.4774   8
   7  15  -2 63.3225 10.7960   7
   6  15  -2 4.35367 4.13965  10
   6  15  -2 10.0387 6.19475   7
   6  15  -2 6.02175 8.51115   8
   6  15  -2 7.77356 9.09372   3
  -6 -15   2 3.76850 5.23877   6
   5  15  -2 30.5490 5.86223  10
   5  15  -2 25.2631 7.25055   7
   5  15  -2 9.70499 9.32139   3
   5  15  -2 34.9068 10.9602   8
  -5 -15   2 19.9075 7.94893   6
   4  15  -2 12.2183 3.97242   4
   4  15  -2 34.5307 11.5449   3
   4  15  -2 13.6934 3.64315  10
   4  15  -2 25.4351 7.32264   7
   4  15  -2 17.0572 9.85770   8
   4  15  -2 20.6086 4.25060  10
  -4 -15   2 22.6138 7.73185   6
   3  15  -2 56.2739 13.1615   3
   3  15  -2 75.7721 14.9158   8
   3  15  -2 52.2924 6.88717   4
   3  15  -2 68.6626 11.2933   7
  -3 -15   2 59.4276 11.7328   6
   2  15  -2 49.6151 8.75586   4
   2  15  -2 53.7582 8.01429   5
   2  15  -2 34.9183 11.3667   8
   2  15  -2 26.7366 10.2010   3
   2  15  -2 58.7656 10.1439   9
   2  15  -2 39.8661 8.95747   7
   2  15  -2 53.3253 11.4150   2
  -2 -15   2 46.2383 10.5305   6
   1  15  -2 31.9850 9.73840   3
   1  15  -2 12.4832 6.47698   9
   1  15  -2 38.3244 11.4018   8
   1  15  -2 25.7153 7.69415   7
   1  15  -2 33.0488 7.17775   4
   1  15  -2 23.5891 9.06874   2
   1  15  -2 35.6329 7.38925   5
  -1 -15   2 46.9265 11.8080   6
   0  15  -2 69.6194 11.2090   9
   0  15  -2 62.1976 10.0739   4
   0  15  -2 69.7385 13.3633   3
   0  15  -2 78.8418 11.8464   8
   0  15  -2 66.2983 10.8149   5
   0  15  -2 72.3442 11.9558   7
   0 -15   2 92.4203 15.6872   6
  -1  15  -2 -1.8310 5.16208   2
  -1  15  -2 1.41577 5.73404   4
  -1  15  -2 -2.2499 6.53255   3
  -1  15  -2 11.9433 6.86958   9
  -1  15  -2 2.16027 6.27448   5
  -1  15  -2 2.94924 7.18214   7
  -1  15  -2 18.2861 7.45328   8
   1 -15   2 17.1076 9.22955   6
  -2  15  -2 248.998 19.2104   4
  -2  15  -2 274.687 20.3601   8
  -2  15  -2 275.483 22.3961   7
  -2  15  -2 292.828 22.4005   5
  -2  15  -2 235.231 16.8115   2
  -2  15  -2 287.303 20.2889   9
  -2  15  -2 282.212 23.1057   3
  -3  15  -2 33.4429 10.2236   7
  -3  15  -2 19.2910 9.27326   5
  -3  15  -2 19.2778 9.33514   3
  -3  15  -2 27.0965 7.52737   4
   3 -15   2 27.9792 11.7668   6
  -4  15  -2 44.9871 12.4909   5
  -4  15  -2 24.2246 8.44833   9
  -4  15  -2 53.1147 10.7805   4
  -4  15  -2 45.3307 10.6233   3
   4 -15   2 49.3526 15.1582   6
  -5  15  -2 -11.924 6.84030   4
  -5  15  -2 -0.8475 6.25832   5
  -5  15  -2 1.65014 5.90679   7
  12  14  -2 13.0711 12.0632   8
  12  14  -2 18.2538 11.4203  10
  12  14  -2 35.7109 14.5654   3
  12  14  -2 17.5472 8.52199   7
  11  14  -2 -1.2723 10.9052   3
  11  14  -2 -1.5900 7.57304   8
  11  14  -2 -6.6367 7.98139  10
  11  14  -2 -8.9743 6.24186   7
  10  14  -2 17.2765 9.34523   3
  10  14  -2 -6.0620 7.19957  10
  10  14  -2 -2.6998 6.98966   7
  10  14  -2 1.33857 7.38097   8
   9  14  -2 469.953 30.0215  10
   9  14  -2 411.799 33.7613   3
   9  14  -2 429.610 34.8752   8
   8  14  -2 13.2293 6.60466   7
   8  14  -2 19.0005 9.27902   8
   8  14  -2 9.51047 6.48817  10
   8  14  -2 16.9747 8.60188   3
   7  14  -2 66.4522 14.1804   3
   7  14  -2 69.1596 14.1581   8
   7  14  -2 61.7775 10.0258  10
   7  14  -2 52.1197 9.18721   7
  -7 -14   2 61.8130 7.50144   6
   6  14  -2 34.5827 10.3290   3
   6  14  -2 41.7249 8.14104   7
   6  14  -2 41.4638 7.61788  10
   6  14  -2 32.0952 10.2710   8
  -6 -14   2 37.4611 6.97538   6
   5  14  -2 237.361 14.6557  10
   5  14  -2 250.542 24.1723   8
   5  14  -2 204.584 15.8388   7
   5  14  -2 243.421 21.8127   3
   5  14  -2 209.365 14.0995  10
  -5 -14   2 235.340 16.8103   6
   4  14  -2 13.3599 4.16454  10
   4  14  -2 13.7485 6.60049   7
   4  14  -2 16.9083 7.82572   3
   4  14  -2 20.2463 4.17442  10
   4  14  -2 11.0321 6.91429   8
  -4 -14   2 9.35023 6.75991   6
   3  14  -2 70.5723 13.9849   8
   3  14  -2 49.9307 4.73804  10
   3  14  -2 39.3516 6.20151   5
   3  14  -2 51.1848 4.35840  10
   3  14  -2 50.4944 7.17046   4
   3  14  -2 65.4558 9.72597   7
   3  14  -2 48.8488 11.8068   3
  -3 -14   2 61.5121 11.1513   6
   2  14  -2 215.041 21.1023   8
   2  14  -2 198.268 14.1693   4
   2  14  -2 206.158 15.4175   7
   2  14  -2 239.629 17.4122   9
   2  14  -2 222.182 13.9958   5
   2  14  -2 198.723 19.9087   3
  -2 -14   2 235.872 19.9452   6
   1  14  -2 8.74658 5.35358   9
   1  14  -2 17.4327 7.29578   7
   1  14  -2 1.86134 7.21407   8
   1  14  -2 12.1364 5.61440   5
   1  14  -2 21.5942 8.79050   3
   1  14  -2 29.1206 6.71162   4
  -1 -14   2 15.9968 7.05556   6
   0  14  -2 504.327 26.4156   5
   0  14  -2 462.536 26.8216   2
   0  14  -2 429.454 25.0399   9
   0  14  -2 459.784 28.7839   8
   0  14  -2 418.862 24.2708   4
   0  14  -2 481.482 29.6358   3
   0  14  -2 451.934 26.5776   7
   0 -14   2 511.796 31.1813   6
  -1  14  -2 9.70313 6.35931   7
  -1  14  -2 12.6946 6.24554   2
  -1  14  -2 4.09714 5.56159   8
  -1  14  -2 -2.0972 5.81227   3
  -1  14  -2 13.3194 6.17654   5
  -1  14  -2 7.30258 5.81583   9
   1 -14   2 2.08523 5.25354   6
  -2  14  -2 41.2483 8.83047   8
  -2  14  -2 68.2836 11.7719   9
  -2  14  -2 78.2860 13.0087   3
  -2  14  -2 51.0937 10.3967   4
  -2  14  -2 47.8256 8.49062   2
  -2  14  -2 43.6978 9.47741   7
  -2  14  -2 87.3166 12.0038   5
   2 -14   2 65.1710 14.1472   6
  -3  14  -2 18.1007 6.95553   7
  -3  14  -2 9.50581 7.38948   3
  -3  14  -2 6.44419 6.62203   8
  -3  14  -2 5.85141 6.02760   9
  -3  14  -2 4.00795 6.99986   5
  -3  14  -2 -6.3008 6.28352   4
   3 -14   2 -0.5536 8.01454   6
  -4  14  -2 -5.9789 6.98030   5
  -4  14  -2 4.21047 7.58678   7
  -4  14  -2 -10.645 4.93574   9
  -4  14  -2 6.72470 7.31622   4
   4 -14   2 -10.632 7.56029   6
  -5  14  -2 47.9086 5.03984  10
  -5  14  -2 47.2775 11.7526   4
  -5  14  -2 50.3093 12.6373   5
  -5  14  -2 33.1175 8.38186   9
   5 -14   2 77.8017 17.6325   6
  -6  14  -2 0.25523 5.72322   4
  -6  14  -2 0.15137 6.96601   9
  -6  14  -2 1.49475 3.85895  10
  -6  14  -2 -17.359 7.09273   5
  13  13  -2 44.3082 14.3008  10
  13  13  -2 19.7152 14.2123   3
  13  13  -2 22.5453 11.4163   8
  12  13  -2 -18.931 9.42919   8
  12  13  -2 1.15283 7.07694   7
  12  13  -2 3.83957 6.24995  10
  12  13  -2 6.27701 9.27308   3
  11  13  -2 161.631 21.6193   8
  11  13  -2 128.456 15.4538   7
  11  13  -2 165.808 21.8934   3
  11  13  -2 155.116 18.0448  10
  10  13  -2 6.21173 7.12981   7
  10  13  -2 12.4380 9.58053   8
  10  13  -2 20.0558 10.4813   3
   9  13  -2 238.697 26.6620   8
   9  13  -2 284.172 28.1744   3
   9  13  -2 250.727 19.0574   7
   9  13  -2 212.460 20.2381  10
   8  13  -2 -1.3452 6.91612   3
   8  13  -2 8.93384 6.98992  10
   8  13  -2 5.32264 5.10550   7
   8  13  -2 -2.6575 8.03323   8
   7  13  -2 9.47923 5.83771   7
   7  13  -2 25.0030 6.94826  10
   7  13  -2 5.18454 8.61291   3
   7  13  -2 26.4362 11.0002   8
  -7 -13   2 17.7276 4.45854   6
   6  13  -2 -1.8004 5.94229   7
   6  13  -2 4.11620 6.64763   8
   6  13  -2 6.92830 5.57742  10
   6  13  -2 15.9842 6.24344  10
   6  13  -2 14.4690 7.38305   3
  -6 -13   2 15.0605 4.78262   6
   5  13  -2 16.1166 7.94293   8
   5  13  -2 11.1146 3.33367   4
   5  13  -2 9.74688 6.68742   3
   5  13  -2 24.9193 5.65479  10
   5  13  -2 25.6244 5.89890  10
   5  13  -2 11.4797 5.16067   7
  -5 -13   2 19.2009 6.28145   6
   4  13  -2 618.880 29.0766  10
   4  13  -2 581.382 22.0705   5
   4  13  -2 750.244 39.8816   8
   4  13  -2 662.650 37.3278   3
   4  13  -2 626.458 30.0825   7
   4  13  -2 649.591 26.4453  10
  -4 -13   2 662.339 31.4179   6
   3  13  -2 2.19384 2.51854  10
   3  13  -2 14.1734 7.46813   8
   3  13  -2 -7.2326 4.93693   3
   3  13  -2 10.5020 3.53333   4
   3  13  -2 9.07313 4.66855   7
  -3 -13   2 7.63442 4.54858   6
   2  13  -2 116.081 15.1966   8
   2  13  -2 127.456 12.0149   7
   2  13  -2 106.128 9.36407   5
   2  13  -2 103.877 9.77489   4
  -2 -13   2 134.292 13.5605   6
   1  13  -2 69.7564 11.1114   2
   1  13  -2 43.9771 7.60321   5
   1  13  -2 25.7167 8.81910   3
   1  13  -2 33.6419 7.45690   9
   1  13  -2 48.0649 7.78819   4
   1  13  -2 36.7325 8.07495   7
  -1 -13   2 59.5217 11.5249   6
   0  13  -2 12.0120 6.41751   3
   0  13  -2 -6.9278 4.31203   2
   0  13  -2 -1.4899 4.45213   5
   0  13  -2 3.75880 3.56425   4
   0  13  -2 -2.3367 4.08106   9
   0  13  -2 0.07792 5.17522   8
   0  13  -2 1.95092 5.00523   7
   0 -13   2 -5.0154 3.90765   6
  -1  13  -2 52.8575 11.4156   5
  -1  13  -2 50.4299 9.65491   8
  -1  13  -2 39.8732 8.96366   7
  -1  13  -2 15.2749 6.42905   2
  -1  13  -2 26.2513 7.25613   3
  -1  13  -2 36.0621 8.15924   4
  -1  13  -2 30.5405 7.75596   9
   1 -13   2 33.6263 10.3993   6
  -2  13  -2 206.934 14.5906   2
  -2  13  -2 215.766 18.7431   5
  -2  13  -2 199.924 16.2538   8
  -2  13  -2 215.210 16.4804   9
  -2  13  -2 203.344 18.1279   7
  -2  13  -2 207.849 18.1265   4
   2 -13   2 241.546 22.3885   6
  -3  13  -2 0.96372 6.25644   5
  -3  13  -2 3.15265 4.92840   9
  -3  13  -2 -1.7332 4.02580   4
  -3  13  -2 -1.8056 4.28600   8
  -3  13  -2 -2.5168 3.10295   2
   3 -13   2 8.12709 8.83564   6
  -4  13  -2 -5.8906 4.69950   9
  -4  13  -2 -0.6800 7.44396   5
  -4  13  -2 0.12998 4.30991   8
  -4  13  -2 -1.8562 1.91455  10
  -4  13  -2 -2.6133 6.25587   4
  -4  13  -2 4.23495 2.27046  10
   4 -13   2 3.86811 8.51713   6
  -5  13  -2 35.5008 6.22685  10
  -5  13  -2 49.7745 12.3373   4
  -5  13  -2 37.4076 8.90385   9
  -5  13  -2 52.7842 11.4718   5
   5 -13   2 61.4569 15.8329   6
  -6  13  -2 -3.3605 9.33440   5
  -6  13  -2 -10.649 7.10341   4
  -6  13  -2 -5.0518 5.62738   9
  -6  13  -2 4.60005 4.19308  10
   6 -13   2 3.98575 10.8352   6
  -7  13  -2 0.08162 5.41987  10
  -7  13  -2 6.53378 6.87177   4
  -7  13  -2 6.41891 10.2091   5
  -7  13  -2 0.50394 7.29084   9
  13  12  -2 5.45248 8.61772   3
  13  12  -2 7.91235 9.96207  10
  13  12  -2 -2.9292 7.24260   8
  12  12  -2 7.36588 9.90392  10
  12  12  -2 12.4510 12.0226   3
  12  12  -2 10.0745 10.4057   8
  12  12  -2 9.44454 7.21206   7
  11  12  -2 -11.452 6.38006  10
  11  12  -2 14.6233 11.2282   8
  11  12  -2 -1.9163 4.72918   7
  10  12  -2 5.86554 9.39088   3
  10  12  -2 -0.7204 6.42985  10
  10  12  -2 1.03662 6.39192   8
   9  12  -2 108.363 13.1206   7
   9  12  -2 96.6154 17.8016   3
   9  12  -2 140.471 14.9296  10
   9  12  -2 138.732 19.7221   8
   8  12  -2 2.08298 6.50642   8
   8  12  -2 -3.0170 4.47937   7
   8  12  -2 13.0541 9.21120   3
   8  12  -2 9.04008 6.02963  10
   7  12  -2 306.593 19.3392   7
   7  12  -2 266.164 19.5617  10
   7  12  -2 280.000 24.7569   3
   7  12  -2 341.080 27.9717   8
   6  12  -2 155.438 13.2080  10
   6  12  -2 145.622 12.7087  10
   6  12  -2 126.398 12.3316   7
   6  12  -2 149.598 19.0235   8
   6  12  -2 142.832 18.1775   3
  -6 -12   2 150.242 11.2134   6
   5  12  -2 -3.2103 3.86572   3
   5  12  -2 1.54336 3.58408  10
   5  12  -2 4.03442 3.56272  10
   5  12  -2 5.96064 4.30934   7
   5  12  -2 12.5423 8.02835   8
  -5 -12   2 11.0470 4.53004   6
   4  12  -2 289.798 15.5942  10
   4  12  -2 275.616 15.1359  10
   4  12  -2 285.024 17.4388   7
   4  12  -2 311.632 23.2876   8
   4  12  -2 277.194 10.8191   5
   4  12  -2 269.757 10.9495   5
   4  12  -2 361.129 24.9375   3
  -4 -12   2 340.567 19.3319   6
   3  12  -2 47.2456 7.97667   7
   3  12  -2 48.9454 5.34141  10
   3  12  -2 51.1573 10.4836   3
   3  12  -2 41.0296 4.99061  10
   3  12  -2 47.9949 10.6252   8
   3  12  -2 55.5342 7.05337   4
   3  12  -2 46.3841 5.01653   5
  -3 -12   2 60.1887 9.39814   6
   2  12  -2 411.545 25.9903   8
   2  12  -2 402.306 20.0809   4
   2  12  -2 428.875 21.8792   7
   2  12  -2 389.717 18.8541   5
   2  12  -2 377.744 24.7138   3
   2  12  -2 397.436 15.1865  10
  -2 -12   2 376.127 23.6785   6
   1  12  -2 59.9805 10.7655   8
   1  12  -2 43.1128 7.79167   7
   1  12  -2 38.1478 6.83992   4
   1  12  -2 37.2575 7.20265   9
   1  12  -2 49.8675 8.87495   3
   1  12  -2 37.5999 6.70167   5
  -1 -12   2 52.3990 10.9344   6
   0  12  -2 78.0786 9.99697   9
   0  12  -2 69.0422 10.2470   2
   0  12  -2 105.142 11.2432   7
   0  12  -2 88.3360 12.1445   8
   0  12  -2 87.1982 12.1217   3
   0  12  -2 57.6172 9.16773   5
   0  12  -2 68.9862 9.45785   4
   0 -12   2 75.9145 12.1264   6
  -1  12  -2 35.8254 8.21799   8
  -1  12  -2 19.7873 6.98779   3
  -1  12  -2 27.1787 6.89873   9
  -1  12  -2 22.3172 7.25090   7
  -1  12  -2 47.2672 8.23284   2
  -1  12  -2 30.9456 7.39529   5
  -1  12  -2 35.3261 8.03868   4
   1 -12   2 22.5807 9.09946   6
  -2  12  -2 6.54067 4.91227   8
  -2  12  -2 6.63904 6.20657   5
  -2  12  -2 8.55834 5.47987   9
  -2  12  -2 4.42498 3.86927   4
  -2  12  -2 -0.7437 4.41452   2
  -2  12  -2 -7.7443 4.91480   7
   2 -12   2 7.47638 7.45474   6
  -3  12  -2 4.71212 4.96076   9
  -3  12  -2 3.66173 1.78072  10
  -3  12  -2 7.37665 6.21991   4
  -3  12  -2 2.86547 3.85251   2
  -3  12  -2 5.41289 4.93998   5
  -3  12  -2 -0.0274 1.55936  10
  -3  12  -2 -0.0306 4.34015   8
   3 -12   2 9.80588 7.94130   6
  -4  12  -2 0.33596 4.24352   4
  -4  12  -2 -4.3537 4.07742   8
  -4  12  -2 -2.0616 2.36906  10
  -4  12  -2 -12.056 5.81562   5
  -4  12  -2 2.97932 2.52481  10
  -4  12  -2 8.52156 5.44871   9
  -4  12  -2 2.65659 2.72996   2
   4 -12   2 1.00682 7.20562   6
  -5  12  -2 116.485 15.8914   4
  -5  12  -2 148.020 18.4109   5
  -5  12  -2 101.865 9.78934  10
  -5  12  -2 121.656 9.68123  10
   5 -12   2 132.852 18.8538   6
  -6  12  -2 50.6719 10.2535   9
  -6  12  -2 49.7796 7.39079  10
  -6  12  -2 43.7405 11.6058   4
  -6  12  -2 41.6598 12.0002   5
  -7  12  -2 60.3183 8.80817  10
  -7  12  -2 44.0002 9.84629   9
  -7  12  -2 36.3418 10.8331   5
  -8  12  -2 14.7436 10.2239   5
  -8  12  -2 -14.033 7.38118   4
  -8  12  -2 9.41260 6.01909  10
  -8  12  -2 0.94899 6.49404   9
  14  11  -2 -15.319 8.98935  10
  14  11  -2 -5.1497 7.55959   8
  14  11  -2 26.9220 13.6487   3
  13  11  -2 24.5168 12.7493   8
  13  11  -2 27.5166 12.1432  10
  13  11  -2 37.1471 12.7314   3
  12  11  -2 5.48439 7.23975   8
  12  11  -2 -7.6907 5.88196   7
  12  11  -2 6.39285 6.82322  10
  12  11  -2 -0.7601 7.12805   3
  11  11  -2 539.249 39.1586   8
  11  11  -2 554.879 36.2619  10
  11  11  -2 561.673 39.9365   3
  10  11  -2 -7.2510 4.42501   8
  10  11  -2 -13.432 5.11670  10
  10  11  -2 -7.6456 7.42476   3
  10  11  -2 1.98531 4.36674   7
   9  11  -2 38.6687 12.9607   3
   9  11  -2 42.2099 11.7038   8
   9  11  -2 50.7020 8.40271   7
   9  11  -2 62.8948 11.8416  10
  -9 -11   2 27.8637 7.20889  10
   8  11  -2 13.1550 9.02335   3
   8  11  -2 36.2994 8.94708  10
   8  11  -2 33.8252 7.55761   7
   8  11  -2 41.7579 11.9963   8
  -8 -11   2 19.0638 5.73159  10
  -8 -11   2 17.2745 2.82203   6
   7  11  -2 20.6212 6.52449   7
   7  11  -2 35.5850 10.0082   3
   7  11  -2 43.9572 8.31983  10
   7  11  -2 24.3793 10.3212   8
  -7 -11   2 22.1112 5.93216  10
  -7 -11   2 38.8778 5.07317   6
   6  11  -2 27.2426 6.25773   7
   6  11  -2 7.70352 7.25865   3
   6  11  -2 4.24112 4.84721  10
   6  11  -2 13.7873 7.46372   8
   6  11  -2 20.2182 5.91250  10
  -6 -11   2 11.8497 4.08381   6
   5  11  -2 15.9233 5.18162   7
   5  11  -2 30.7904 9.52278   8
   5  11  -2 41.8773 10.3292   3
   5  11  -2 37.9936 6.44165  10
   5  11  -2 16.6223 5.05276  10
  -5 -11   2 24.1993 5.48235   6
   4  11  -2 628.158 26.8644  10
   4  11  -2 628.520 34.2991   3
   4  11  -2 702.132 40.9426   8
   4  11  -2 616.180 27.9780   7
   4  11  -2 593.154 26.0910  10
  -4 -11   2 636.471 29.2668   6
   3  11  -2 68.4157 6.31703  10
   3  11  -2 86.4317 9.05189   7
   3  11  -2 80.9040 6.89545  10
   3  11  -2 83.1665 11.5236   8
   3  11  -2 72.6359 5.72963   5
   3  11  -2 79.7056 10.9258   3
  -3 -11   2 96.5807 10.6414   6
   2  11  -2 339.124 14.2487  10
   2  11  -2 343.991 18.8323   7
   2  11  -2 358.028 16.8172   5
   2  11  -2 313.021 17.5632   4
   2  11  -2 393.635 24.5150   8
   2  11  -2 360.486 14.2080  10
   2  11  -2 361.329 23.0306   3
  -2 -11   2 357.906 21.2143   6
   1  11  -2 65.6759 9.85489   8
   1  11  -2 57.4246 7.52635   5
   1  11  -2 48.2086 9.29003   3
   1  11  -2 53.5853 7.67764   4
   1  11  -2 79.7536 9.24375   7
  -1 -11   2 61.8477 10.7698   6
   0  11  -2 130.397 13.3045   3
   0  11  -2 140.294 12.0244   4
   0  11  -2 139.876 12.1026   2
   0  11  -2 138.079 12.2949   7
   0  11  -2 136.141 12.7000   8
   0  11  -2 149.176 12.6068   9
   0  11  -2 136.933 11.6853   5
   0 -11   2 134.688 14.4650   6
  -1  11  -2 129.000 11.7846   2
  -1  11  -2 135.011 12.8738   7
  -1  11  -2 137.165 12.4411   9
  -1  11  -2 134.668 12.7658   4
  -1  11  -2 130.272 13.0137   8
  -1  11  -2 133.149 12.6358   5
  -1  11  -2 117.883 12.4711   3
   1 -11   2 143.596 14.4048   6
  -2  11  -2 45.0275 9.21960   4
  -2  11  -2 26.5998 6.80685   5
  -2  11  -2 32.7579 7.37394   9
  -2  11  -2 38.9897 6.68612   2
  -2  11  -2 38.3940 1.91734  10
  -2  11  -2 36.8992 1.81727  10
  -2  11  -2 25.0905 6.36190   8
   2 -11   2 34.5320 8.88373   6
  -3  11  -2 98.9288 12.9071   5
  -3  11  -2 78.0970 8.70219   8
  -3  11  -2 98.7553 11.4593   4
  -3  11  -2 94.5491 6.24165  10
  -3  11  -2 90.5102 8.38340   2
  -3  11  -2 97.7862 11.1821   9
   3 -11   2 91.9969 12.3788   6
  -4  11  -2 5.59188 5.21662   5
  -4  11  -2 3.71009 2.80343   2
  -4  11  -2 2.59593 3.02884  10
  -4  11  -2 0.56710 4.48490   9
  -4  11  -2 2.11549 2.93226   8
  -4  11  -2 8.04644 6.74176   4
   4 -11   2 -1.1938 6.12377   6
  -5  11  -2 89.2329 11.9787   9
  -5  11  -2 58.3899 11.2389   5
  -5  11  -2 72.6719 8.45161  10
  -5  11  -2 75.0033 11.7328   4
  -5  11  -2 77.8308 7.63065  10
  -5  11  -2 62.1965 5.09973   8
   5 -11   2 88.1999 15.6203   6
  -6  11  -2 -0.0721 3.52119  10
  -6  11  -2 -1.4932 6.97145   4
  -6  11  -2 11.2033 8.58848   5
  -6  11  -2 2.15227 5.63564   9
   6 -11   2 -5.2638 5.25280   6
  -7  11  -2 21.8542 8.57057   4
  -7  11  -2 15.2750 7.73066   9
  -7  11  -2 25.2804 11.1394   5
  -7  11  -2 12.9460 5.11151  10
  -8  11  -2 21.7222 7.82258  10
  -8  11  -2 48.0415 13.2100   4
  -8  11  -2 32.3620 12.4515   5
  -8  11  -2 38.0606 10.1900   9
  -9  11  -2 5.45528 6.45161   4
  -9  11  -2 2.90740 7.18855   5
  -9  11  -2 11.8352 6.56486  10
  -9  11  -2 4.17621 7.94453   9
  14  10  -2 -8.2149 5.65838  10
  14  10  -2 7.76668 11.4953   8
  14  10  -2 -3.7545 10.7019   3
 -14 -10   2 7.61407 7.28515   4
  13  10  -2 -6.2999 10.6674   3
  13  10  -2 11.2283 7.47388   8
  13  10  -2 -4.2746 6.08283  10
 -13 -10   2 -8.0122 5.11207   4
  12  10  -2 28.7464 8.98593   7
  12  10  -2 21.0316 11.0534  10
  12  10  -2 46.4439 15.3014   8
 -12 -10   2 2.32702 8.81312  10
 -12 -10   2 21.9710 7.01454   4
  11  10  -2 88.5785 12.7605   7
  11  10  -2 91.7487 14.3579  10
  11  10  -2 45.6390 12.3093   8
  11  10  -2 62.1379 14.7471   3
 -11 -10   2 72.0272 9.90474   4
  10  10  -2 60.2891 12.0363  10
  10  10  -2 69.3091 14.6199   3
  10  10  -2 78.0021 10.3056   7
  10  10  -2 69.2325 15.1215   8
 -10 -10   2 56.7965 10.9686  10
   9  10  -2 23.8739 7.02123   7
   9  10  -2 28.7817 8.87171   8
   9  10  -2 22.3949 7.45050  10
   9  10  -2 9.20173 7.62528   3
  -9 -10   2 8.89560 6.33773  10
   8  10  -2 390.287 28.5319   3
   8  10  -2 369.567 27.6676   8
   8  10  -2 396.147 22.6355   7
   8  10  -2 428.623 25.8178  10
  -8 -10   2 372.714 14.5702   6
   7  10  -2 315.612 19.4751   7
   7  10  -2 313.584 20.4047  10
   7  10  -2 325.459 21.6600  10
   7  10  -2 354.978 26.9184   8
   7  10  -2 350.193 26.7730   3
   6  10  -2 391.367 26.2703   8
   6  10  -2 335.106 19.2447   7
   6  10  -2 352.823 25.4519   3
   6  10  -2 353.136 19.7814  10
  -6 -10   2 348.887 18.5231   6
  -6 -10   2 337.314 16.3892  10
   5  10  -2 23.7401 5.29945  10
   5  10  -2 34.2988 8.64581   3
   5  10  -2 32.5032 9.10360   8
   5  10  -2 30.1354 6.06747  10
   5  10  -2 27.5140 5.91711   7
  -5 -10   2 27.8248 5.44555   6
   4  10  -2 298.610 22.4788   8
   4  10  -2 324.043 16.6544  10
   4  10  -2 313.738 17.0086   7
   4  10  -2 305.615 21.0244   3
  -4 -10   2 318.020 17.8413   6
   3  10  -2 71.9418 5.48610   5
   3  10  -2 92.3140 12.3965   3
   3  10  -2 70.3514 7.85252   7
   3  10  -2 80.5237 12.6590   8
   3  10  -2 71.3978 6.63418  10
   3  10  -2 75.6131 6.97678  10
  -3 -10   2 80.8109 9.80507   6
   2  10  -2 4.41456 2.76386   7
   2  10  -2 10.2898 2.31973  10
   2  10  -2 9.28175 3.00634   5
   2  10  -2 8.15598 5.52288   3
   2  10  -2 6.85867 2.32731  10
   2  10  -2 3.35180 4.21112   8
  -2 -10   2 11.2939 5.31799   6
   1  10  -2 197.318 15.2937   3
   1  10  -2 229.784 8.33655  10
   1  10  -2 203.416 13.7457   7
   1  10  -2 232.452 13.3790   5
   1  10  -2 234.810 17.3314   8
   1  10  -2 219.361 13.9496   4
   1  10  -2 226.260 8.47117  10
  -1 -10   2 215.948 15.8844   6
   0  10  -2 79.1737 10.0356   3
   0  10  -2 78.3007 8.21731   7
   0  10  -2 78.0062 10.2284   8
   0  10  -2 80.6937 8.97183   5
   0  10  -2 70.6532 8.59446   4
   0  10  -2 70.0430 8.09217   9
   0  10  -2 59.4905 9.00448   2
   0 -10   2 59.0301 9.28092   6
  -1  10  -2 12.7424 4.63579   5
  -1  10  -2 31.7140 6.84120   8
  -1  10  -2 24.9667 6.29869   9
  -1  10  -2 25.5734 6.09934   2
  -1  10  -2 23.9977 5.56607   4
   1 -10   2 32.7203 8.01303   6
  -2  10  -2 2.42317 3.63835   8
  -2  10  -2 -2.2879 3.16849   5
  -2  10  -2 0.85781 1.46783  10
  -2  10  -2 3.44633 3.91917   2
  -2  10  -2 1.00175 3.09842   9
  -2  10  -2 1.40934 1.50448  10
  -2  10  -2 11.5409 4.40598   4
  -3  10  -2 224.059 18.0733   5
  -3  10  -2 228.873 13.8036   8
  -3  10  -2 229.515 10.8027  10
  -3  10  -2 207.920 15.6459   9
  -3  10  -2 194.160 16.9092   4
  -3  10  -2 222.910 14.6465   2
  -3  10  -2 206.171 10.7146  10
   3 -10   2 228.750 18.7493   6
  -4  10  -2 79.5931 6.64744  10
  -4  10  -2 78.1546 7.33241   8
  -4  10  -2 73.8276 10.5371   9
  -4  10  -2 68.4905 7.22688  10
  -4  10  -2 92.9293 14.3259   4
  -4  10  -2 69.7994 6.83369   2
  -4  10  -2 70.8640 12.3974   5
   4 -10   2 74.7607 13.6943   6
  -5  10  -2 172.991 17.9530   5
  -5  10  -2 161.034 7.93564   2
  -5  10  -2 157.513 15.7251   4
  -5  10  -2 163.690 15.0053   9
  -5  10  -2 199.026 12.1450  10
  -5  10  -2 157.849 11.9487  10
  -5  10  -2 155.701 7.97163   8
   5 -10   2 198.189 20.0539   6
  -6  10  -2 181.399 18.7377   4
  -6  10  -2 157.490 12.9083  10
  -6  10  -2 190.870 18.4202   5
  -6  10  -2 157.146 14.1666   9
  -6  10  -2 175.024 13.6218  10
   6 -10   2 168.385 18.2301   6
  -7  10  -2 6.16247 6.39080   4
  -7  10  -2 13.1293 9.23395   5
  -7  10  -2 13.3294 7.25791   9
  -7  10  -2 14.1723 6.30133  10
   7 -10   2 18.7246 9.87477   6
  -8  10  -2 10.7600 6.22339  10
  -8  10  -2 -2.3125 6.57559   5
  -8  10  -2 3.59931 6.28197   9
  -8  10  -2 -7.5601 7.71426   4
  -9  10  -2 49.0186 13.9345   5
  -9  10  -2 25.3499 8.17046  10
  -9  10  -2 25.5667 9.70538   4
  -9  10  -2 22.3853 9.46704   9
 -10  10  -2 4.13209 9.69463   5
 -10  10  -2 10.2442 9.87654   4
 -10  10  -2 -4.1879 7.63345   9
 -10  10  -2 8.11493 7.93686  10
  14   9  -2 3.39384 12.0948   3
  14   9  -2 10.9453 10.7958   8
  14   9  -2 3.26452 9.76380  10
 -14  -9   2 -5.6636 6.87648   4
 -14  -9   2 12.0574 11.8898  10
  13   9  -2 48.6204 12.7947  10
  13   9  -2 50.5228 16.3296   3
 -13  -9   2 37.3522 9.16989   4
 -13  -9   2 26.4717 9.77849  10
  12   9  -2 210.179 21.9045  10
  12   9  -2 178.236 21.1800   8
  12   9  -2 215.752 27.3656   3
 -12  -9   2 157.670 19.8584  10
  11   9  -2 3.31334 5.74752   7
  11   9  -2 -1.7740 5.32452   3
  11   9  -2 4.22402 6.18232  10
  11   9  -2 2.60468 8.81575   8
 -11  -9   2 -7.2378 4.28917   4
 -11  -9   2 9.31741 7.54716  10
  10   9  -2 149.761 15.8865  10
  10   9  -2 121.554 12.8752   7
  10   9  -2 132.842 16.7180   8
  10   9  -2 113.998 16.8500   3
 -10  -9   2 114.783 11.0262   4
 -10  -9   2 109.255 17.2115  10
   9   9  -2 29.7138 7.98713   7
   9   9  -2 27.3575 9.37957   3
   9   9  -2 27.5946 8.00901  10
   9   9  -2 34.7144 11.0048   8
  -9  -9   2 31.1900 6.20600   4
  -9  -9   2 35.6923 8.20451  10
   8   9  -2 843.823 37.2018   7
   8   9  -2 827.435 39.7061  10
   8   9  -2 859.194 44.0726   8
   8   9  -2 804.864 43.6913   3
  -8  -9   2 831.999 36.6814  10
  -8  -9   2 812.294 27.9802   6
   7   9  -2 54.3310 12.3769   3
   7   9  -2 73.8306 9.02699  10
   7   9  -2 77.0256 9.50017   7
   7   9  -2 64.4795 11.4957   8
   7   9  -2 75.9777 10.9660  10
  -7  -9   2 63.5963 8.32370  10
  -7  -9   2 70.5449 5.85881   6
   6   9  -2 132.807 12.2815  10
   6   9  -2 146.830 11.4690   7
   6   9  -2 137.988 11.7479  10
   6   9  -2 147.909 16.2031   8
   6   9  -2 153.849 15.3533   3
  -6  -9   2 133.436 9.24146   6
   5   9  -2 42.1291 7.04000  10
   5   9  -2 48.6751 7.02214  10
   5   9  -2 46.7347 10.2209   3
   5   9  -2 47.0083 6.58412   7
   5   9  -2 51.1206 10.4810   8
  -5  -9   2 43.1180 6.51048   6
  -5  -9   2 39.3687 5.17751  10
   4   9  -2 1096.31 41.5408  10
   4   9  -2 1017.33 40.4443  10
   4   9  -2 1094.13 47.5178   3
   4   9  -2 1137.79 48.8413   8
   4   9  -2 1097.32 41.4270   7
  -4  -9   2 1092.09 42.1129   6
   3   9  -2 385.243 17.1321  10
   3   9  -2 371.502 22.4364   3
   3   9  -2 372.898 14.6429   5
   3   9  -2 374.062 23.2571   8
   3   9  -2 355.196 16.5797  10
   3   9  -2 385.513 18.2714   7
  -3  -9   2 382.453 19.9431   6
   2   9  -2 39.2032 3.77897  10
   2   9  -2 40.9387 5.28870   7
   2   9  -2 52.6196 9.27359   8
   2   9  -2 42.9626 4.76145   5
   2   9  -2 47.3087 4.43766  10
   2   9  -2 34.6533 7.39623   3
  -2  -9   2 44.3758 7.82792   6
   1   9  -2 1401.78 53.7364   3
   1   9  -2 1424.31 50.6262   7
   1   9  -2 1323.79 53.9989   8
   1   9  -2 1369.31 44.8991  10
   1   9  -2 1381.16 51.9255   5
   1   9  -2 1367.37 44.7815  10
  -1  -9   2 1372.96 54.0735   6
   0   9  -2 55.3974 6.41554   7
   0   9  -2 41.4470 6.54002   3
   0   9  -2 54.1102 7.18110   4
   0   9  -2 45.8158 7.73402   8
   0   9  -2 63.5892 7.37805   5
   0  -9   2 61.2702 9.66703   6
  -1   9  -2 1380.01 51.8104   9
  -1   9  -2 1368.36 52.0923   5
  -1   9  -2 1293.06 51.7113   4
  -1   9  -2 1354.78 51.8809   8
  -1   9  -2 1370.05 51.2929   2
   1  -9   2 1360.66 55.4704   6
  -2   9  -2 512.426 18.5590  10
  -2   9  -2 539.500 24.2623   8
  -2   9  -2 495.765 18.7004  10
  -2   9  -2 494.870 26.1175   5
  -2   9  -2 552.972 26.8734   4
  -2   9  -2 494.719 24.9139   9
  -2   9  -2 496.139 23.2590   2
   2  -9   2 556.346 29.4327   6
  -3   9  -2 325.370 21.2905   4
  -3   9  -2 356.849 17.4474   2
  -3   9  -2 328.376 15.0259  10
  -3   9  -2 334.193 14.7474  10
  -3   9  -2 336.363 17.2346   8
  -3   9  -2 373.858 20.7033   9
   3  -9   2 368.055 23.7481   6
  -4   9  -2 -0.8673 2.62633   8
  -4   9  -2 2.21853 2.60957   2
  -4   9  -2 2.02623 2.93222  10
  -4   9  -2 -1.0979 2.71658  10
  -4   9  -2 4.87987 2.71921   8
  -4   9  -2 1.47760 4.46601   9
  -4   9  -2 5.76688 5.95966   4
   4  -9   2 2.56763 6.56610   6
  -5   9  -2 1.17046 4.47196   4
  -5   9  -2 -0.8065 1.73362   8
  -5   9  -2 -0.8578 2.78120  10
  -5   9  -2 0.23348 1.93891   2
  -5   9  -2 4.16904 4.58041   9
  -5   9  -2 -2.6057 1.37026   8
  -5   9  -2 -4.7591 3.28330  10
   5  -9   2 -7.8940 4.93078   6
  -6   9  -2 55.2524 8.37033  10
  -6   9  -2 54.9769 8.03249  10
  -6   9  -2 75.0755 13.3431   5
  -6   9  -2 55.6518 10.0234   9
  -6   9  -2 63.2150 11.9494   4
   6  -9   2 60.3004 12.0258   6
  -7   9  -2 28.4075 8.86126   5
  -7   9  -2 17.1182 8.83138   4
  -7   9  -2 19.6870 6.20471  10
  -7   9  -2 24.4346 7.72578   9
   7  -9   2 22.0493 9.49850   6
  -8   9  -2 21.2269 6.97886  10
  -8   9  -2 25.4005 8.79521   9
  -8   9  -2 28.9124 9.11258   4
  -8   9  -2 13.3572 9.56117   5
   8  -9   2 5.58579 6.74405   6
  -9   9  -2 35.3130 9.55714   9
  -9   9  -2 20.6565 10.5853   4
  -9   9  -2 19.4762 7.97283  10
 -10   9  -2 10.2104 7.74906  10
 -10   9  -2 8.57525 7.81895   5
 -10   9  -2 17.8104 8.97015   9
 -10   9  -2 2.96009 7.08314   4
 -11   9  -2 9.01257 10.9668   4
 -11   9  -2 18.0863 10.2961   5
 -11   9  -2 -2.6958 9.76001   9
 -11   9  -2 -0.7525 7.57676  10
  14   8  -2 -0.8225 10.3834   3
  14   8  -2 -0.2876 9.17216  10
  14   8  -2 3.05508 10.4416   8
 -14  -8   2 0.70073 11.3725  10
 -14  -8   2 5.44016 5.54360   4
  13   8  -2 10.0930 12.0198  10
  13   8  -2 27.9981 13.0434   3
  13   8  -2 -1.4250 8.76411   8
 -13  -8   2 3.92923 7.28780  10
 -13  -8   2 7.04235 5.11527   4
  12   8  -2 3.32532 11.4939   3
  12   8  -2 10.0684 7.61647   8
  12   8  -2 10.6575 7.43352  10
 -12  -8   2 0.21109 8.21690  10
 -12  -8   2 4.04783 5.78453   4
  11   8  -2 5.59695 5.59550  10
  11   8  -2 4.61116 6.17546   3
  11   8  -2 -6.0773 6.83912   8
  11   8  -2 -3.1859 4.90891   7
 -11  -8   2 -0.6940 3.31251   4
 -11  -8   2 -1.7826 4.71997  10
  10   8  -2 1384.14 65.7437   3
  10   8  -2 1414.42 64.2575   8
  10   8  -2 1374.05 61.4608  10
  10   8  -2 1360.70 57.3874   7
 -10  -8   2 1355.29 57.8571  10
 -10  -8   2 1387.71 53.9986   4
   9   8  -2 -0.4674 4.07364   8
   9   8  -2 -0.7437 4.60439   7
   9   8  -2 1.08317 4.58634  10
   9   8  -2 1.63806 5.18898   3
  -9  -8   2 3.05691 4.03859   4
  -9  -8   2 0.62502 3.90251  10
   8   8  -2 887.044 41.5054  10
   8   8  -2 913.206 39.0000   7
   8   8  -2 908.185 45.7482   3
   8   8  -2 930.421 45.7661   8
  -8  -8   2 853.914 29.8797   6
  -8  -8   2 877.638 35.7282   4
  -8  -8   2 880.726 38.9904  10
   7   8  -2 8.97101 4.56221   7
   7   8  -2 21.8173 8.72045   3
   7   8  -2 4.42972 4.43484   8
   7   8  -2 4.05866 3.94003  10
  -7  -8   2 6.92466 4.51387  10
  -7  -8   2 5.18281 2.23553   6
  -7  -8   2 11.6948 4.02546   4
   6   8  -2 372.559 20.5682  10
   6   8  -2 328.294 18.0962   7
   6   8  -2 316.465 18.9307  10
   6   8  -2 332.289 23.5203   3
   6   8  -2 340.089 22.9584   8
  -6  -8   2 344.202 15.5395   6
  -6  -8   2 342.158 17.8188  10
   5   8  -2 444.981 21.2212   7
   5   8  -2 494.963 27.5192   8
   5   8  -2 513.184 27.5916   3
   5   8  -2 450.139 21.5775  10
   5   8  -2 479.429 22.8974  10
  -5  -8   2 452.615 20.0485   6
  -5  -8   2 380.664 19.0839  10
   4   8  -2 21.7560 6.60468   3
   4   8  -2 12.4314 3.23200   4
   4   8  -2 22.3124 4.46522  10
   4   8  -2 19.8530 4.57029  10
   4   8  -2 26.7279 7.52075   8
   4   8  -2 19.3533 4.49958   7
  -4  -8   2 20.7176 3.02944  10
  -4  -8   2 16.2162 4.27916   6
   3   8  -2 1131.75 38.0827   5
   3   8  -2 1203.01 47.5421   3
   3   8  -2 1204.37 41.9521  10
   3   8  -2 1115.22 41.9805   7
   3   8  -2 1046.08 40.5887   4
   3   8  -2 1173.42 48.4060   8
   3   8  -2 1238.02 42.9327  10
  -3  -8   2 1129.99 43.8171   6
   2   8  -2 3.53128 3.86104   3
   2   8  -2 2.94347 1.76959   5
   2   8  -2 0.93491 2.25164   7
   2   8  -2 3.88676 4.19834   8
   2   8  -2 3.29713 1.77368  10
   2   8  -2 3.26023 1.91480  10
  -2  -8   2 1.45432 2.45458   6
   1   8  -2 627.670 29.0152   8
   1   8  -2 597.718 24.5807   5
   1   8  -2 647.414 28.2902   3
   1   8  -2 624.691 21.4479  10
   1   8  -2 594.519 21.2126  10
  -1  -8   2 612.911 28.4594   6
   0   8  -2 15.1515 4.17262   7
   0   8  -2 17.0641 4.65676   3
   0   8  -2 20.5988 4.72518   5
   0  -8   2 13.0686 5.25700   6
  -1   8  -2 21.6613 5.01240   2
  -1   8  -2 32.5269 6.31173   9
  -1   8  -2 24.9821 1.71061  10
  -1   8  -2 24.2753 5.77956   4
   1  -8   2 35.0737 7.17612   6
  -2   8  -2 109.257 6.03178  10
  -2   8  -2 119.875 10.3056   2
  -2   8  -2 107.790 10.3960   4
  -2   8  -2 118.194 10.5699   9
  -2   8  -2 122.320 6.30237  10
   2  -8   2 160.111 14.1706   6
  -3   8  -2 455.256 17.7281  10
  -3   8  -2 410.431 18.9397   8
  -3   8  -2 436.694 23.9209   4
  -3   8  -2 428.037 19.1767   2
  -3   8  -2 394.916 18.3590   8
  -3   8  -2 425.499 17.8532  10
  -3   8  -2 434.282 22.5027   9
   3  -8   2 427.683 24.9191   6
  -4   8  -2 200.283 11.1668  10
  -4   8  -2 193.762 11.7463  10
  -4   8  -2 215.337 14.5107   9
  -4   8  -2 173.152 15.7512   4
  -4   8  -2 170.896 9.83573   8
  -4   8  -2 170.250 10.0453   2
   4  -8   2 185.896 17.0117   6
  -5   8  -2 31.3672 5.42159  10
  -5   8  -2 27.2913 2.60072   8
  -5   8  -2 30.6806 7.28887   9
  -5   8  -2 29.3568 3.74519   2
  -5   8  -2 28.2271 7.12716   4
  -5   8  -2 28.0975 2.66279   8
   5  -8   2 41.4778 9.26519   6
  -6   8  -2 10.0433 5.87703   4
  -6   8  -2 7.42756 1.72139   2
  -6   8  -2 -0.4485 3.69446  10
  -6   8  -2 15.2682 6.31805   9
  -6   8  -2 11.5288 4.93187  10
   6  -8   2 1.58307 6.55521   6
  -7   8  -2 124.897 15.7983   4
  -7   8  -2 94.3017 10.5697  10
  -7   8  -2 97.8571 12.5716   9
  -7   8  -2 98.4658 10.9895  10
   7  -8   2 93.2028 13.4573   6
  -8   8  -2 56.1785 13.0192   5
  -8   8  -2 95.6724 13.4095   4
  -8   8  -2 53.8373 10.7323   9
  -8   8  -2 87.8085 11.4074  10
   8  -8   2 84.1952 15.4351   6
  -9   8  -2 22.5932 9.05722   5
  -9   8  -2 4.77801 6.14388   4
  -9   8  -2 12.0306 8.14303   9
  -9   8  -2 30.7542 8.54483  10
 -10   8  -2 39.6594 9.62889   9
 -10   8  -2 50.0695 13.2109   4
 -10   8  -2 56.2581 13.2581   5
 -11   8  -2 75.1590 15.0225   4
 -11   8  -2 63.7494 13.2348  10
 -11   8  -2 64.3292 13.0848   9
 -11   8  -2 102.792 17.2070   5
  15   7  -2 12.2763 9.30233  10
  15   7  -2 10.6887 11.3228   8
  15   7  -2 12.8640 9.66263   3
 -15  -7   2 -1.6364 8.96896  10
  14   7  -2 65.0954 16.2582  10
  14   7  -2 67.5873 18.4923   3
 -14  -7   2 67.0925 13.5341  10
 -14  -7   2 53.7610 11.6642   4
  13   7  -2 -8.4015 7.34271  10
  13   7  -2 0.16703 9.64043   3
  13   7  -2 19.5018 10.0578   8
 -13  -7   2 7.24866 8.87367  10
 -13  -7   2 1.19441 6.40786   4
  12   7  -2 337.670 29.5713   3
  12   7  -2 309.930 26.3046   8
  12   7  -2 335.630 28.6088  10
 -12  -7   2 328.428 22.0031   4
 -12  -7   2 329.018 26.1951  10
  11   7  -2 -3.1739 6.08709   8
  11   7  -2 8.56606 7.28767   3
  11   7  -2 -7.1860 6.99255  10
 -11  -7   2 15.7914 8.47782  10
 -11  -7   2 0.35963 5.03294   4
  10   7  -2 367.025 28.0757   8
  10   7  -2 385.328 26.4228  10
  10   7  -2 406.725 31.1889   3
  10   7  -2 385.852 24.2566   7
 -10  -7   2 352.342 23.8754  10
 -10  -7   2 388.553 22.0247   4
   9   7  -2 19.9959 7.58506   8
   9   7  -2 38.7950 10.8278   3
   9   7  -2 18.9125 6.59625  10
   9   7  -2 17.3030 6.63598   7
  -9  -7   2 29.6972 8.01261  10
  -9  -7   2 18.3394 5.61127   4
   8   7  -2 -1.5980 5.56953   8
   8   7  -2 3.43209 4.38263   7
   8   7  -2 4.88571 6.72253   3
  -8  -7   2 3.10793 4.04704   4
  -8  -7   2 3.53994 1.59604   6
  -8  -7   2 2.16378 3.61540  10
   7   7  -2 104.041 10.9534  10
   7   7  -2 112.000 12.8886   8
   7   7  -2 112.226 10.4697   7
   7   7  -2 128.557 13.8078   3
  -7  -7   2 109.725 6.69176   6
  -7  -7   2 113.114 9.26673   4
  -7  -7   2 107.416 10.7586  10
   6   7  -2 64.6930 8.01635   7
   6   7  -2 61.2035 8.60319  10
   6   7  -2 57.9778 11.1412   3
   6   7  -2 69.4067 9.32233  10
   6   7  -2 79.3473 11.4556   8
  -6  -7   2 66.2252 7.85243  10
  -6  -7   2 69.0151 6.84350   4
  -6  -7   2 67.6528 5.59651   6
   5   7  -2 278.325 15.9791  10
   5   7  -2 285.295 19.1208   3
   5   7  -2 298.131 16.8696  10
   5   7  -2 296.785 19.3940   8
   5   7  -2 279.250 15.3766   7
  -5  -7   2 294.379 14.0566   6
  -5  -7   2 295.393 15.1309  10
   4   7  -2 290.644 18.3437   8
   4   7  -2 247.654 12.3693   4
   4   7  -2 266.405 17.3726   3
   4   7  -2 245.431 13.8269  10
   4   7  -2 307.681 15.3329  10
   4   7  -2 269.565 13.8440   7
  -4  -7   2 264.330 12.7114  10
  -4  -7   2 262.691 13.7507   6
   3   7  -2 371.083 16.2726  10
   3   7  -2 349.065 15.5448   4
   3   7  -2 381.266 16.8153  10
   3   7  -2 357.537 12.6467   5
   3   7  -2 352.884 16.3026   7
   3   7  -2 354.954 12.8420   5
   3   7  -2 405.782 21.0170   3
   3   7  -2 376.959 21.1677   8
  -3  -7   2 367.706 17.7984   6
  -3  -7   2 361.871 13.7531  10
   2   7  -2 241.307 10.9906  10
   2   7  -2 224.883 10.2017   5
   2   7  -2 225.846 10.5468  10
   2   7  -2 249.604 15.7901   8
   2   7  -2 269.388 15.5312   3
   2   7  -2 216.664 11.2603   4
   2   7  -2 240.544 11.9348   7
  -2  -7   2 233.411 13.8568   6
   1   7  -2 305.162 14.1131   5
   1   7  -2 320.537 12.0242  10
   1   7  -2 314.210 11.8295  10
   1   7  -2 301.207 14.5516   7
   1   7  -2 302.447 17.3497   8
   1   7  -2 328.410 16.8054   3
  -1  -7   2 309.434 17.1202   6
   0   7  -2 79.8848 3.12012  10
   0   7  -2 96.6551 7.37760   7
   0   7  -2 80.7033 3.06718  10
   0  -7   2 76.1025 8.15577   6
  -1   7  -2 832.609 27.4200  10
  -1   7  -2 855.740 34.4146   4
  -1   7  -2 837.742 33.7426   9
  -1   7  -2 836.748 27.3166  10
  -1   7  -2 841.376 33.4847   2
   1  -7   2 864.934 36.7235   6
  -2   7  -2 372.004 19.9770   4
  -2   7  -2 360.833 18.5915   9
  -2   7  -2 377.546 17.6430   2
  -2   7  -2 368.499 14.2114  10
  -2   7  -2 379.288 14.5186  10
   2  -7   2 363.706 20.9916   6
  -3   7  -2 440.748 17.7746  10
  -3   7  -2 441.437 18.0881  10
  -3   7  -2 404.139 17.8913   8
  -3   7  -2 435.128 22.7870   4
  -3   7  -2 434.618 18.5297   8
  -3   7  -2 433.228 21.5442   9
  -3   7  -2 422.231 18.9089   2
   3  -7   2 456.588 24.5797   6
  -4   7  -2 195.232 9.79653   8
  -4   7  -2 215.100 12.0414  10
  -4   7  -2 226.191 11.2905   2
  -4   7  -2 233.664 15.2292   9
  -4   7  -2 230.226 16.6693   4
  -4   7  -2 204.078 11.9484  10
  -4   7  -2 214.750 10.1836   8
   4  -7   2 205.795 17.0563   6
  -5   7  -2 46.6387 9.36779   4
  -5   7  -2 42.3783 6.05742  10
  -5   7  -2 43.0112 6.28191  10
  -5   7  -2 39.7313 4.38751   2
  -5   7  -2 55.3679 8.68714   9
   5  -7   2 39.6971 8.59803   6
  -6   7  -2 218.979 20.8935   4
  -6   7  -2 176.542 13.0764  10
  -6   7  -2 183.373 15.1727   9
  -6   7  -2 165.921 13.0619  10
  -6   7  -2 178.102 8.59635   2
   6  -7   2 217.210 18.8334   6
  -7   7  -2 134.778 12.5686  10
  -7   7  -2 140.331 13.9959   9
  -7   7  -2 161.984 15.7766   4
  -7   7  -2 111.486 11.2820  10
   7  -7   2 113.145 15.5805   6
  -8   7  -2 28.9267 9.47577   4
  -8   7  -2 28.2359 7.99649  10
  -8   7  -2 37.7955 8.15919   9
   8  -7   2 23.8968 8.19417   6
  -9   7  -2 213.999 19.7057   9
  -9   7  -2 255.679 19.8468  10
  -9   7  -2 244.044 22.6719   4
   9  -7   2 243.479 22.8413   6
 -10   7  -2 20.1558 8.89418  10
 -10   7  -2 12.7601 8.19713   9
 -10   7  -2 36.3944 9.46136   4
 -10   7  -2 30.8734 9.90857   5
 -11   7  -2 2.63230 6.38521   5
 -11   7  -2 3.63248 8.54645   4
 -11   7  -2 5.01489 7.26444   9
 -11   7  -2 -8.2526 3.65554  10
 -12   7  -2 14.0677 9.70867  10
 -12   7  -2 30.8199 11.0358   5
 -12   7  -2 7.85132 8.38596   9
 -12   7  -2 0.10992 7.02472   4
  15   6  -2 -6.0227 7.23309   8
  15   6  -2 12.3344 12.8516  10
  15   6  -2 6.21947 10.5135   3
 -15  -6   2 8.68235 13.1125  10
 -15  -6   2 2.12943 5.96294   4
  14   6  -2 6.32035 10.6312   3
  14   6  -2 -7.0985 5.86721   8
  14   6  -2 25.9041 10.3111  10
 -14  -6   2 -2.5923 10.2221  10
 -14  -6   2 3.28478 6.91873   4
  13   6  -2 35.2896 10.9339  10
  13   6  -2 45.6967 14.4966   3
  13   6  -2 36.1916 10.3024   8
 -13  -6   2 44.1608 11.7351  10
 -13  -6   2 21.6520 5.87221   5
 -13  -6   2 39.2756 8.70333   4
  12   6  -2 4.12755 5.82793   3
  12   6  -2 -11.026 6.40844   8
  12   6  -2 7.94345 8.79082  10
 -12  -6   2 5.69290 3.49389   5
 -12  -6   2 2.04306 4.65478   9
 -12  -6   2 1.48706 4.23983   4
  11   6  -2 18.0548 8.93272   8
  11   6  -2 10.7657 8.74804  10
  11   6  -2 17.2156 10.1030   3
 -11  -6   2 3.84099 5.34569   9
 -11  -6   2 10.6712 5.80063   4
 -11  -6   2 26.0684 8.67405  10
  10   6  -2 132.188 13.0146   7
  10   6  -2 155.397 19.9944   3
  10   6  -2 145.582 17.1326   8
  10   6  -2 95.7727 15.0957  10
 -10  -6   2 121.083 14.4167   9
 -10  -6   2 115.222 7.98255   5
 -10  -6   2 124.974 12.7427   4
 -10  -6   2 135.714 14.1160  10
 -10  -6   2 113.745 6.06793   6
   9   6  -2 117.334 15.1343   3
   9   6  -2 133.426 15.2580  10
   9   6  -2 120.492 11.8769   7
  -9  -6   2 119.833 13.4634  10
  -9  -6   2 104.389 6.27287   6
  -9  -6   2 115.190 6.11522   6
  -9  -6   2 120.766 11.5688   4
  -9  -6   2 116.000 6.70670   5
  -9  -6   2 137.079 15.1400   9
   8   6  -2 52.7229 10.6897   8
   8   6  -2 52.4952 8.55944   7
   8   6  -2 33.9952 8.51983  10
   8   6  -2 56.6483 10.3204   3
  -8  -6   2 45.0350 3.18202   5
  -8  -6   2 38.8526 3.92795   6
  -8  -6   2 62.5022 10.8018  10
  -8  -6   2 41.3966 7.33778   4
  -8  -6   2 46.4975 3.87069   6
  -8  -6   2 46.4854 3.38857   5
   7   6  -2 219.715 15.2269   7
   7   6  -2 244.567 18.6061   8
   7   6  -2 243.235 20.2427   3
   7   6  -2 246.902 17.7535  10
  -7  -6   2 268.446 14.9162   4
  -7  -6   2 278.233 16.6976  10
  -7  -6   2 246.680 11.4432   6
   6   6  -2 326.988 17.7858   7
   6   6  -2 306.026 21.0347   3
   6   6  -2 347.320 19.8597  10
   6   6  -2 330.990 19.0562  10
   6   6  -2 348.741 22.5044   8
  -6  -6   2 341.008 18.4852  10
  -6  -6   2 324.456 14.5010   6
   5   6  -2 26.5364 5.10923  10
   5   6  -2 39.4879 6.77498   8
   5   6  -2 28.2988 6.08057  10
   5   6  -2 30.7935 5.07854   7
   5   6  -2 28.8587 7.23335   3
  -5  -6   2 26.1458 4.14693   6
  -5  -6   2 28.1957 5.27602  10
  -5  -6   2 28.2660 4.47718   4
   4   6  -2 7.37467 3.02146  10
   4   6  -2 6.82416 4.27258   3
   4   6  -2 3.20306 3.97047   8
   4   6  -2 8.00589 2.51663   7
   4   6  -2 6.27007 2.62882  10
   4   6  -2 4.12746 2.14877   4
  -4  -6   2 5.68119 2.25923   7
  -4  -6   2 5.24523 2.71063  10
  -4  -6   2 7.39321 2.59634   6
   3   6  -2 4470.12 145.919  10
   3   6  -2 4646.82 150.862   3
   3   6  -2 4294.26 144.893   4
   3   6  -2 4623.85 145.743   7
  -3  -6   2 4603.00 144.482  10
  -3  -6   2 4489.40 145.116   7
   2   6  -2 14.8752 4.06752   8
   2   6  -2 11.8735 2.38658  10
   2   6  -2 13.7146 2.93658  10
   2   6  -2 8.26456 2.11088   7
   2   6  -2 11.9738 2.82466   4
   2   6  -2 11.4000 1.98442   5
  -2  -6   2 12.3686 3.72816   6
   1   6  -2 1077.22 35.0929  10
   1   6  -2 1028.54 39.5864   3
   1   6  -2 1060.75 43.2371   8
   1   6  -2 1020.08 34.7338  10
   1   6  -2 1055.98 37.2181   7
   0   6  -2 64.1695 2.81786  10
   0   6  -2 65.3745 2.77183  10
   0   6  -2 67.8534 6.02298   3
   0  -6   2 66.2405 6.99212   6
  -1   6  -2 640.071 20.7919  10
  -1   6  -2 607.897 25.9615   9
  -1   6  -2 642.854 20.8421  10
  -1   6  -2 640.962 25.8935   2
   1  -6   2 598.430 27.8429   6
  -2   6  -2 2578.66 81.6374  10
  -2   6  -2 2490.63 83.8245   2
  -2   6  -2 2519.46 85.9605   9
  -2   6  -2 2446.32 86.5360   4
  -2   6  -2 2464.08 80.7054  10
   2  -6   2 2498.61 88.4837   6
  -3   6  -2 23.5008 3.19429   8
  -3   6  -2 34.4301 4.37486  10
  -3   6  -2 32.2305 4.27155   2
  -3   6  -2 33.2976 3.84474  10
  -3   6  -2 34.7405 6.14551   9
  -3   6  -2 31.0358 6.05556   4
   3  -6   2 26.1376 6.70004   6
  -4   6  -2 1201.66 41.5667   8
  -4   6  -2 1154.49 41.3534   8
  -4   6  -2 1269.46 44.9020  10
  -4   6  -2 1226.66 45.0491  10
  -4   6  -2 1294.01 48.6415   9
  -4   6  -2 1286.59 50.2050   4
  -4   6  -2 1239.36 43.4370   2
   4  -6   2 1316.70 51.7066   6
  -5   6  -2 35.2094 3.79494   2
  -5   6  -2 39.6183 6.10665  10
  -5   6  -2 35.8051 8.05123   4
  -5   6  -2 50.0584 6.29304  10
  -5   6  -2 49.6426 7.87339   9
   5  -6   2 34.0056 7.60618   6
   5  -6   2 38.7032 4.26500  10
  -6   6  -2 529.542 26.1460  10
  -6   6  -2 584.872 30.6110   4
  -6   6  -2 599.070 26.6202  10
  -6   6  -2 573.270 28.6280   9
  -6   6  -2 549.044 20.9887   2
   6  -6   2 535.177 23.1140  10
   6  -6   2 567.395 30.1691   6
  -7   6  -2 290.561 18.5647  10
  -7   6  -2 282.968 18.7061  10
  -7   6  -2 279.956 19.6096   9
  -7   6  -2 289.615 21.4936   4
   7  -6   2 271.038 20.3054   6
  -8   6  -2 93.9603 13.4973  10
  -8   6  -2 138.489 13.5792  10
  -8   6  -2 142.705 14.8864   4
   8  -6   2 122.001 15.5295   6
  -9   6  -2 32.4392 8.89471   9
  -9   6  -2 27.6568 8.73359   4
  -9   6  -2 26.1204 8.05534  10
   9  -6   2 23.5316 9.36768   6
 -10   6  -2 25.2898 9.34760   9
 -10   6  -2 40.2064 11.7975   4
 -10   6  -2 26.9106 7.94641  10
 -11   6  -2 176.292 19.2864   9
 -12   6  -2 -9.5894 8.08494   9
 -12   6  -2 -4.8359 8.76518   4
 -12   6  -2 -2.4881 5.78772   5
 -12   6  -2 -9.3519 6.25788  10
 -13   6  -2 23.8405 9.66143   4
 -13   6  -2 15.1429 10.3062   9
 -13   6  -2 49.1705 11.4179  10
 -13   6  -2 59.1713 15.0775   5
  15   5  -2 25.8151 14.0773  10
  15   5  -2 26.1597 15.1867   3
  15   5  -2 21.6537 13.0583   8
 -15  -5   2 22.5883 9.92009   4
 -15  -5   2 34.1159 13.5997   9
 -15  -5   2 13.4566 12.1570  10
  14   5  -2 107.758 18.8476   3
  14   5  -2 118.905 18.8378   8
 -14  -5   2 93.4299 15.5848   4
 -14  -5   2 102.735 18.6983  10
 -14  -5   2 126.104 17.5959   9
 -14  -5   2 71.2120 10.1213   5
  13   5  -2 5.55493 10.7272   3
  13   5  -2 16.1885 9.97577   8
  13   5  -2 -0.1330 8.59677  10
 -13  -5   2 -1.3768 4.60315   4
 -13  -5   2 -12.062 6.44251   9
 -13  -5   2 -4.3044 8.82447  10
 -13  -5   2 0.59353 4.78709   5
  12   5  -2 3.66393 8.65444   3
  12   5  -2 11.7279 8.09425  10
  12   5  -2 3.13274 7.35451   8
 -12  -5   2 -4.5681 5.47695   4
 -12  -5   2 8.89331 8.21799  10
 -12  -5   2 2.80566 5.86477   9
 -12  -5   2 -1.4186 3.81884   5
  11   5  -2 -2.6740 4.21881   8
  11   5  -2 1.39550 5.36777   3
  11   5  -2 1.58303 5.29250  10
 -11  -5   2 0.18699 5.91892   4
 -11  -5   2 -3.2077 5.05450  10
 -11  -5   2 -2.8139 2.93658   5
 -11  -5   2 0.04967 6.34979   9
  10   5  -2 57.8897 10.4017   8
  10   5  -2 72.0727 12.1051  10
  10   5  -2 75.5945 13.1999   3
 -10  -5   2 58.9473 10.0415   4
 -10  -5   2 63.6844 11.6595  10
 -10  -5   2 64.0910 6.76576   5
 -10  -5   2 66.9783 12.3913   9
   9   5  -2 104.599 13.9384   8
   9   5  -2 100.461 15.8064   3
   9   5  -2 89.2167 11.5565   7
  -9  -5   2 94.4118 10.9509  10
  -9  -5   2 73.2977 12.4955   9
  -9  -5   2 85.2890 10.0878   4
  -9  -5   2 77.6854 6.00189   6
  -9  -5   2 87.3493 6.83334   5
   8   5  -2 1.68587 3.32417  10
   8   5  -2 -3.6783 4.79522   3
   8   5  -2 5.60348 4.44466   7
   8   5  -2 -7.2793 3.97241   8
  -8  -5   2 2.40867 2.04729   5
  -8  -5   2 -3.2249 2.54681   9
  -8  -5   2 2.23344 2.87449   4
  -8  -5   2 2.56705 2.37300   5
  -8  -5   2 -1.4023 2.72081  10
   7   5  -2 3571.00 124.733  10
   7   5  -2 3790.10 129.177   3
   7   5  -2 3634.88 126.524   8
   7   5  -2 3491.68 121.601   7
  -7  -5   2 3594.49 124.378   9
  -7  -5   2 3463.73 114.692   5
  -7  -5   2 3626.05 122.981  10
  -7  -5   2 3567.12 120.082   4
  -7  -5   2 3551.94 114.346   5
   6   5  -2 5.15768 5.42538   8
   6   5  -2 8.25550 3.39072   7
   6   5  -2 6.24154 3.88340  10
   6   5  -2 17.8710 5.91647   3
  -6  -5   2 12.0738 2.61875   6
  -6  -5   2 5.50020 4.23283  10
  -6  -5   2 9.95386 1.44806   5
  -6  -5   2 9.55745 3.41035   4
  -6  -5   2 12.0359 1.43276   5
   5   5  -2 3155.63 110.622  10
   5   5  -2 3337.64 112.016  10
   5   5  -2 3321.78 114.704   8
   5   5  -2 3285.78 109.515   7
   5   5  -2 3262.41 114.905   3
  -5  -5   2 3360.64 110.540  10
  -5  -5   2 3274.09 107.036   6
  -5  -5   2 3350.67 108.755   4
   4   5  -2 -1.4077 1.93165  10
   4   5  -2 0.01456 3.18797   8
   4   5  -2 1.59447 2.50127  10
   4   5  -2 2.31254 2.06389   7
   4   5  -2 3.13378 1.98073   4
   4   5  -2 -1.1681 2.81756   3
  -4  -5   2 0.71826 1.73714   7
  -4  -5   2 2.83031 1.79788   6
  -4  -5   2 0.81503 1.32171   4
  -4  -5   2 6.99361 2.73073  10
   3   5  -2 59.7159 4.92068   4
   3   5  -2 62.2109 7.00440   8
   3   5  -2 64.1559 5.53364  10
   3   5  -2 69.3702 5.23349   7
   3   5  -2 64.0670 5.47927  10
  -3  -5   2 59.1949 5.23969   6
   2   5  -2 200.941 8.26329   5
   2   5  -2 211.382 12.3238   3
   2   5  -2 203.021 8.05637   5
   2   5  -2 213.562 14.7717   8
   2   5  -2 197.216 9.85520   4
   2   5  -2 218.940 9.74177   7
   2   5  -2 207.025 9.64360  10
   2   5  -2 214.783 10.1364  10
  -2  -5   2 195.118 8.52369  10
  -2  -5   2 209.544 11.2713   6
  -2  -5   2 208.174 8.60474  10
   1   5  -2 368.314 13.4393  10
   1   5  -2 366.065 16.5346   3
   1   5  -2 359.082 14.4418   7
   1   5  -2 358.023 13.1768  10
   1   5  -2 326.215 16.9638   8
  -1  -5   2 333.981 16.5475   6
   0   5  -2 2148.27 72.4486   3
   0   5  -2 2186.97 67.9009  10
   0   5  -2 2185.40 73.4878   8
   0   5  -2 2165.64 67.9732  10
   0  -5   2 2074.40 74.3739   6
  -1   5  -2 50.9858 2.65754  10
  -1   5  -2 46.6106 2.60953  10
  -1   5  -2 46.0979 4.78706   2
  -1   5  -2 50.3105 5.14528   9
   1  -5   2 50.3921 6.05528   6
  -2   5  -2 4347.19 140.486   4
   2  -5   2 4147.16 141.568   6
  -3   5  -2 7.80069 1.98553   8
  -3   5  -2 2.30083 1.74494  10
  -3   5  -2 2.75834 1.39088   8
  -3   5  -2 1.93285 2.29764   2
  -3   5  -2 1.88949 1.63638  10
  -3   5  -2 4.05658 2.75842   4
  -3   5  -2 7.95193 3.55592   9
   3  -5   2 3.90478 4.12417   6
  -4   5  -2 16.0820 4.06566  10
  -4   5  -2 19.5295 2.06795   8
  -4   5  -2 20.8729 3.43832   2
  -4   5  -2 25.9166 2.19663   8
  -4   5  -2 20.8901 4.00545  10
  -4   5  -2 18.6288 5.76538   4
  -4   5  -2 21.1043 5.53272   9
   4  -5   2 20.3855 3.11323  10
   4  -5   2 28.7977 6.96551   6
  -5   5  -2 17.0998 2.96624   2
  -5   5  -2 7.32215 3.69126  10
  -5   5  -2 18.9364 4.13298  10
  -5   5  -2 8.21175 4.26251   4
  -5   5  -2 25.1000 6.15602   9
   5  -5   2 22.0478 6.60570   6
   5  -5   2 16.9048 3.31728  10
  -6   5  -2 5.89992 4.40540   9
  -6   5  -2 3.87372 3.12520  10
  -6   5  -2 4.11237 2.26254   2
  -6   5  -2 3.06793 3.41655  10
   6  -5   2 3.41140 2.59189  10
   6  -5   2 4.79340 4.97856   6
  -7   5  -2 19.2847 5.91300  10
  -7   5  -2 21.4013 7.08333   9
  -7   5  -2 23.5003 6.84347   4
  -7   5  -2 19.2451 5.23890  10
  -7   5  -2 25.2062 3.90349   2
   7  -5   2 23.1042 3.99111   2
   7  -5   2 25.7733 8.15503   6
  -8   5  -2 15.6258 5.39872  10
  -8   5  -2 48.7123 9.53147   9
  -8   5  -2 23.0008 7.36488   4
   8  -5   2 11.6939 3.85736   2
   8  -5   2 18.0294 5.71012  10
   8  -5   2 26.7270 7.36045   6
  -9   5  -2 0.16801 5.76678   9
  -9   5  -2 6.49637 7.38678   4
  -9   5  -2 12.5915 6.60005  10
   9  -5   2 1.34315 5.19456   6
   9  -5   2 9.93104 5.77670  10
 -10   5  -2 14.6240 7.50319   4
 -10   5  -2 8.31751 7.31471   9
 -10   5  -2 12.9855 6.93006  10
  10  -5   2 4.66794 6.06325  10
 -11   5  -2 10.7997 9.10765   4
 -11   5  -2 17.4202 8.20558   9
 -11   5  -2 -1.2475 5.10353  10
 -12   5  -2 5.23372 8.92029   4
 -12   5  -2 3.13669 6.88078   5
 -12   5  -2 -3.9987 7.30738   9
 -12   5  -2 40.2082 12.0293  10
 -13   5  -2 10.7601 10.7131   5
 -13   5  -2 9.02631 9.94693  10
 -13   5  -2 4.06159 7.50940   4
 -13   5  -2 0.45913 7.74477   9
  15   4  -2 19.4413 13.1854  10
  15   4  -2 12.1957 13.2894   3
  15   4  -2 7.57238 10.5484   8
 -15  -4   2 4.03358 8.50651  10
 -15  -4   2 -9.7012 6.83130   5
 -15  -4   2 10.4625 9.80980   4
 -15  -4   2 4.48600 9.71122   9
  14   4  -2 33.4136 15.4846   3
  14   4  -2 38.7619 12.6662  10
  14   4  -2 51.4264 13.1097   8
 -14  -4   2 37.3556 10.8167  10
 -14  -4   2 58.1840 11.7654   4
 -14  -4   2 53.0959 13.5131   9
 -14  -4   2 36.7598 8.76821   5
  13   4  -2 43.8653 15.6588   3
  13   4  -2 42.8070 11.8778  10
  13   4  -2 17.7378 9.97127   8
 -13  -4   2 36.4460 8.26734   5
 -13  -4   2 27.7537 11.3931   9
 -13  -4   2 24.0136 9.76397  10
 -13  -4   2 40.6203 11.1970   4
  12   4  -2 67.9222 13.5844   8
  12   4  -2 54.9015 13.5461   3
  12   4  -2 77.1393 13.4131  10
 -12  -4   2 64.9982 13.7443   9
 -12  -4   2 67.7847 10.8731   4
 -12  -4   2 71.4070 14.2342  10
 -12  -4   2 56.9473 8.91457   5
  11   4  -2 706.178 41.3543  10
  11   4  -2 761.817 40.6057   8
  11   4  -2 841.943 46.5668   3
 -11  -4   2 764.878 41.0909   9
 -11  -4   2 792.830 38.1145   4
 -11  -4   2 760.752 40.8257  10
 -11  -4   2 736.607 32.6439   5
  10   4  -2 5.21208 6.16484   8
  10   4  -2 7.33242 6.39062   3
  10   4  -2 13.0609 7.81576  10
 -10  -4   2 7.28104 5.15442  10
 -10  -4   2 7.86984 5.30146   9
 -10  -4   2 13.3257 4.34586   5
 -10  -4   2 12.2005 5.84293   4
   9   4  -2 1864.34 72.1059  10
   9   4  -2 1777.85 70.6654   8
   9   4  -2 1533.59 79.2571   3
  -9  -4   2 1791.96 61.8080   5
  -9  -4   2 1794.30 66.5687   4
  -9  -4   2 1814.26 69.8212  10
  -9  -4   2 1677.62 75.2478   9
   8   4  -2 2.23782 6.14377   3
   8   4  -2 6.09608 5.39457  10
   8   4  -2 15.3524 6.56727   8
   8   4  -2 3.11345 4.60827   7
  -8  -4   2 10.9922 4.32912   4
  -8  -4   2 6.59042 5.17514   9
  -8  -4   2 14.4116 3.46695   5
  -8  -4   2 2.10358 3.61146  10
  -8  -4   2 6.10361 2.46710   6
   7   4  -2 887.984 42.0315   3
   7   4  -2 877.465 39.3608  10
   7   4  -2 879.456 37.0407   7
   7   4  -2 834.939 39.3017   8
  -7  -4   2 881.652 31.6474   5
  -7  -4   2 875.061 35.5486   4
  -7  -4   2 860.793 37.5627  10
  -7  -4   2 914.739 38.8285   9
   6   4  -2 178.605 13.8795  10
   6   4  -2 188.190 12.2222   7
   6   4  -2 205.375 16.3388   3
   6   4  -2 192.571 14.5225   8
  -6  -4   2 196.317 13.7125   9
  -6  -4   2 192.500 13.2698  10
  -6  -4   2 184.678 8.62373   5
  -6  -4   2 196.500 11.7379   4
   5   4  -2 134.432 11.8643   8
   5   4  -2 131.860 9.24937   7
   5   4  -2 123.309 9.94022  10
   5   4  -2 143.306 11.9670   3
   5   4  -2 124.491 9.97396  10
  -5  -4   2 115.711 9.01305  10
  -5  -4   2 131.619 8.87074   4
  -5  -4   2 130.074 5.60534   5
  -5  -4   2 115.771 10.1746   9
   4   4  -2 -0.5225 1.50158   7
   4   4  -2 0.64904 1.62776   4
   4   4  -2 1.27043 2.20206  10
   4   4  -2 -3.1764 1.88296  10
   4   4  -2 -1.5200 1.51963   3
   4   4  -2 -2.0136 1.55154   8
  -4  -4   2 -4.4987 1.61111  10
  -4  -4   2 3.46921 1.58953   4
  -4  -4   2 -0.9301 1.34631   7
  -4  -4   2 1.46175 1.46628   6
   3   4  -2 17.0902 5.05612   8
   3   4  -2 4.97117 2.97656   3
   3   4  -2 3.07850 1.59502   7
   3   4  -2 3.45380 1.71484   4
   3   4  -2 3.59276 1.75758  10
  -3  -4   2 0.66828 1.19097  10
  -3  -4   2 3.88981 1.91140   4
  -3  -4   2 13.8628 2.90217   6
  -3  -4   2 5.15466 1.65136   7
  -2  -4   2 3332.23 107.776  10
  -2  -4   2 3397.37 110.584   3
   1   4  -2 103.221 7.32584   6
   1   4  -2 100.380 5.11320  10
   1   4  -2 105.593 6.98880   3
   1   4  -2 104.054 5.40067  10
   1   4  -2 102.754 5.42345   7
   1   4  -2 102.922 7.52362   8
  -1  -4   2 97.0536 7.20920   6
  -1  -4   2 102.953 3.67978  10
  -1  -4   2 101.931 3.69995  10
   0   4  -2 590.414 19.0851  10
   0   4  -2 517.465 23.2860   6
   0   4  -2 558.346 21.8880   3
   0   4  -2 594.705 23.0881   8
   0   4  -2 602.323 18.9806  10
   0  -4   2 565.815 23.7139   6
  -1   4  -2 1519.92 52.5727   2
  -1   4  -2 1496.24 51.7757   8
  -1   4  -2 1550.17 48.7959  10
  -1   4  -2 1542.67 48.8672  10
   1  -4   2 1517.50 54.6631   6
  -2   4  -2 611.355 22.0397  10
  -2   4  -2 624.244 22.1458  10
  -2   4  -2 611.427 25.1757   9
  -2   4  -2 636.313 23.8622   2
  -2   4  -2 603.051 22.5276   8
   2  -4   2 640.810 27.0319   6
  -3   4  -2 2.73487 1.18546   8
  -3   4  -2 3.28559 1.94790  10
  -3   4  -2 3.01800 2.32077   3
  -3   4  -2 1.17720 1.58526   2
  -3   4  -2 -1.4072 1.81319   9
  -3   4  -2 4.85696 2.71194   4
  -3   4  -2 2.27825 1.14104   8
  -3   4  -2 3.07085 1.93510  10
   3  -4   2 5.19145 3.05403   6
   3  -4   2 1.95800 1.25621  10
  -4   4  -2 118.597 9.64791   9
  -4   4  -2 119.990 7.34279   2
  -4   4  -2 122.204 8.73379  10
  -4   4  -2 133.904 8.85102  10
  -4   4  -2 131.406 10.5250   4
   4  -4   2 122.209 7.41116  10
   4  -4   2 134.073 11.5190   6
  -5   4  -2 81.1984 6.11049   2
  -5   4  -2 95.4953 8.32154  10
  -5   4  -2 92.3946 8.20654  10
  -5   4  -2 77.2379 9.67817   4
  -5   4  -2 98.3853 9.83161   9
   5  -4   2 83.9336 6.10479   2
   5  -4   2 94.1564 9.52723   6
  -6   4  -2 1.68660 2.56799  10
  -6   4  -2 5.02183 3.29569   9
  -6   4  -2 6.19922 4.04336   4
  -6   4  -2 7.22290 2.35578   2
  -6   4  -2 1.89231 2.75876  10
   6  -4   2 11.1841 4.56411   6
   6  -4   2 7.41156 2.64380   2
   6  -4   2 7.13232 3.35884  10
  -7   4  -2 140.727 12.3498  10
  -7   4  -2 131.856 11.9547  10
  -7   4  -2 150.094 13.5830   4
  -7   4  -2 126.815 7.86243   2
  -7   4  -2 131.204 12.0793   9
   7  -4   2 117.281 8.11521   2
   7  -4   2 115.665 12.0092   6
   7  -4   2 140.166 11.1261  10
  -8   4  -2 64.4211 11.7231   4
  -8   4  -2 69.9777 10.2023  10
  -8   4  -2 101.301 11.9846   9
   8  -4   2 58.8413 8.85481  10
   8  -4   2 59.8586 9.53365   6
   8  -4   2 61.1769 6.66421   2
  -9   4  -2 406.244 27.0038   4
  -9   4  -2 388.169 25.3272   9
  -9   4  -2 370.282 23.5610  10
   9  -4   2 384.537 22.7374  10
   9  -4   2 369.862 24.1041   6
 -10   4  -2 63.7162 12.3116  10
 -10   4  -2 81.4016 13.5608   9
 -10   4  -2 87.8554 12.9961   4
  10  -4   2 82.0788 12.0340  10
 -11   4  -2 -1.2879 6.14284   9
 -11   4  -2 3.75638 6.95960  10
 -11   4  -2 3.83866 7.68667   4
  11  -4   2 1.92232 6.86295  10
 -12   4  -2 17.8594 10.3099   5
 -12   4  -2 -9.1071 6.33379   9
 -13   4  -2 9.33771 10.3210   5
 -13   4  -2 23.2369 10.7691  10
 -13   4  -2 17.3198 10.9549   4
 -13   4  -2 8.61883 6.92452   9
 -14   4  -2 21.4818 8.80511   9
 -14   4  -2 19.9077 11.4058   4
 -14   4  -2 27.3076 9.99155   5
 -14   4  -2 29.6823 10.2334  10
  15   3  -2 -5.0646 8.63533  10
  15   3  -2 14.3274 10.5583   8
  15   3  -2 17.4521 13.7795   3
 -15  -3   2 14.8534 8.21108   9
 -15  -3   2 6.46408 8.58780  10
 -15  -3   2 12.8449 8.58585   5
 -15  -3   2 31.1873 11.9330   4
  14   3  -2 27.3851 14.3396   3
  14   3  -2 35.4826 11.3321  10
  14   3  -2 40.8524 11.6771   8
 -14  -3   2 28.5647 9.10938   5
 -14  -3   2 36.2270 10.9788  10
 -14  -3   2 30.3119 10.3122   9
 -14  -3   2 44.3207 12.6477   4
  13   3  -2 350.742 26.7781   8
  13   3  -2 324.757 31.5853   3
  13   3  -2 331.392 30.1058  10
 -13  -3   2 325.794 24.3951   4
 -13  -3   2 350.418 28.1982   9
 -13  -3   2 335.194 21.9080   5
 -13  -3   2 323.792 26.8086  10
  12   3  -2 5.72624 9.13449  10
  12   3  -2 5.30056 7.01355   8
  12   3  -2 -11.060 7.71293   3
 -12  -3   2 2.34607 4.76968   4
 -12  -3   2 6.09855 5.42740  10
 -12  -3   2 12.5803 7.89783   9
 -12  -3   2 4.40713 3.77987   5
  11   3  -2 9.32922 9.04947  10
  11   3  -2 27.0727 10.6741   3
  11   3  -2 21.1205 8.53278   8
 -11  -3   2 34.9108 6.71879   5
 -11  -3   2 31.0528 10.0193  10
 -11  -3   2 29.9611 9.68657   9
 -11  -3   2 37.5108 9.21816   4
  10   3  -2 44.7219 10.1341   8
  10   3  -2 44.6365 11.8640   3
 -10  -3   2 48.8427 10.5851  10
 -10  -3   2 47.4940 9.71582   9
 -10  -3   2 44.2465 7.34104   5
 -10  -3   2 30.4450 8.18856   4
   9   3  -2 50.4947 11.0779  10
   9   3  -2 51.5761 9.80779   8
  -9  -3   2 64.2705 10.2385   4
  -9  -3   2 56.9303 7.30862   5
  -9  -3   2 61.8757 9.38175  10
   8   3  -2 3.23387 5.10994  10
   8   3  -2 9.76229 4.91920   8
   8   3  -2 13.2881 6.85302   3
  -8  -3   2 3.98742 5.09270   9
  -8  -3   2 29.4507 7.63342  10
  -8  -3   2 17.3890 4.24056   5
  -8  -3   2 13.1582 5.33262   4
   7   3  -2 766.057 36.1375  10
   7   3  -2 793.514 38.3833   3
   7   3  -2 799.171 36.4325   8
   7   3  -2 820.548 34.7531   7
  -7  -3   2 776.259 35.4062   9
  -7  -3   2 763.709 29.5510   6
  -7  -3   2 831.830 35.8433  10
  -7  -3   2 824.829 30.5005   5
  -7  -3   2 790.182 33.2439   4
   6   3  -2 16.9118 4.52666   7
   6   3  -2 8.69590 4.19665   8
   6   3  -2 19.3574 5.56511   3
   6   3  -2 17.6080 5.52346  10
  -6  -3   2 14.0423 2.80757   5
  -6  -3   2 17.9256 4.05601   4
  -6  -3   2 11.9530 4.64797  10
  -6  -3   2 18.4500 4.85602   9
   5   3  -2 181.948 14.3694   3
   5   3  -2 204.183 12.0743   7
   5   3  -2 198.589 14.1289   8
   5   3  -2 208.663 13.2628  10
  -5  -3   2 207.497 12.6024  10
  -5  -3   2 204.921 9.04032   5
  -5  -3   2 194.601 12.7571   9
  -5  -3   2 180.919 11.1209   4
   4   3  -2 110.674 7.38465   4
   4   3  -2 114.801 9.22893  10
   4   3  -2 105.849 9.04173   8
   4   3  -2 119.343 8.93450  10
   4   3  -2 112.257 7.56345   7
   4   3  -2 104.111 9.23776   3
  -4  -3   2 120.513 7.74052   4
  -4  -3   2 121.644 8.82797   9
  -4  -3   2 115.571 8.45433  10
  -4  -3   2 107.146 7.03609   7
  -4  -3   2 113.856 5.20574   5
   3   3  -2 212.002 12.6841   8
   3   3  -2 196.457 10.6271  10
   3   3  -2 207.139 9.90748   7
   3   3  -2 221.971 12.5819   3
   3   3  -2 222.555 10.2833   4
   3   3  -2 218.977 11.5075  10
  -3  -3   2 201.192 9.47511   7
  -3  -3   2 204.081 10.1628   4
  -3  -3   2 216.335 10.9154  10
   2   3  -2 772.645 30.0167   8
   2   3  -2 746.953 27.1396   4
   2   3  -2 817.290 28.0917  10
   2   3  -2 758.065 27.3719  10
   2   3  -2 745.278 26.2037   7
   2   3  -2 772.106 29.3944   3
   2   3  -2 772.210 24.2798   5
   2   3  -2 702.827 28.2454   9
  -2  -3   2 761.351 27.3219  10
  -2  -3   2 750.588 27.7179   6
  -2  -3   2 739.508 28.7678   3
  -2  -3   2 796.119 26.0154   7
  -2  -3   2 772.679 27.3949   4
   1   3  -2 3725.21 125.807   1
  -1  -3   2 3787.91 126.229   1
   0   3  -2 1.93993 1.84431   6
   0   3  -2 7.29592 1.88002   8
   0   3  -2 4.45071 0.93618  10
   0   3  -2 6.91432 1.70487   3
   0   3  -2 4.33918 0.85187  10
   0  -3   2 3.62014 1.82673   6
  -1   3  -2 804.182 29.1436   2
  -1   3  -2 809.287 26.4322  10
  -1   3  -2 828.666 26.3606  10
  -1   3  -2 830.168 28.4307   8
  -1   3  -2 727.044 30.2304   6
   1  -3   2 796.561 30.7882   6
  -2   3  -2 2208.50 71.1008   8
  -2   3  -2 2135.85 72.5000   3
  -2   3  -2 2208.08 72.7489   2
  -2   3  -2 2192.06 74.2664   9
   2  -3   2 2161.10 70.1395  10
   2  -3   2 2175.71 75.6102   6
   2  -3   2 2370.41 70.5944  10
  -3   3  -2 735.885 24.2709   8
  -3   3  -2 743.350 24.3612   8
  -3   3  -2 711.157 26.9209   2
  -3   3  -2 757.902 27.6157  10
  -3   3  -2 763.439 27.5480  10
  -3   3  -2 771.240 29.8208   9
   3  -3   2 719.767 32.7078   6
   3  -3   2 779.017 26.6160  10
   3  -3   2 745.319 27.1903   2
  -4   3  -2 125.463 8.85975   3
  -4   3  -2 153.963 10.7641   9
  -4   3  -2 139.949 9.14367  10
  -4   3  -2 147.667 7.95684   2
  -4   3  -2 161.542 11.3796   4
  -4   3  -2 150.344 9.22145  10
   4  -3   2 137.336 10.8209   6
   4  -3   2 138.324 8.50865   2
  -5   3  -2 2677.70 94.4175  10
  -5   3  -2 2853.96 94.5836  10
  -5   3  -2 2742.06 96.9005   4
  -5   3  -2 2884.30 96.5711   9
  -5   3  -2 2668.68 91.0066   2
   5  -3   2 2839.35 93.6217  10
   5  -3   2 2761.72 91.5786   2
   5  -3   2 2885.46 95.6469   3
   5  -3   2 2809.15 96.8647   6
  -6   3  -2 6.62423 4.54559   4
  -6   3  -2 1.91622 3.42372  10
  -6   3  -2 5.46795 4.07724   9
  -6   3  -2 3.74252 2.22257   2
   6  -3   2 7.31157 2.75618   2
   6  -3   2 5.89416 3.03783  10
   6  -3   2 2.58400 3.63132   3
   6  -3   2 5.12091 4.01572   6
  -7   3  -2 831.995 31.2451   2
  -7   3  -2 871.581 37.8299   9
  -7   3  -2 872.091 36.8219  10
  -7   3  -2 774.270 36.2244  10
  -7   3  -2 879.953 38.7997   4
   7  -3   2 892.595 38.0293   3
   7  -3   2 750.967 32.7178   2
   7  -3   2 858.712 37.5887   6
   7  -3   2 838.584 35.4409  10
  -8   3  -2 2.19064 5.36582   4
  -8   3  -2 10.8004 4.97331  10
  -8   3  -2 14.6367 6.63003   9
   8  -3   2 11.3511 5.16086   6
   8  -3   2 11.5018 5.42463   3
   8  -3   2 3.06563 4.48725  10
  -9   3  -2 645.059 32.9668  10
  -9   3  -2 606.373 34.0476   4
   9  -3   2 619.139 32.0692   6
   9  -3   2 614.096 31.2748  10
   9  -3   2 633.047 33.8906   3
 -10   3  -2 33.4985 8.43911   9
 -10   3  -2 44.0926 10.2615  10
 -10   3  -2 31.3844 8.60790   4
  10  -3   2 61.1421 12.6040   3
  10  -3   2 46.0596 9.00717  10
 -11   3  -2 15.3063 7.88478  10
 -11   3  -2 35.1613 10.5358   9
 -11   3  -2 13.0089 8.23139   4
  11  -3   2 32.4463 8.58140  10
  11  -3   2 52.1664 12.0766   3
 -12   3  -2 209.233 20.0176   4
 -12   3  -2 227.327 21.9940  10
 -12   3  -2 205.667 21.2813   9
  12  -3   2 144.448 17.8951  10
  12  -3   2 202.298 22.1784   3
 -13   3  -2 26.5848 9.70342   5
 -13   3  -2 48.5767 12.4911   4
 -13   3  -2 43.4320 13.0168  10
 -14   3  -2 66.5768 13.9831  10
 -14   3  -2 38.6472 13.6398   5
 -14   3  -2 57.7188 13.6322   4
 -14   3  -2 66.6172 13.4224   9
  15   2  -2 6.26139 9.86497   8
  15   2  -2 9.38659 9.68964  10
  15   2  -2 -21.386 10.1626   3
 -15  -2   2 3.46012 9.81984   9
 -15  -2   2 1.61663 6.00048   5
 -15  -2   2 1.10157 9.01843   4
 -15  -2   2 4.45455 8.61475  10
  14   2  -2 13.0375 12.3309   3
  14   2  -2 1.26922 5.98285   8
  14   2  -2 14.8819 11.7772  10
 -14  -2   2 -0.8182 8.67564   9
 -14  -2   2 0.33415 7.63227  10
 -14  -2   2 0.17543 7.01536   5
 -14  -2   2 -8.0699 6.78541   4
  13   2  -2 14.1572 8.43153   8
  13   2  -2 26.8692 11.6545  10
  13   2  -2 15.3484 9.30415   3
 -13  -2   2 13.8405 8.35499  10
 -13  -2   2 15.5162 7.00704   5
 -13  -2   2 22.0072 9.61203   4
 -13  -2   2 34.6417 12.4511   9
  12   2  -2 -5.3012 6.94717   3
  12   2  -2 -3.0779 6.12403   8
  12   2  -2 16.6776 9.31435  10
 -12  -2   2 0.69566 4.86902   5
 -12  -2   2 3.38713 5.22678  10
 -12  -2   2 -1.0076 4.71626   9
 -12  -2   2 -2.0872 6.45294   4
  11   2  -2 88.0193 13.2577   8
  11   2  -2 91.1423 16.1744  10
  11   2  -2 94.0343 15.1688   3
 -11  -2   2 117.489 13.2175   4
 -11  -2   2 97.1353 13.3136  10
 -11  -2   2 95.8240 11.5323   5
 -11  -2   2 115.217 14.1241   9
  10   2  -2 -8.3966 5.21396  10
  10   2  -2 12.4883 8.28074   3
  10   2  -2 11.2747 5.64976   8
 -10  -2   2 -2.9203 5.11204   9
 -10  -2   2 -1.9830 3.70707   5
 -10  -2   2 8.02333 6.29521  10
 -10  -2   2 4.56738 6.21329   4
   9   2  -2 407.296 26.1711  10
   9   2  -2 362.967 30.3621   3
   9   2  -2 437.087 25.0848   8
  -9  -2   2 380.978 27.4858   9
  -9  -2   2 393.581 23.3097   4
  -9  -2   2 401.910 24.5409  10
  -9  -2   2 393.196 20.6813   5
   8   2  -2 234.395 18.1556  10
   8   2  -2 233.824 17.0971   8
   8   2  -2 187.818 17.2751   3
  -8  -2   2 242.458 17.5989  10
  -8  -2   2 238.797 13.6617   5
  -8  -2   2 236.693 15.6044   4
  -8  -2   2 233.364 16.8274   9
   7   2  -2 55.5509 9.22114  10
   7   2  -2 56.9625 10.1648   3
   7   2  -2 49.0334 7.62780   8
  -7  -2   2 71.7938 8.68715   4
  -7  -2   2 62.2193 9.16617   9
  -7  -2   2 62.3193 7.93726  10
   6   2  -2 225.055 15.2783  10
   6   2  -2 240.177 17.4377   3
   6   2  -2 212.645 15.1362   8
  -6  -2   2 233.811 14.8540   9
  -6  -2   2 225.456 14.6406  10
  -6  -2   2 247.178 13.9725   4
  -6  -2   2 226.893 11.9132   5
   5   2  -2 241.049 15.8882   3
   5   2  -2 242.452 14.7754   8
   5   2  -2 260.428 13.8425   7
   5   2  -2 243.181 14.8365  10
  -5  -2   2 240.951 14.7659   9
  -5  -2   2 233.550 11.1585   5
  -5  -2   2 246.271 14.7069  10
   4   2  -2 33.6236 6.05880   8
   4   2  -2 39.3120 4.36898   7
   4   2  -2 36.8145 5.14057  10
   4   2  -2 32.8647 6.04174  10
  -4  -2   2 37.9281 4.87096   4
  -4  -2   2 36.8465 3.29869   5
  -4  -2   2 33.4592 3.96079   7
  -4  -2   2 45.1253 5.17295  10
   3   2  -2 17.1858 3.73105   8
   3   2  -2 19.4158 3.20841  10
   3   2  -2 20.5788 3.04414   4
   3   2  -2 18.5405 3.99793   3
   3   2  -2 21.3810 3.12267  10
   3   2  -2 16.9688 2.42295   7
  -3  -2   2 15.9308 2.65225   7
  -3  -2   2 15.1485 3.39241   9
  -3  -2   2 22.7351 3.65748  10
  -3  -2   2 21.2349 4.21050   3
  -3  -2   2 15.2247 1.67809   5
  -3  -2   2 17.8339 2.69042   4
   2   2  -2 19.8490 3.20814   9
   2   2  -2 21.6475 2.28822   7
   2   2  -2 22.0953 3.22629   3
   2   2  -2 24.2066 3.03512  10
   2   2  -2 17.4869 1.35095   5
   2   2  -2 12.4946 2.98196   8
   2   2  -2 25.4580 2.99294  10
   2   2  -2 22.1061 2.53522   4
  -2  -2   2 25.1916 3.39717   8
  -2  -2   2 24.0536 3.02728  10
  -2  -2   2 20.8426 1.47104   5
  -2  -2   2 18.9722 2.56982  10
  -2  -2   2 20.3199 2.01133   7
  -2  -2   2 18.7576 2.88613   3
  -2  -2   2 20.6641 2.53610   4
   1   2  -2 24.9971 3.17417   8
   1   2  -2 28.8202 2.55212  10
   1   2  -2 24.4079 2.52851   4
   1   2  -2 24.7344 1.81663   5
   1   2  -2 29.6796 3.21218   3
   1   2  -2 29.4485 2.61202  10
   1   2  -2 25.0749 1.71563   7
  -1  -2   2 24.7450 2.44352  10
  -1  -2   2 26.0685 1.69342   7
  -1  -2   2 30.8306 3.06852   3
  -1  -2   2 26.8833 3.61727   8
  -1  -2   2 31.5527 3.08874   6
   0   2  -2 1299.97 43.0275   3
   0   2  -2 1334.50 44.3846   8
   0   2  -2 1315.42 44.7801   6
   0   2  -2 1354.85 42.6983  10
   0   2  -2 1335.13 42.3428  10
   0  -2   2 1221.04 44.6125   6
   0  -2   2 1276.41 44.0216   8
   0  -2   2 1301.81 41.5568  10
   0  -2   2 1304.21 41.6587  10
  -1   2  -2 72.0917 5.54172   6
  -1   2  -2 79.0791 3.77480  10
  -1   2  -2 74.1342 4.99839   2
  -1   2  -2 84.4894 4.60146   8
   1  -2   2 75.9393 5.68610   6
   1  -2   2 79.1114 3.30040  10
  -2   2  -2 139.560 6.66220  10
  -2   2  -2 137.132 5.55274   8
  -2   2  -2 114.503 8.06606   6
  -2   2  -2 140.723 7.97868   9
  -2   2  -2 138.995 6.72036   3
  -2   2  -2 136.804 7.11699   2
  -2   2  -2 134.483 6.61767  10
   2  -2   2 131.675 7.04201   2
   2  -2   2 140.060 8.66149   6
   2  -2   2 135.593 6.14121  10
   2  -2   2 120.720 7.47302   9
  -4   2  -2 4.40022 2.11231  10
  -4   2  -2 2.54629 2.19641  10
  -4   2  -2 2.69610 2.24410   4
  -4   2  -2 -0.6252 1.34161   2
  -4   2  -2 -1.0328 1.99446   3
  -4   2  -2 -3.3151 1.97985   9
   4  -2   2 2.12644 2.12462   3
   4  -2   2 2.53909 1.73083  10
   4  -2   2 0.73216 1.50661   2
  -5   2  -2 266.775 15.7057   4
  -5   2  -2 287.602 14.9508  10
  -5   2  -2 253.695 15.4711   9
  -5   2  -2 269.064 12.4696   2
  -5   2  -2 277.665 14.8929  10
   5  -2   2 302.687 14.8211  10
   5  -2   2 260.135 12.4785   2
   5  -2   2 261.814 15.5029   6
   5  -2   2 269.849 15.0835   3
  -6   2  -2 86.2320 6.54014   2
  -6   2  -2 91.2881 8.50015  10
  -6   2  -2 79.3749 9.37899   4
  -6   2  -2 77.0612 9.25561   9
  -6   2  -2 71.6031 8.30525  10
   6  -2   2 72.0958 8.00483   6
   6  -2   2 85.5474 9.00007   3
   6  -2   2 74.9399 6.32903   2
   6  -2   2 93.6035 8.69253  10
  -7   2  -2 2111.27 75.6698   4
  -7   2  -2 1945.77 74.1635   9
  -7   2  -2 1947.17 68.6675   2
  -7   2  -2 1972.55 73.5825  10
   7  -2   2 2071.26 74.0122   6
   7  -2   2 1983.35 73.0244  10
   7  -2   2 2143.45 75.5317   3
  -8   2  -2 211.742 15.4448  10
  -8   2  -2 214.543 17.4917   4
  -8   2  -2 203.220 16.6411   9
   8  -2   2 216.367 16.9603   3
   8  -2   2 193.995 14.5200  10
   8  -2   2 177.235 14.1736   6
   8  -2   2 175.650 7.69914   8
  -9   2  -2 7.83663 6.82661   9
  -9   2  -2 14.5468 7.08654  10
  -9   2  -2 4.58103 6.70342   4
   9  -2   2 2.21194 4.21707   6
   9  -2   2 8.28182 6.41033  10
   9  -2   2 7.55458 6.37024   3
 -10   2  -2 30.5801 9.23561   9
 -10   2  -2 33.8169 8.50719   4
 -10   2  -2 64.7687 11.9078  10
  10  -2   2 35.5065 8.53438   3
  10  -2   2 64.4324 11.4834  10
 -11   2  -2 25.4345 7.84081   9
 -11   2  -2 22.7630 8.82805   4
 -11   2  -2 34.5882 8.57276  10
  11  -2   2 15.5975 8.21360   3
  11  -2   2 16.0263 6.97622  10
 -12   2  -2 136.899 18.3187   9
 -12   2  -2 170.764 18.6970  10
 -12   2  -2 148.256 18.3363   4
  12  -2   2 140.208 18.2169  10
  12  -2   2 164.978 20.1795   3
 -13   2  -2 15.8291 8.93011   9
  13  -2   2 -3.4784 7.65263   3
  13  -2   2 12.6469 10.3567  10
 -14   2  -2 68.2977 15.5400   4
 -14   2  -2 31.6520 10.4854   9
 -14   2  -2 36.0782 12.0456   5
 -14   2  -2 43.0136 13.6797  10
  14  -2   2 57.9506 16.5503   3
  15   1  -2 -11.842 10.1018   3
  15   1  -2 5.95448 9.67768   8
 -15  -1   2 -4.6865 8.02389  10
 -15  -1   2 29.2598 11.6305   4
 -15  -1   2 20.6185 11.8269   5
 -15  -1   2 10.6989 10.4518   9
  14   1  -2 17.3661 12.8532  10
  14   1  -2 6.10446 8.86824   3
  14   1  -2 27.8024 9.99456   8
 -14  -1   2 41.5310 9.45879   5
 -14  -1   2 22.7979 11.4988   9
 -14  -1   2 32.4134 11.9315   4
 -14  -1   2 23.2015 9.52623  10
  13   1  -2 137.363 22.5581   3
  13   1  -2 119.846 15.6277   8
  13   1  -2 138.075 20.7001  10
 -13  -1   2 137.517 17.8648   4
 -13  -1   2 100.181 15.7010   9
 -13  -1   2 146.698 15.8976   5
 -13  -1   2 142.689 17.6866  10
  12   1  -2 10.3466 9.55074  10
  12   1  -2 14.0908 8.52821   8
  12   1  -2 12.6933 9.49788   3
 -12  -1   2 8.93826 6.46596   5
 -12  -1   2 8.88984 6.60008   9
 -12  -1   2 23.6913 9.11701   4
 -12  -1   2 4.64336 5.68942  10
  11   1  -2 5.50575 7.72462  10
  11   1  -2 -0.7612 5.05973   3
  11   1  -2 -6.1946 4.83009   8
 -11  -1   2 6.59415 5.90247   9
 -11  -1   2 10.6905 7.93668  10
 -11  -1   2 1.54435 4.97851   5
 -11  -1   2 4.65111 4.78061   4
  10   1  -2 6.49713 5.84080   8
  10   1  -2 16.2730 8.33634  10
  10   1  -2 9.84060 6.12768   3
 -10  -1   2 8.35410 5.28248   4
 -10  -1   2 8.67969 7.11188   9
 -10  -1   2 -0.7681 4.34265   5
   9   1  -2 387.717 25.3942  10
   9   1  -2 357.700 22.1912   8
   9   1  -2 363.702 29.7016   3
  -9  -1   2 376.019 23.2749   4
  -9  -1   2 373.288 23.7418  10
  -9  -1   2 423.191 21.7500   5
  -9  -1   2 369.016 23.6406   9
   8   1  -2 750.101 36.4611  10
   8   1  -2 718.861 34.2916   8
   8   1  -2 719.438 37.6598   3
  -8  -1   2 744.491 34.1715   4
  -8  -1   2 780.441 35.8222   9
  -8  -1   2 750.713 35.2825  10
  -8  -1   2 761.245 31.9236   5
   7   1  -2 65.4603 8.69246  10
   7   1  -2 51.0278 7.27978   8
   7   1  -2 53.3560 8.81875   3
  -7  -1   2 70.8665 9.17507   9
  -7  -1   2 59.5273 7.52808   4
  -7  -1   2 72.8546 7.45467   5
  -7  -1   2 74.6479 8.89901  10
   6   1  -2 2859.20 97.1722   8
   6   1  -2 2824.29 97.9723  10
   6   1  -2 2713.73 99.5780   3
  -6  -1   2 2730.27 93.2648   5
  -6  -1   2 2842.41 95.6466   4
  -6  -1   2 2755.91 96.9420  10
  -6  -1   2 2782.02 96.6320   9
   5   1  -2 104.318 9.89978   3
   5   1  -2 74.8382 9.14249  10
   5   1  -2 64.1007 8.47804   8
  -5  -1   2 72.4624 7.80068  10
  -5  -1   2 71.7535 7.07261   4
  -5  -1   2 80.3902 6.60331   5
  -5  -1   2 69.6161 8.45223   9
   4   1  -2 3240.20 108.973   3
   4   1  -2 3242.74 107.104   8
   4   1  -2 3402.38 107.577  10
   4   1  -2 2853.87 105.559  10
  -4  -1   2 3351.00 106.731  10
  -4  -1   2 3077.82 105.157   7
   3   1  -2 280.633 12.3144   7
   3   1  -2 277.116 14.2488   3
   3   1  -2 253.445 14.7734  10
   3   1  -2 298.624 13.9787   8
   3   1  -2 262.404 12.0959   4
   3   1  -2 241.768 12.4972   9
   3   1  -2 264.008 13.2115  10
  -3  -1   2 247.440 12.9434   8
  -3  -1   2 267.125 12.0630   7
  -3  -1   2 267.688 10.8533   5
  -3  -1   2 274.911 12.9978   9
  -3  -1   2 288.205 13.2414  10
  -3  -1   2 221.710 13.2796   3
  -3  -1   2 272.570 12.4645   4
  -3  -1   2 243.023 12.6793  10
   2   1  -2 212.987 9.88043  10
   2   1  -2 224.803 11.0641   3
   2   1  -2 203.895 8.15518   5
   2   1  -2 204.713 9.99229   9
   2   1  -2 210.829 9.51446   4
   2   1  -2 199.013 10.5927   8
   2   1  -2 205.413 8.89270   7
   2   1  -2 213.139 10.3039  10
  -2  -1   2 204.587 8.84567   7
  -2  -1   2 207.783 10.0703  10
  -2  -1   2 203.446 10.5939   8
  -2  -1   2 215.902 11.8547   3
  -2  -1   2 213.798 8.24603   5
  -2  -1   2 203.286 9.54137   4
  -2  -1   2 210.840 9.95278  10
   1   1  -2 911.828 30.2552   5
   1   1  -2 937.642 29.9556   7
   1   1  -2 943.514 31.9662  10
   1   1  -2 932.176 31.6475  10
   1   1  -2 908.277 32.8825   8
   1   1  -2 905.583 31.6164   4
   1   1  -2 948.002 32.4101   3
  -1  -1   2 927.054 31.6982  10
  -1  -1   2 892.290 32.0587   3
  -1  -1   2 940.650 30.3635   5
  -1  -1   2 910.016 29.8761   7
  -1  -1   2 983.377 31.9589   4
  -1  -1   2 933.447 32.8683   8
  -1  -1   2 940.281 31.6883  10
   0   1  -2 32.3901 2.89681   2
   0   1  -2 29.7870 2.72313   8
   0   1  -2 34.6076 2.46227  10
   0   1  -2 30.6092 1.53321   7
   0   1  -2 32.1929 2.26307  10
   0   1  -2 33.1603 2.25758   3
   0   1  -2 29.8362 2.28654   5
   0  -1   2 31.8319 2.25140  10
   0  -1   2 31.2391 2.16661   3
   0  -1   2 34.1665 2.85957   8
   0  -1   2 31.6179 3.09742   6
  -1   1  -2 722.267 25.5842   2
  -1   1  -2 745.087 24.3695  10
  -1   1  -2 701.588 24.4921   8
  -1   1  -2 710.026 26.2154   6
  -1   1  -2 742.704 24.3806  10
  -1   1  -2 736.963 24.8532   7
   1  -1   2 723.700 26.3597   6
   1  -1   2 708.283 25.4854   2
   1  -1   2 739.364 24.5171   8
   1  -1   2 722.443 24.1479  10
  -2   1  -2 31.5937 3.13921   7
  -2   1  -2 34.9754 3.57777   9
  -2   1  -2 30.1985 2.84647   2
  -2   1  -2 36.5267 3.05705  10
  -2   1  -2 32.1095 2.48622   3
  -2   1  -2 30.3451 2.78894  10
   2  -1   2 30.8133 2.52235  10
   2  -1   2 27.4650 2.99314  10
   2  -1   2 30.1486 2.38590   3
   2  -1   2 32.3388 1.62522   8
   2  -1   2 27.6896 2.65508   2
   2  -1   2 31.9597 3.63497   9
   2  -1   2 33.2346 3.50229   6
  -4   1  -2 76.8653 6.69015  10
  -4   1  -2 82.9481 5.64471   2
  -4   1  -2 81.7952 6.55436   3
  -4   1  -2 89.0463 7.26250   4
  -4   1  -2 88.0224 7.53412   9
  -4   1  -2 83.6778 6.49171  10
   4  -1   2 80.4325 6.53250  10
   4  -1   2 81.3085 6.73852   6
   4  -1   2 87.6732 6.53292   3
  -5   1  -2 650.719 27.7434   4
  -5   1  -2 636.952 27.5296   9
  -5   1  -2 620.764 28.3811  10
  -5   1  -2 636.620 26.9041  10
  -5   1  -2 683.882 24.8742   2
   5  -1   2 656.412 27.3497   3
   5  -1   2 644.064 26.7635  10
   5  -1   2 631.432 24.7293   2
   5  -1   2 639.981 28.6765   6
   5  -1   2 650.000 21.7410   8
  -6   1  -2 973.551 37.9065   4
  -6   1  -2 934.474 36.8593  10
  -6   1  -2 891.540 33.3769   2
  -6   1  -2 860.160 36.4293  10
  -6   1  -2 920.941 37.5474   9
   6  -1   2 794.206 33.2302   2
   6  -1   2 927.839 36.2522   6
   6  -1   2 926.734 30.8778   8
   6  -1   2 948.286 36.8308  10
   6  -1   2 881.211 36.9392   3
  -7   1  -2 7.21631 3.94095   4
  -7   1  -2 6.68221 4.59700  10
  -7   1  -2 10.2849 3.37264   2
  -7   1  -2 4.07896 3.76319   9
   7  -1   2 17.0057 5.79189   3
   7  -1   2 5.38110 4.10791   6
   7  -1   2 12.6614 4.29372  10
   7  -1   2 9.04980 2.23062   8
  -8   1  -2 536.946 27.8179   4
  -8   1  -2 574.839 29.0001   9
  -8   1  -2 505.696 27.1552  10
   8  -1   2 535.669 28.3466   3
   8  -1   2 550.884 21.0432   8
   8  -1   2 535.259 27.4608  10
   8  -1   2 561.898 26.8105   6
  -9   1  -2 28.7006 8.68685   4
  -9   1  -2 28.6114 7.27478  10
  -9   1  -2 24.1095 6.93107   9
   9  -1   2 22.2643 7.07887   6
   9  -1   2 22.6224 6.62266  10
   9  -1   2 23.6154 4.11488   8
   9  -1   2 22.3868 6.94033   3
 -10   1  -2 35.8777 9.49245  10
 -10   1  -2 38.0352 8.60438   9
 -10   1  -2 25.9262 8.53429   4
  10  -1   2 35.7473 8.95986  10
  10  -1   2 26.0365 8.61336   3
 -11   1  -2 9.02316 5.51605   4
 -11   1  -2 5.54368 5.02215  10
 -11   1  -2 12.6120 7.71675   9
[truncated: 2,202,727 more chars]
