# Supplementary material for: Synthesis and crystal structure studies of 5-(tri­fluoro­meth­yl)-1,3,4-thia­diazol-2(3H)-one at 180 K
Source: Acta Crystallogr E Crystallogr Commun. 2023 May 19;79(Pt 6):557–61. doi: 10.1107/S2056989023004267 (PMC10242744; doi:10.1107/S2056989023004267)
Supplement: Supplementary file 2 [file e-79-00557-Isup2.hkl]

data_I                                                                          
_shelx_title ' m22299 : space group P1bar'                                      
_shelx_refln_list_code          4                                               
_shelx_F_calc_maximum      130.42                                               
_exptl_crystal_F_000      1008.00                                               
_reflns_d_resolution_high  0.7696                                               
                                                                                
loop_                                                                           
 _space_group_symop_operation_xyz                                               
 'x, y, z'                                                                      
 '-x, -y, -z'                                                                   
                                                                                
_cell_length_a    10.8996                                                       
_cell_length_b    13.9700                                                       
_cell_length_c    14.1351                                                       
_cell_angle_alpha  63.253                                                       
_cell_angle_beta   71.160                                                       
_cell_angle_gamma  67.954                                                       
                                                                                
_shelx_F_squared_multiplier     1.000                                           
                                                                                
loop_                                                                           
 _refln_index_h                                                                 
 _refln_index_k                                                                 
 _refln_index_l                                                                 
 _refln_F_squared_calc                                                          
 _refln_F_squared_meas                                                          
 _refln_F_squared_sigma                                                         
 _refln_observed_status                                                         
   1   0   0          4.50          4.28         0.27 o                         
   3   0   0        164.44        170.53         2.71 o                         
   4   0   0        561.44        545.63         7.69 o                         
   5   0   0       2559.40       2592.53        32.70 o                         
   6   0   0         42.58         38.39         3.41 o                         
   7   0   0       1802.75       1925.96        31.53 o                         
   8   0   0        505.33        483.77        12.74 o                         
   9   0   0       2105.45       2158.95        36.87 o                         
  10   0   0         44.78         57.33         5.90 o                         
  11   0   0        237.65        236.96        10.84 o                         
  12   0   0         46.60         38.86         5.32 o                         
 -12   1   0         80.05         87.50         6.99 o                         
 -11   1   0        473.53        479.50        13.73 o                         
 -10   1   0         29.56         28.99         4.51 o                         
  -9   1   0       2767.72       2723.30        44.22 o                         
  -8   1   0        151.57        164.89         7.47 o                         
  -7   1   0       1100.46       1095.61        20.54 o                         
  -6   1   0         97.96        106.27         4.43 o                         
  -5   1   0          1.60          1.69         1.10 o                         
  -3   1   0         86.51         85.26         1.86 o                         
  -1   1   0        209.76        186.10         2.14 o                         
   1   1   0          3.03          4.31         0.43 o                         
   2   1   0       3485.50       3367.93       171.63 o                         
   3   1   0       1172.47       1252.15        12.26 o                         
   4   1   0         77.21         82.05         2.23 o                         
   5   1   0        782.82        775.28        13.36 o                         
   6   1   0        413.49        436.54         9.44 o                         
   7   1   0        384.99        413.79        12.17 o                         
   8   1   0        315.95        287.75         9.55 o                         
   9   1   0        437.13        441.28        21.50 o                         
  10   1   0         84.87         77.22         7.47 o                         
  11   1   0         30.95         35.66         5.33 o                         
  12   1   0         39.67         55.97         6.48 o                         
  13   1   0         29.03         26.04         5.15 o                         
 -12   2   0          7.46          7.18         3.76 o                         
 -11   2   0         59.60         68.62         5.83 o                         
 -10   2   0         91.53        125.67         9.52 o                         
  -9   2   0         51.30         49.49         6.76 o                         
  -8   2   0        104.31        122.68         7.17 o                         
  -7   2   0       1236.41       1166.16        19.57 o                         
  -6   2   0        138.87        159.13         4.93 o                         
  -5   2   0        556.93        524.57         8.60 o                         
  -4   2   0         74.87         74.75         3.16 o                         
  -3   2   0         87.58        106.23         2.00 o                         
  -2   2   0         18.28         10.92         0.62 o                         
  -1   2   0         91.22         92.89         1.66 o                         
   0   2   0        914.18        818.43        20.82 o                         
   1   2   0        813.55        788.27         7.50 o                         
   2   2   0         27.14         23.26         0.82 o                         
   3   2   0       3509.65       3391.12        42.91 o                         
   4   2   0       3356.58       3413.43        33.39 o                         
   5   2   0       1033.17       1123.94        16.39 o                         
   6   2   0         12.37         10.40         2.38 o                         
   7   2   0       2439.39       2516.80        33.61 o                         
   8   2   0          3.34         -0.73         2.10 o                         
   9   2   0         33.35         33.70         4.32 o                         
  10   2   0         88.59         95.04         6.86 o                         
  11   2   0        134.33        144.02         8.53 o                         
  12   2   0       1112.02       1122.50        23.57 o                         
  13   2   0          0.44         -1.57         3.73 o                         
 -11   3   0         51.08         64.10         6.83 o                         
 -10   3   0          0.45          1.29         2.88 o                         
  -9   3   0        149.65        117.66         6.78 o                         
  -8   3   0       1704.25       1680.73        33.56 o                         
  -7   3   0         18.76         17.52         2.77 o                         
  -6   3   0       1364.75       1358.18        19.82 o                         
  -5   3   0        181.96        177.57         4.37 o                         
  -4   3   0        742.71        665.85         9.22 o                         
  -3   3   0        217.42        248.56         4.02 o                         
  -2   3   0        700.17        717.84         8.21 o                         
  -1   3   0        825.66        785.00         9.04 o                         
   0   3   0        665.82        638.23        11.39 o                         
   1   3   0       4363.38       4368.00       103.25 o                         
   2   3   0        187.72        186.46         2.27 o                         
   4   3   0        257.51        278.90         6.30 o                         
   5   3   0      14254.53      13517.03       434.06 o                         
   6   3   0         23.24         27.49         2.63 o                         
   7   3   0         18.45         28.14         2.74 o                         
   8   3   0       1118.33       1081.72        18.59 o                         
   9   3   0        200.56        189.28         7.96 o                         
  10   3   0        363.17        366.95        12.45 o                         
  11   3   0          4.14          3.00         3.51 o                         
  12   3   0        698.23        665.51        17.22 o                         
  13   3   0          4.51         13.59         3.90 o                         
 -11   4   0          9.66         13.42         4.79 o                         
 -10   4   0          0.00         -1.43         3.00 o                         
  -9   4   0         29.99         18.45         3.92 o                         
  -8   4   0        829.87        810.34        17.35 o                         
  -7   4   0         72.86         78.19         5.31 o                         
  -6   4   0       1249.85       1267.29        16.53 o                         
  -5   4   0         28.60         29.32         2.00 o                         
  -4   4   0        405.65        444.81         7.09 o                         
  -3   4   0        510.76        503.71         8.65 o                         
  -2   4   0       2708.05       2687.27        27.32 o                         
  -1   4   0         19.38         36.15         1.80 o                         
   0   4   0        128.68        131.03         2.92 o                         
   2   4   0         15.86         17.16         0.77 o                         
   3   4   0          0.01          1.89         0.74 o                         
   4   4   0         13.42         11.50         1.12 o                         
   5   4   0       2176.60       2200.40        23.77 o                         
   6   4   0        579.13        603.82         9.76 o                         
   7   4   0         26.19         19.94         2.34 o                         
   8   4   0        222.77        222.44         6.96 o                         
   9   4   0        407.86        417.08        11.59 o                         
  10   4   0        253.14        216.72         7.61 o                         
  11   4   0         23.00         18.53         3.99 o                         
  12   4   0        416.54        400.26        13.94 o                         
  13   4   0         90.53        109.79         8.05 o                         
 -11   5   0         23.35         12.42         5.77 o                         
 -10   5   0        293.59        251.27        13.30 o                         
  -9   5   0          1.96          7.08         4.30 o                         
  -8   5   0        651.64        614.26        19.23 o                         
  -7   5   0        104.88        111.02         9.35 o                         
  -6   5   0        277.96        260.05         7.28 o                         
  -5   5   0         70.62         80.07         5.16 o                         
  -4   5   0       3836.83       3710.15        51.02 o                         
  -3   5   0         41.61         60.93         2.57 o                         
  -2   5   0         42.55         45.06         1.72 o                         
  -1   5   0       2623.81       2719.54        40.95 o                         
   0   5   0        236.46        226.86         4.63 o                         
   2   5   0        610.68        582.55         6.76 o                         
   3   5   0        642.66        663.16         7.91 o                         
   4   5   0          1.31          1.66         0.79 o                         
   5   5   0         60.59         69.24         2.73 o                         
   6   5   0        245.46        266.88         6.03 o                         
   7   5   0        329.28        323.27         6.62 o                         
   8   5   0        399.03        399.76         9.08 o                         
   9   5   0         14.45         13.15         2.35 o                         
  10   5   0         15.91         19.02         2.76 o                         
  11   5   0        128.37        139.95         6.86 o                         
  12   5   0          1.18         -0.02         3.29 o                         
  13   5   0        878.45        925.24        28.55 o                         
 -10   6   0         44.47         55.99        13.11 o                         
  -9   6   0         84.40         94.02         8.05 o                         
  -8   6   0        199.20        170.49         9.71 o                         
  -7   6   0        532.01        524.85        11.65 o                         
  -6   6   0        468.99        456.12        11.26 o                         
  -5   6   0        584.29        526.86        12.88 o                         
  -4   6   0        124.92        121.74         4.50 o                         
  -3   6   0       6970.72       7308.61       106.34 o                         
  -2   6   0         52.66         55.53         2.56 o                         
  -1   6   0       4445.19       4407.81        64.75 o                         
   0   6   0         18.89         15.85         1.41 o                         
   1   6   0        408.53        368.35         7.06 o                         
   2   6   0       2025.44       2012.53        23.06 o                         
   3   6   0          0.64          3.07         1.38 o                         
   4   6   0        393.09        344.76         6.81 o                         
   5   6   0         15.49         21.05         2.21 o                         
   6   6   0        375.86        415.02         7.33 o                         
   7   6   0          0.10          0.70         1.60 o                         
   8   6   0        826.40        881.55        15.52 o                         
   9   6   0          2.17          4.23         2.99 o                         
  10   6   0         95.42         93.41         5.73 o                         
  11   6   0       1042.33       1025.43        19.90 o                         
  12   6   0         14.89         15.99         4.71 o                         
  13   6   0       1199.42       1281.09        26.39 o                         
 -10   7   0         17.49         20.65         8.51 o                         
  -9   7   0        257.10        298.10        15.24 o                         
  -8   7   0         17.14         10.55         4.52 o                         
  -7   7   0        355.73        324.29        12.15 o                         
  -6   7   0        238.68        225.50         9.00 o                         
  -5   7   0          6.69          4.53         2.56 o                         
  -4   7   0         11.78          7.52         1.75 o                         
  -3   7   0        724.69        684.36        13.43 o                         
  -2   7   0        326.58        311.94         6.38 o                         
  -1   7   0        196.73        169.85         4.77 o                         
   0   7   0       1120.73       1084.98        16.78 o                         
   1   7   0       1325.73       1450.22        21.56 o                         
   2   7   0        699.70        645.46        10.49 o                         
   3   7   0        176.51        190.73         3.88 o                         
   4   7   0        671.11        707.64        11.22 o                         
   5   7   0       1071.75       1092.18        17.89 o                         
   6   7   0          0.06         -0.55         1.61 o                         
   7   7   0          0.78          2.04         1.38 o                         
   8   7   0          8.15          7.41         1.92 o                         
   9   7   0         75.88         86.36         4.64 o                         
  10   7   0          2.07          3.05         2.56 o                         
  11   7   0        306.43        251.16        10.96 o                         
  12   7   0          6.48          7.45         3.43 o                         
  13   7   0        574.49        569.23        18.23 o                         
  -9   8   0          6.71          3.73         5.26 o                         
  -8   8   0         12.68          0.29         4.48 o                         
  -7   8   0        498.50        465.39        16.21 o                         
  -6   8   0         48.99         54.66         4.19 o                         
  -5   8   0        447.99        456.61        15.33 o                         
  -4   8   0          4.97          7.98         2.26 o                         
  -3   8   0        553.30        569.08        10.81 o                         
  -2   8   0        298.10        293.16         6.91 o                         
  -1   8   0        130.60        117.25         4.20 o                         
   0   8   0         21.84         26.11         2.12 o                         
   1   8   0        317.55        328.06         7.02 o                         
   2   8   0         93.37         81.73         3.30 o                         
   3   8   0        390.92        405.79         7.70 o                         
   4   8   0       2280.34       2099.99        24.95 o                         
   5   8   0        349.16        340.40         7.94 o                         
   6   8   0       2386.63       2326.56        35.95 o                         
   7   8   0         23.92         20.65         2.66 o                         
   8   8   0          4.83         13.19         3.02 o                         
   9   8   0       1242.25       1195.90        22.24 o                         
  10   8   0        268.40        276.63         9.15 o                         
  11   8   0        171.31        179.21         7.00 o                         
  12   8   0          0.55          0.47         2.74 o                         
  13   8   0        509.55        492.51        16.01 o                         
  -8   9   0          3.73         -4.22         4.33 o                         
  -7   9   0        138.83        176.32        14.54 o                         
  -6   9   0         40.79         46.08         3.94 o                         
  -5   9   0        426.03        391.63        11.51 o                         
  -4   9   0         26.60         29.66         4.24 o                         
  -3   9   0        346.73        318.53         6.75 o                         
  -2   9   0       1229.53       1212.24        20.35 o                         
  -1   9   0         22.92         25.51         2.52 o                         
   0   9   0       6150.68       6359.10        79.39 o                         
   1   9   0        379.23        404.89         8.45 o                         
   2   9   0       1221.10       1154.58        17.35 o                         
   3   9   0       1267.47       1210.49        18.03 o                         
   4   9   0        322.15        306.80         6.22 o                         
   5   9   0        606.84        549.58        12.69 o                         
   6   9   0         16.51         15.94         2.20 o                         
   7   9   0       1050.16       1044.20        30.53 o                         
   8   9   0          2.28          1.14         2.71 o                         
   9   9   0       1343.05       1394.44        26.79 o                         
  10   9   0         13.87         17.69         4.40 o                         
  11   9   0        254.23        250.88        10.26 o                         
  12   9   0          7.57          7.27         4.06 o                         
  -7  10   0        158.40        174.69        14.96 o                         
  -6  10   0         96.82        128.20        12.63 o                         
  -5  10   0          4.44          3.59         2.92 o                         
  -4  10   0       1326.68       1350.20        27.49 o                         
  -3  10   0        435.32        414.53         9.81 o                         
  -2  10   0        706.56        715.36        12.91 o                         
  -1  10   0         45.78         46.77         3.15 o                         
   0  10   0         27.10         17.85         3.19 o                         
   1  10   0         27.25         27.78         2.46 o                         
   2  10   0         53.40         73.60         3.80 o                         
   3  10   0        178.34        181.93         6.44 o                         
   4  10   0         51.63         46.72         2.80 o                         
   5  10   0       1775.32       1706.45        27.02 o                         
   6  10   0        164.08        181.87         5.59 o                         
   7  10   0        632.29        627.41        15.29 o                         
   8  10   0        134.63        128.06         9.11 o                         
   9  10   0         73.22         96.57         8.31 o                         
  10  10   0          0.05         10.62         5.75 o                         
  11  10   0         44.94         53.67         6.05 o                         
  12  10   0          9.89         14.31         4.89 o                         
  -6  11   0          1.77          8.51         5.16 o                         
  -5  11   0         32.80         36.37         5.78 o                         
  -4  11   0          0.00          1.18         2.98 o                         
  -3  11   0         22.12         22.34         4.13 o                         
  -2  11   0         20.07         25.89         3.69 o                         
  -1  11   0         21.06         26.89         2.94 o                         
   0  11   0          1.46          0.94         1.38 o                         
   1  11   0        107.25        113.73         4.37 o                         
   2  11   0        622.49        620.84        11.44 o                         
   3  11   0          5.41          3.44         2.59 o                         
   4  11   0        702.69        714.59        14.80 o                         
   5  11   0        265.55        264.32         6.15 o                         
   6  11   0        310.32        284.15         9.05 o                         
   7  11   0       2605.16       2619.51        46.52 o                         
   8  11   0          0.16          5.51         2.53 o                         
   9  11   0        398.46        340.92        20.24 o                         
  10  11   0        100.69        102.52         9.84 o                         
  11  11   0          0.22          6.48         4.26 o                         
  -5  12   0         65.45         62.94         8.84 o                         
  -4  12   0         43.49         38.89         6.09 o                         
  -3  12   0          1.70          0.12         1.66 o                         
  -2  12   0        509.12        539.91        14.22 o                         
  -1  12   0        132.29        131.22         4.98 o                         
   0  12   0        542.54        601.10        12.86 o                         
   1  12   0          7.17          5.51         1.73 o                         
   2  12   0         21.76         21.34         2.45 o                         
   3  12   0       3377.36       3410.39        54.13 o                         
   4  12   0        165.79        154.52         4.41 o                         
   5  12   0        193.68        204.18        12.81 o                         
   6  12   0         13.62          8.52         4.51 o                         
   7  12   0        963.73        943.26        28.91 o                         
   8  12   0        615.60        617.31        18.23 o                         
   9  12   0          9.35         13.07         5.06 o                         
  10  12   0        632.95        678.88        25.05 o                         
  11  12   0          3.94          3.84         6.89 o                         
  -4  13   0         70.95         83.07         5.69 o                         
  -3  13   0         90.53         99.60         9.02 o                         
  -2  13   0         26.95         33.83         3.81 o                         
  -1  13   0        472.18        470.96        11.06 o                         
   0  13   0        104.78         98.29         3.32 o                         
   1  13   0        885.20        891.78        14.87 o                         
   2  13   0         51.10         56.82         4.15 o                         
   3  13   0        306.31        305.85         7.76 o                         
   4  13   0          5.24          5.22         1.60 o                         
   5  13   0         77.99         84.73         6.39 o                         
   6  13   0          0.00          4.39         3.51 o                         
   7  13   0          9.83         11.23         4.84 o                         
   8  13   0         94.03        101.36         9.62 o                         
   9  13   0          9.93          8.07         5.49 o                         
  10  13   0          1.84          1.42         5.10 o                         
  -3  14   0         10.04          8.80         2.62 o                         
  -2  14   0         33.12         33.14         3.06 o                         
  -1  14   0         11.11          0.56         4.59 o                         
   0  14   0          6.26          3.39         3.01 o                         
   1  14   0         10.35          9.98         3.33 o                         
   2  14   0          0.34         -2.28         1.69 o                         
   3  14   0         22.99         15.81         2.50 o                         
   4  14   0         98.34         88.32         5.53 o                         
   5  14   0         88.87         88.17         5.52 o                         
   6  14   0        151.99        146.41         9.81 o                         
   7  14   0         72.68        106.21        10.22 o                         
   8  14   0         45.13         46.51         8.30 o                         
   9  14   0        192.75        197.11        13.73 o                         
  -1  15   0          4.61          5.45         3.18 o                         
   0  15   0          2.09          3.24         3.16 o                         
   1  15   0         40.12         46.80         4.66 o                         
   2  15   0          7.20          2.71         4.27 o                         
   3  15   0         33.10         35.32         4.33 o                         
   4  15   0         29.13         25.19         3.54 o                         
   5  15   0          1.14          1.89         3.28 o                         
   6  15   0        268.87        269.67        14.33 o                         
   7  15   0        194.46        200.03        13.23 o                         
   8  15   0          9.03         -3.76         5.59 o                         
   2  16   0         77.72         84.32         7.58 o                         
   3  16   0         10.39          9.84         2.84 o                         
   4  16   0        168.31        186.16         9.25 o                         
   5  16   0          5.89          6.60         4.88 o                         
  -7 -15   1          3.85          3.05         7.14 o                         
  -6 -15   1          0.89         -0.19         6.21 o                         
  -5 -15   1         27.73         24.15         5.33 o                         
  -4 -15   1         22.21         19.62         3.50 o                         
  -3 -15   1          2.21          0.28         1.81 o                         
  -2 -15   1        105.74        117.41         7.10 o                         
  -1 -15   1        115.00        121.33         8.84 o                         
   0 -15   1         83.09         79.37         5.75 o                         
  -8 -14   1          7.63         -0.32         7.12 o                         
  -7 -14   1         61.32         72.71         8.31 o                         
  -6 -14   1          0.05         -4.32         3.32 o                         
  -5 -14   1        112.71        132.92         7.13 o                         
  -4 -14   1          3.82          3.48         2.02 o                         
  -3 -14   1        364.95        383.29         9.64 o                         
  -2 -14   1         38.49         40.37         4.30 o                         
  -1 -14   1         23.08         23.23         3.98 o                         
   0 -14   1        164.77        165.12         7.59 o                         
   1 -14   1        203.93        209.41         8.31 o                         
   2 -14   1        210.51        219.35         9.90 o                         
  -9 -13   1         51.29         65.30         9.13 o                         
  -8 -13   1         11.41          6.88         5.12 o                         
  -7 -13   1        917.71        950.74        27.62 o                         
  -6 -13   1          0.79         -3.15         2.96 o                         
  -5 -13   1        305.64        317.50         8.24 o                         
  -4 -13   1         91.16         88.94         5.64 o                         
  -3 -13   1        331.85        335.61         7.95 o                         
  -2 -13   1          2.83          1.78         1.66 o                         
  -1 -13   1        470.56        480.62        11.87 o                         
   0 -13   1        151.33        164.63         7.32 o                         
   1 -13   1         11.13          6.39         3.09 o                         
   2 -13   1        596.97        586.75        14.05 o                         
   3 -13   1         48.41         48.66         3.90 o                         
   4 -13   1         28.65         33.63         3.63 o                         
 -10 -12   1         45.45         35.06         8.99 o                         
  -9 -12   1        418.55        415.69        18.06 o                         
  -8 -12   1        126.91        135.35        12.04 o                         
  -7 -12   1        197.62        184.04         8.33 o                         
  -6 -12   1          5.77          3.96         2.14 o                         
  -5 -12   1        121.64        123.45         5.00 o                         
  -4 -12   1         22.28         18.34         2.11 o                         
  -3 -12   1        170.92        181.00         5.59 o                         
  -2 -12   1        256.11        249.31         7.95 o                         
  -1 -12   1         14.18         19.64         3.39 o                         
   0 -12   1        941.17       1015.51        19.17 o                         
   1 -12   1         73.53         79.84         5.96 o                         
   2 -12   1         14.91         14.64         2.08 o                         
   3 -12   1         20.61         21.47         2.84 o                         
   4 -12   1         20.23         17.67         3.11 o                         
   5 -12   1         29.11         26.69         3.54 o                         
 -11 -11   1        209.83        215.20        19.65 o                         
 -10 -11   1        161.66        170.08        16.14 o                         
  -9 -11   1         16.83         22.31         8.00 o                         
  -8 -11   1         82.03         80.08        10.18 o                         
  -7 -11   1       2183.58       2242.02        40.42 o                         
  -6 -11   1         34.42         36.75         4.83 o                         
  -5 -11   1          0.89          5.34         3.04 o                         
  -4 -11   1         12.00         17.23         2.24 o                         
  -3 -11   1         35.36         44.40         3.97 o                         
  -2 -11   1       1326.38       1339.27        22.04 o                         
  -1 -11   1        267.97        264.59         6.10 o                         
   0 -11   1       1489.98       1525.45        26.71 o                         
   1 -11   1        134.85        131.78         6.35 o                         
   2 -11   1        508.81        527.22        10.55 o                         
   3 -11   1         89.89         80.09         5.52 o                         
   4 -11   1        208.09        195.40         6.75 o                         
   5 -11   1         93.91         88.69         5.28 o                         
   6 -11   1        141.30        128.79        10.73 o                         
 -11 -10   1         43.88         48.34         6.13 o                         
 -10 -10   1          0.15          2.27         5.16 o                         
  -9 -10   1        629.60        647.94        19.19 o                         
  -8 -10   1         28.81         40.97         5.77 o                         
  -7 -10   1         84.19         85.09         4.75 o                         
  -6 -10   1          0.31          1.99         1.72 o                         
  -5 -10   1        584.68        552.71        18.37 o                         
  -4 -10   1       3525.50       3555.92        58.68 o                         
  -3 -10   1        102.93         98.79         5.51 o                         
  -2 -10   1       1263.32       1209.28        20.36 o                         
  -1 -10   1        616.99        618.06        12.33 o                         
   0 -10   1        284.06        254.09         6.39 o                         
   1 -10   1        337.67        307.58         7.88 o                         
   2 -10   1       2046.89       2086.89        30.08 o                         
   3 -10   1        635.93        637.78        12.46 o                         
   4 -10   1        112.88        106.82         5.50 o                         
   5 -10   1        453.58        480.84        15.38 o                         
   6 -10   1          0.49         -2.22         3.09 o                         
   7 -10   1         64.17         52.53         7.31 o                         
 -12  -9   1          6.87         11.49         5.54 o                         
 -11  -9   1        163.27        156.31         9.54 o                         
 -10  -9   1          0.89          9.21         6.51 o                         
  -9  -9   1          6.62          4.63         3.30 o                         
  -8  -9   1        531.54        542.73        16.34 o                         
  -7  -9   1         18.22         27.20         2.82 o                         
  -6  -9   1       1382.05       1414.38        28.45 o                         
  -5  -9   1        237.85        243.74         6.28 o                         
  -4  -9   1        961.07        829.19        13.31 o                         
  -3  -9   1         53.16         59.79         3.33 o                         
  -2  -9   1        247.27        221.64         6.01 o                         
  -1  -9   1        174.71        155.53         4.76 o                         
   0  -9   1       1006.79       1020.64        15.52 o                         
   1  -9   1       1403.56       1428.79        21.75 o                         
   2  -9   1         20.13         24.45         3.27 o                         
   3  -9   1         37.44         37.26         3.18 o                         
   4  -9   1         75.76         85.21         3.89 o                         
   5  -9   1         58.92         64.80         5.69 o                         
   6  -9   1         28.40         36.79         6.36 o                         
   7  -9   1        353.05        351.23        13.83 o                         
   8  -9   1         29.94         17.42         6.00 o                         
 -12  -8   1          5.28          6.48         6.84 o                         
 -11  -8   1         83.92         91.33         7.67 o                         
 -10  -8   1        112.10        137.77         8.16 o                         
  -9  -8   1          6.51         16.50         4.36 o                         
  -8  -8   1        203.67        180.57         8.57 o                         
  -7  -8   1         47.22         46.87         3.05 o                         
  -6  -8   1         14.69         36.29         3.00 o                         
  -5  -8   1         99.11         96.39         4.18 o                         
  -4  -8   1       2441.31       2355.80        40.63 o                         
  -3  -8   1       1260.18       1294.35        27.40 o                         
  -2  -8   1         89.82         79.72         3.66 o                         
  -1  -8   1        734.58        756.29        13.04 o                         
   0  -8   1        101.43        103.48         4.68 o                         
   1  -8   1        865.35        914.92        15.34 o                         
   2  -8   1          9.71         13.47         1.95 o                         
   3  -8   1         49.79         49.27         3.55 o                         
   4  -8   1        263.19        263.73         6.69 o                         
   5  -8   1        115.25        126.99         8.36 o                         
   6  -8   1         74.19         70.82         5.79 o                         
   7  -8   1          9.21         -0.43         3.35 o                         
   8  -8   1          0.67          4.15         5.50 o                         
   9  -8   1         41.56         30.31         7.91 o                         
 -12  -7   1          0.06          4.69         4.13 o                         
 -11  -7   1         10.85         10.07         2.87 o                         
 -10  -7   1       2032.84       1952.53        33.09 o                         
  -9  -7   1         88.40         98.03         4.66 o                         
  -8  -7   1       1171.64       1136.81        20.94 o                         
  -7  -7   1         37.20         42.00         4.14 o                         
  -6  -7   1       7864.82       7713.74        85.34 o                         
  -5  -7   1         87.16         89.52         3.63 o                         
  -4  -7   1         27.63         35.63         3.02 o                         
  -3  -7   1       2108.38       2183.39        27.04 o                         
  -2  -7   1         42.63         45.17         2.42 o                         
  -1  -7   1       2013.53       2377.70        33.68 o                         
   0  -7   1        272.93        247.58         5.32 o                         
   1  -7   1       2171.82       2194.96        31.60 o                         
   2  -7   1       1540.79       1526.83        23.81 o                         
   3  -7   1        448.54        467.98         9.96 o                         
   4  -7   1          3.70          4.98         1.57 o                         
   5  -7   1         37.03         42.56         3.09 o                         
   6  -7   1        350.03        335.17        16.14 o                         
   7  -7   1        105.97        101.87         6.71 o                         
   8  -7   1          2.89         -6.88         4.59 o                         
   9  -7   1          0.01         11.44         6.83 o                         
  10  -7   1        116.85        114.46        11.09 o                         
 -13  -6   1          0.02          2.54         4.46 o                         
 -12  -6   1        167.99        144.29        13.14 o                         
 -11  -6   1          3.89          1.00         2.72 o                         
 -10  -6   1          8.64          3.53         4.01 o                         
  -9  -6   1        152.71        172.50         5.82 o                         
  -8  -6   1         19.77         16.40         1.74 o                         
  -7  -6   1          6.84         10.76         1.28 o                         
  -6  -6   1         10.04         14.09         1.92 o                         
  -5  -6   1       2053.18       2018.59        24.97 o                         
  -4  -6   1         93.73         91.46         3.64 o                         
  -3  -6   1         11.44         10.16         1.22 o                         
  -2  -6   1        230.06        213.95         4.39 o                         
  -1  -6   1        322.23        330.04         6.49 o                         
   0  -6   1        358.91        346.70         7.69 o                         
   1  -6   1       1099.89       1024.29        15.98 o                         
   2  -6   1         97.24        100.67         4.71 o                         
   3  -6   1       1174.25       1234.29        19.60 o                         
   4  -6   1          3.94          6.06         1.71 o                         
   5  -6   1          4.59          6.96         1.47 o                         
   6  -6   1        334.27        314.78        11.01 o                         
   7  -6   1         13.82         10.98         4.16 o                         
   8  -6   1        354.00        377.71        15.62 o                         
   9  -6   1        155.94        159.29        10.58 o                         
  10  -6   1        315.47        318.64        15.99 o                         
 -13  -5   1         30.58         45.79         6.55 o                         
 -12  -5   1         38.57         29.55         5.00 o                         
 -11  -5   1        244.80        249.92        10.03 o                         
 -10  -5   1        152.05        152.63         6.75 o                         
  -9  -5   1          0.10          6.41         1.95 o                         
  -8  -5   1        146.62        166.09         6.83 o                         
  -7  -5   1        232.88        208.09         4.83 o                         
  -6  -5   1        130.83        122.72         3.27 o                         
  -5  -5   1       1523.29       1639.44        18.57 o                         
  -4  -5   1          0.36         -0.19         0.87 o                         
  -3  -5   1      10931.04      11891.29       283.73 o                         
  -2  -5   1        427.02        438.62         5.72 o                         
  -1  -5   1          6.35          2.05         1.25 o                         
   0  -5   1        595.31        553.44        26.92 o                         
   1  -5   1       1929.65       1891.59        28.96 o                         
   2  -5   1        100.89        108.10         3.70 o                         
   3  -5   1        374.90        361.48         6.51 o                         
   4  -5   1       4740.82       4743.26        60.01 o                         
   5  -5   1          0.87          0.78         1.11 o                         
   6  -5   1       2382.84       2218.11        39.30 o                         
   7  -5   1         56.01         52.76         5.01 o                         
   8  -5   1        325.43        331.02        12.42 o                         
   9  -5   1        108.76        119.89        10.30 o                         
  10  -5   1         30.89         17.13         6.44 o                         
  11  -5   1         53.35         58.61         8.91 o                         
 -13  -4   1         89.00         89.44         9.94 o                         
 -12  -4   1        405.91        350.10        12.41 o                         
 -11  -4   1         85.56         93.11         7.95 o                         
 -10  -4   1        146.66        150.74        14.18 o                         
  -9  -4   1          3.17          1.39         2.05 o                         
  -8  -4   1         90.23         84.08         4.81 o                         
  -7  -4   1       1848.12       1754.48        25.05 o                         
  -6  -4   1         48.53         46.66         3.82 o                         
  -5  -4   1      13581.89      14102.46       347.19 o                         
  -4  -4   1          0.04          0.92         0.85 o                         
  -3  -4   1       3966.60       4011.11        42.06 o                         
  -2  -4   1        288.74        279.47         4.04 o                         
   0  -4   1          3.43          4.00         2.05 o                         
   1  -4   1        814.04        761.34        12.80 o                         
   3  -4   1         53.84         55.71         2.43 o                         
   4  -4   1       1155.43       1098.02        15.23 o                         
   5  -4   1        431.29        421.59         7.14 o                         
   6  -4   1         12.90         18.83         2.11 o                         
   7  -4   1         19.61         28.57         4.85 o                         
   8  -4   1         60.60         61.82         4.78 o                         
   9  -4   1         94.24         97.83         6.42 o                         
  10  -4   1         10.91          3.98         6.64 o                         
  11  -4   1         45.01         56.29         8.85 o                         
 -13  -3   1         59.42         57.81         6.43 o                         
 -12  -3   1         66.28         65.65         6.40 o                         
 -11  -3   1        252.81        218.43         9.33 o                         
 -10  -3   1         67.15         50.27         4.94 o                         
  -9  -3   1       2847.73       2832.20        42.04 o                         
  -8  -3   1         98.36        105.59         4.93 o                         
  -7  -3   1       2658.92       2518.43        33.78 o                         
  -6  -3   1        249.58        259.76         7.19 o                         
  -5  -3   1       9183.58       8488.85       278.17 o                         
  -4  -3   1         35.43         32.08         2.01 o                         
  -3  -3   1         22.08         28.68         1.11 o                         
  -2  -3   1         43.02         36.99         1.23 o                         
  -1  -3   1        218.30        209.83         3.33 o                         
   1  -3   1          8.67          7.36         1.28 o                         
   2  -3   1        622.23        603.75         7.04 o                         
   3  -3   1       1159.01       1101.29        13.89 o                         
   4  -3   1        227.30        308.64         5.24 o                         
   5  -3   1        342.79        358.20         6.22 o                         
   6  -3   1        361.36        403.25         7.18 o                         
   7  -3   1        797.69        793.51        13.52 o                         
   8  -3   1          4.95          9.47         2.89 o                         
   9  -3   1       1146.59       1099.69        26.36 o                         
  10  -3   1         36.59         30.89         6.14 o                         
  11  -3   1         51.43         69.50         7.49 o                         
  12  -3   1         44.73         43.76         6.40 o                         
 -13  -2   1         63.19         79.67         7.36 o                         
 -12  -2   1         36.04         26.62         5.02 o                         
 -11  -2   1         15.33         14.26         3.66 o                         
 -10  -2   1          2.10          6.23         3.10 o                         
  -9  -2   1        262.58        230.18         8.70 o                         
  -8  -2   1        278.26        292.75         9.79 o                         
  -7  -2   1        529.04        610.47        14.63 o                         
  -6  -2   1        174.34        185.59         5.57 o                         
  -5  -2   1        445.98        487.86         9.09 o                         
  -4  -2   1          6.14         10.50         1.39 o                         
  -3  -2   1        243.48        230.84         3.72 o                         
  -2  -2   1        905.66        906.59         9.36 o                         
  -1  -2   1        668.51        704.15         8.07 o                         
   0  -2   1          7.73          3.92         1.48 o                         
   1  -2   1         14.89         11.67         0.64 o                         
   2  -2   1        185.67        186.55         3.00 o                         
   3  -2   1       1947.79       2008.20        20.87 o                         
   4  -2   1       1004.74       1042.56        12.11 o                         
   5  -2   1         50.37         75.87         2.69 o                         
   6  -2   1       1949.08       1952.60        24.79 o                         
   7  -2   1       1371.58       1266.62        19.34 o                         
   8  -2   1          0.00          2.89         2.53 o                         
   9  -2   1       4172.55       4156.45        69.62 o                         
  10  -2   1         10.05          4.34         3.21 o                         
  11  -2   1        363.10        388.77        15.13 o                         
  12  -2   1         17.81         14.41         4.38 o                         
 -12  -1   1         55.97         50.49         5.67 o                         
 -11  -1   1         56.27         70.18         6.04 o                         
 -10  -1   1         52.45         69.00         6.28 o                         
  -9  -1   1        121.62        142.58         6.94 o                         
  -8  -1   1          0.00          2.06         2.84 o                         
  -7  -1   1         38.23         36.48         4.03 o                         
  -6  -1   1         21.08         17.87         2.67 o                         
  -5  -1   1       1869.25       1779.79        25.88 o                         
  -4  -1   1      11991.73      12370.55       302.56 o                         
  -3  -1   1        372.05        371.85         5.18 o                         
  -2  -1   1        426.67        396.00         4.44 o                         
  -1  -1   1        120.17        125.87         1.72 o                         
   1  -1   1          2.07          3.24         0.38 o                         
   2  -1   1       2807.57       2664.00        29.47 o                         
   3  -1   1        511.77        551.58         6.03 o                         
   4  -1   1       2301.56       2250.67        22.80 o                         
   5  -1   1       1023.12        907.86        12.10 o                         
   6  -1   1          0.02         -0.58         1.29 o                         
   7  -1   1       5945.26       5889.09        75.94 o                         
   8  -1   1         18.67         15.78         3.24 o                         
   9  -1   1         55.09         63.05         5.57 o                         
  10  -1   1        419.75        386.29        15.16 o                         
  11  -1   1         27.08         28.41         5.11 o                         
  12  -1   1         32.20         31.68         7.06 o                         
 -12   0   1          0.03          2.73         3.63 o                         
 -11   0   1        406.87        386.74        12.53 o                         
 -10   0   1         41.33         43.06         5.27 o                         
  -9   0   1         82.39         89.51         6.39 o                         
  -8   0   1        484.69        444.26        12.50 o                         
  -7   0   1          2.69          2.21         2.06 o                         
  -6   0   1       2701.44       2728.61        45.16 o                         
  -5   0   1        217.23        198.11         4.92 o                         
  -4   0   1      14314.21      14975.80       509.52 o                         
  -3   0   1         24.74         33.69         1.53 o                         
  -1   0   1          4.59          6.82         0.48 o                         
   1   0   1        972.00        934.29         8.12 o                         
   2   0   1          7.57         11.75         0.67 o                         
   3   0   1        181.30        256.35         3.36 o                         
   4   0   1        694.10        696.72         7.97 o                         
   5   0   1        725.23        815.09        10.30 o                         
   6   0   1        225.23        225.31         6.30 o                         
   7   0   1        243.94        245.58         7.83 o                         
   8   0   1         26.09         32.42         3.96 o                         
   9   0   1         14.15         26.25         4.32 o                         
  10   0   1        948.75        907.35        20.35 o                         
  11   0   1         85.23         88.75         6.98 o                         
  12   0   1          0.59         -1.18         4.01 o                         
  13   0   1         17.86         13.92         4.83 o                         
 -12   1   1          5.01          6.09         4.05 o                         
 -11   1   1          0.63         -0.27         3.12 o                         
 -10   1   1          7.52          4.85         4.40 o                         
  -9   1   1        579.35        558.74        14.20 o                         
  -8   1   1       1545.27       1582.57        28.65 o                         
  -7   1   1          0.08         -0.55         2.28 o                         
  -6   1   1        260.49        294.72         7.71 o                         
  -5   1   1        132.31        132.82         4.27 o                         
  -4   1   1       1868.07       1791.08        20.87 o                         
  -3   1   1        117.99        138.31         2.59 o                         
  -2   1   1       1397.16       1499.49        14.62 o                         
  -1   1   1          7.65          7.93         0.52 o                         
   1   1   1        157.41        159.26         2.00 o                         
   2   1   1       1329.78       1291.77        11.13 o                         
   3   1   1       2833.22       3208.58        37.84 o                         
   4   1   1        677.11        654.03         7.05 o                         
   5   1   1       3549.02       3476.30        42.40 o                         
   6   1   1        198.20        187.65         6.09 o                         
   7   1   1         81.69         78.95         4.45 o                         
   8   1   1        835.19        815.00        17.64 o                         
   9   1   1          0.05          6.42         2.98 o                         
  10   1   1       1301.22       1306.26        26.33 o                         
  11   1   1          0.68          3.46         3.31 o                         
  12   1   1        975.87        979.50        23.28 o                         
  13   1   1         39.52         32.31         5.78 o                         
 -12   2   1        152.58        157.40         9.07 o                         
 -11   2   1         77.10         89.27         6.65 o                         
 -10   2   1          0.72          2.92         3.12 o                         
  -9   2   1         46.76         45.29         4.91 o                         
  -8   2   1       1831.26       1837.82        32.43 o                         
  -7   2   1         15.87         13.74         2.97 o                         
  -6   2   1        647.71        620.29        12.94 o                         
  -5   2   1         51.25         65.06         2.93 o                         
  -4   2   1       2353.02       2252.34        26.90 o                         
  -3   2   1         71.27         68.45         2.04 o                         
  -2   2   1         72.89         54.10         1.84 o                         
  -1   2   1        191.37        176.07         2.51 o                         
   0   2   1        154.27        153.41         2.13 o                         
   1   2   1        399.49        391.96         4.46 o                         
   2   2   1       2593.14       2615.34        50.00 o                         
   3   2   1       2744.02       2824.24        26.35 o                         
   4   2   1         25.79         21.75         1.16 o                         
   5   2   1        323.57        323.55         7.02 o                         
   6   2   1       2822.36       2888.05        42.69 o                         
   7   2   1        176.22        176.12         5.73 o                         
   8   2   1       4991.28       4753.57        63.71 o                         
   9   2   1         13.73         12.82         3.39 o                         
  10   2   1        161.11        180.28         8.93 o                         
  11   2   1        114.32        107.84         7.84 o                         
  12   2   1        373.31        383.18        15.10 o                         
  13   2   1         58.46         58.74         7.11 o                         
 -11   3   1          0.30         -2.76         3.28 o                         
 -10   3   1          0.34          1.89         3.11 o                         
  -9   3   1          1.04         -1.73         3.68 o                         
  -8   3   1       1316.08       1238.11        20.51 o                         
  -7   3   1         13.57         18.03         2.84 o                         
  -6   3   1        616.66        576.85        10.48 o                         
  -5   3   1        658.63        628.22        10.08 o                         
  -4   3   1        210.07        193.60         4.37 o                         
  -3   3   1        434.16        386.27         6.05 o                         
  -2   3   1        240.54        256.70         3.83 o                         
   0   3   1        850.22        846.05         9.01 o                         
   1   3   1        386.43        400.63         4.74 o                         
   2   3   1        132.42        126.97         1.83 o                         
   3   3   1         99.31         99.78         2.06 o                         
   4   3   1       9337.95       8829.87       142.63 o                         
   5   3   1         20.45         24.06         1.82 o                         
   6   3   1          0.34          4.46         1.47 o                         
   7   3   1         30.33         40.62         4.30 o                         
   8   3   1         95.25         84.73         4.42 o                         
   9   3   1          7.22         10.76         3.10 o                         
  10   3   1        683.63        732.98        16.74 o                         
  11   3   1        103.10        108.17         9.09 o                         
  12   3   1         73.03         68.87         6.75 o                         
  13   3   1        119.43        132.43         9.22 o                         
 -11   4   1          8.62          7.56         4.17 o                         
 -10   4   1         12.24          5.63         3.70 o                         
  -9   4   1          0.00          6.05         3.00 o                         
  -8   4   1        496.11        469.51        12.71 o                         
  -7   4   1        193.28        211.43         5.84 o                         
  -6   4   1        917.26        902.22        15.04 o                         
  -5   4   1        182.67        171.20         4.31 o                         
  -4   4   1        101.42        106.19         4.66 o                         
  -3   4   1        389.72        399.83         6.90 o                         
  -2   4   1        259.13        258.44         4.47 o                         
  -1   4   1          4.07          2.79         1.00 o                         
   0   4   1       1885.82       1829.77        19.46 o                         
   1   4   1       1228.72       1140.56        11.89 o                         
   2   4   1          5.00         11.15         0.72 o                         
   3   4   1        366.71        365.65         4.22 o                         
   4   4   1        584.29        658.71         8.46 o                         
   5   4   1       1231.65       1154.34        16.31 o                         
   6   4   1       5007.04       5356.33        63.40 o                         
   7   4   1          4.35          0.11         1.36 o                         
   8   4   1       2456.60       2378.32        32.50 o                         
   9   4   1        117.19        122.40         6.46 o                         
  10   4   1         43.68         44.60         5.02 o                         
  11   4   1          3.96          0.41         3.38 o                         
  12   4   1         10.54          8.55         4.04 o                         
  13   4   1        269.74        288.71        11.59 o                         
 -11   5   1         20.52         23.02         5.58 o                         
 -10   5   1        103.06        112.16         9.33 o                         
  -9   5   1         15.03         12.10         3.34 o                         
  -8   5   1        561.80        542.18        20.49 o                         
  -7   5   1       1526.24       1476.08        27.81 o                         
  -6   5   1          0.02          1.69         1.62 o                         
  -5   5   1        315.15        250.51         6.63 o                         
  -4   5   1        210.80        216.82         5.76 o                         
  -3   5   1      16764.10      17097.14       403.00 o                         
  -2   5   1       2844.56       2800.29        33.67 o                         
  -1   5   1         17.81         14.86         1.18 o                         
   0   5   1          5.62          6.33         0.64 o                         
   1   5   1        759.81        805.65        10.02 o                         
   2   5   1        762.77        656.37         6.99 o                         
   3   5   1        381.94        395.15         4.85 o                         
   4   5   1        474.45        525.46         7.90 o                         
   5   5   1        265.81        270.44         5.47 o                         
   6   5   1       1066.48       1095.40        17.62 o                         
   7   5   1         31.25         33.71         2.89 o                         
   8   5   1         26.44         29.75         3.57 o                         
   9   5   1       1781.26       1694.25        25.28 o                         
  10   5   1         41.72         29.53         3.59 o                         
  11   5   1         80.62         99.83         5.14 o                         
  12   5   1          9.34         15.73         4.90 o                         
  13   5   1         70.15         79.67         7.98 o                         
 -10   6   1          4.61          1.65         4.44 o                         
  -9   6   1        510.45        521.88        19.38 o                         
  -8   6   1         40.27         48.90         4.99 o                         
  -7   6   1       1664.16       1682.86        29.21 o                         
  -6   6   1         44.01         35.71         3.52 o                         
  -5   6   1       1459.13       1483.59        27.71 o                         
  -4   6   1        653.02        673.00        12.86 o                         
  -3   6   1       1108.28       1067.45        15.65 o                         
  -2   6   1        124.93        115.34         3.88 o                         
  -1   6   1        818.79        793.08        10.85 o                         
   0   6   1       1415.85       1415.50        20.71 o                         
   1   6   1         33.68         33.46         1.98 o                         
   2   6   1       1159.34       1205.50        12.13 o                         
   3   6   1        214.31        204.56         3.55 o                         
   4   6   1        185.68        218.28         3.39 o                         
   5   6   1         57.57         65.64         3.19 o                         
   6   6   1         28.02         30.47         2.46 o                         
   7   6   1        873.82        834.49        17.70 o                         
   8   6   1         15.37         11.75         2.55 o                         
   9   6   1         15.93         32.99         4.48 o                         
  10   6   1          0.58          0.15         2.25 o                         
  11   6   1        351.82        304.45        14.18 o                         
  12   6   1         42.71         40.61         5.81 o                         
  13   6   1       1042.55       1167.51        24.67 o                         
 -10   7   1         70.18         77.20         9.32 o                         
  -9   7   1        180.67        191.07        12.61 o                         
  -8   7   1         56.15         52.34         6.13 o                         
  -7   7   1          4.30          0.39         3.15 o                         
  -6   7   1         12.62         17.58         4.09 o                         
  -5   7   1        407.23        401.37        13.19 o                         
  -4   7   1        378.57        384.62        11.31 o                         
  -3   7   1         16.10         10.69         1.77 o                         
  -2   7   1       1629.10       1649.90        19.08 o                         
  -1   7   1        128.89        128.21         3.76 o                         
   0   7   1         60.70         48.37         3.27 o                         
   1   7   1          1.43          0.02         0.89 o                         
   2   7   1       1319.93       1401.04        20.15 o                         
   3   7   1          5.20          2.40         1.00 o                         
   4   7   1         39.91         46.59         2.04 o                         
   5   7   1        702.38        737.56        10.56 o                         
   6   7   1        223.84        226.04         5.07 o                         
   7   7   1        906.30        822.85        13.52 o                         
   8   7   1         57.14         67.96         5.57 o                         
   9   7   1       4649.07       4734.17        65.00 o                         
  10   7   1          1.53          4.22         3.08 o                         
  11   7   1       2430.71       2572.61        41.35 o                         
  12   7   1         32.99         29.85         5.13 o                         
  13   7   1        165.40        196.74        11.75 o                         
  -9   8   1         35.98         35.30         6.46 o                         
  -8   8   1         13.19         18.05         6.20 o                         
  -7   8   1          2.75          4.69         3.29 o                         
  -6   8   1         28.23         31.99         5.39 o                         
  -5   8   1          2.49         -3.29         2.19 o                         
  -4   8   1         97.96         97.63         4.58 o                         
  -3   8   1         60.89         64.45         3.51 o                         
  -2   8   1       1623.94       1703.05        26.36 o                         
  -1   8   1          7.13          7.71         2.47 o                         
   0   8   1       3380.33       3218.31        44.70 o                         
   1   8   1       1558.24       1576.53        23.71 o                         
   2   8   1        689.45        723.54        10.83 o                         
   3   8   1        700.37        648.56         9.18 o                         
   4   8   1          2.93          4.06         1.36 o                         
   5   8   1       5882.79       5813.39        67.85 o                         
   6   8   1        282.22        264.91         5.42 o                         
   7   8   1       4777.62       4727.24        57.32 o                         
   8   8   1          1.76          0.68         1.69 o                         
   9   8   1        719.31        761.16        15.99 o                         
  10   8   1          1.28          1.91         2.95 o                         
  11   8   1          9.65          1.04         3.71 o                         
  12   8   1         38.54         34.70         4.41 o                         
  13   8   1          0.02          2.70         5.05 o                         
  -8   9   1        180.40        170.60        12.02 o                         
  -7   9   1        111.93        119.93         9.26 o                         
  -6   9   1        390.89        343.39        13.51 o                         
  -5   9   1        159.37        135.91        10.32 o                         
  -4   9   1       1350.78       1359.90        24.82 o                         
  -3   9   1          0.11         -1.61         2.33 o                         
  -2   9   1       3044.18       2974.35        39.94 o                         
  -1   9   1       1232.94       1190.02        20.62 o                         
   0   9   1        181.05        196.60         5.30 o                         
   1   9   1        325.67        329.02         7.41 o                         
   2   9   1          0.91          1.43         1.20 o                         
   3   9   1        719.65        711.36        10.29 o                         
   4   9   1         27.98         30.86         2.26 o                         
   5   9   1         61.67         66.90         4.59 o                         
   6   9   1        707.95        650.14        13.29 o                         
   7   9   1       1290.42       1275.86        26.49 o                         
   8   9   1          9.29         10.31         1.53 o                         
   9   9   1        399.88        386.82         9.08 o                         
  10   9   1        719.23        676.32        13.74 o                         
  11   9   1          0.23          1.40         2.66 o                         
  12   9   1          0.43         -0.67         2.87 o                         
  13   9   1        120.21        135.13        11.30 o                         
  -7  10   1        311.54        326.33        14.73 o                         
  -6  10   1        105.93        115.24         9.31 o                         
  -5  10   1         15.84         10.07         3.54 o                         
  -4  10   1         28.23         30.56         4.29 o                         
  -3  10   1        459.37        468.06        13.86 o                         
  -2  10   1        199.83        200.98         6.52 o                         
  -1  10   1        320.97        295.28         6.55 o                         
   0  10   1         26.51         36.32         2.69 o                         
   1  10   1       2666.84       2747.61        36.59 o                         
   2  10   1         84.49         86.01         3.58 o                         
   3  10   1       2207.53       2260.60        28.59 o                         
   4  10   1        406.32        377.90         9.06 o                         
   5  10   1          0.58          4.39         1.78 o                         
   6  10   1         10.76          7.63         3.45 o                         
   7  10   1         81.35         78.39         6.09 o                         
   8  10   1          0.03          3.70         3.51 o                         
   9  10   1         39.14         34.26         4.02 o                         
  10  10   1         89.13        124.39         8.14 o                         
  11  10   1         17.80         22.39         4.27 o                         
  12  10   1        554.71        553.51        17.90 o                         
  -7  11   1          7.65         -3.94         4.04 o                         
  -6  11   1          8.48         15.56         4.93 o                         
  -5  11   1          2.00          8.09         4.10 o                         
  -4  11   1         20.34         36.66         4.53 o                         
  -3  11   1        312.06        300.76         9.29 o                         
  -2  11   1         18.13         12.35         2.36 o                         
  -1  11   1         95.75         98.12         4.47 o                         
   0  11   1          9.63         10.59         1.93 o                         
   1  11   1        627.53        654.00        11.69 o                         
   2  11   1        273.12        260.25         6.67 o                         
   3  11   1        816.69        829.65        13.66 o                         
   4  11   1          0.92          2.18         2.06 o                         
   5  11   1        486.42        480.93        12.15 o                         
   6  11   1       1057.19       1030.25        25.85 o                         
   7  11   1        121.41        101.53        16.51 o                         
   8  11   1        257.52        290.48        13.03 o                         
   9  11   1        122.42        138.24        11.63 o                         
  10  11   1       2075.10       2227.63        44.81 o                         
  11  11   1         14.52         23.64        11.03 o                         
  12  11   1          1.80          6.80         4.11 o                         
  -6  12   1         14.47         21.32         7.85 o                         
  -5  12   1          0.87          3.53         4.09 o                         
  -4  12   1          0.41          1.11         3.49 o                         
  -3  12   1        158.05        178.27        12.37 o                         
  -2  12   1        368.75        376.21         9.96 o                         
  -1  12   1        523.18        529.19        10.19 o                         
   0  12   1         47.69         52.10         4.65 o                         
   1  12   1       1512.99       1475.46        22.15 o                         
   2  12   1         79.05         76.95         5.76 o                         
   3  12   1        609.44        600.55        15.57 o                         
   4  12   1        922.04        921.56        17.40 o                         
   5  12   1          9.70          4.37         2.53 o                         
   6  12   1         70.51         76.28         7.61 o                         
   7  12   1        108.93        129.74        15.25 o                         
   8  12   1        396.10        413.33        20.11 o                         
   9  12   1         38.01         47.86         6.19 o                         
  10  12   1          3.59          4.42         4.80 o                         
  11  12   1          3.97         -1.61         4.97 o                         
  -5  13   1         27.73         23.05         5.11 o                         
  -4  13   1         22.21          8.37         3.55 o                         
  -3  13   1        120.10        112.30         7.84 o                         
  -2  13   1         10.22         13.39         2.91 o                         
  -1  13   1         52.09         66.44         4.21 o                         
   0  13   1          0.01          1.93         1.91 o                         
   1  13   1        124.75        120.69         6.73 o                         
   2  13   1          0.08         -1.02         1.67 o                         
   3  13   1        431.67        436.01         9.60 o                         
   4  13   1        746.35        722.16        16.98 o                         
   5  13   1         67.58         75.10         5.33 o                         
   6  13   1        241.40        213.01         9.72 o                         
   7  13   1        354.40        325.05        16.50 o                         
   8  13   1         76.83         88.58        10.01 o                         
   9  13   1         27.04         32.42         6.97 o                         
  10  13   1        167.69        169.76        13.60 o                         
  11  13   1          1.53          1.72         5.12 o                         
  -3  14   1        114.88        122.01         6.49 o                         
  -2  14   1         36.15         40.05         4.80 o                         
  -1  14   1         92.79         85.28         6.88 o                         
   0  14   1        153.98        162.74         6.96 o                         
   1  14   1         30.67         28.96         3.57 o                         
   2  14   1        744.58        748.85        19.74 o                         
   3  14   1          4.79          5.36         2.10 o                         
   4  14   1         69.68         70.31         6.00 o                         
   5  14   1        209.87        203.20         8.01 o                         
   6  14   1         33.06         27.33         6.75 o                         
   7  14   1         71.29         77.95         9.00 o                         
   8  14   1         97.33         90.28         9.63 o                         
   9  14   1         97.11        108.02        10.43 o                         
  10  14   1          3.20         -2.24         5.83 o                         
  -2  15   1          8.13         13.59         2.99 o                         
  -1  15   1          0.21          2.29         4.22 o                         
   0  15   1         11.13         11.30         1.97 o                         
   1  15   1         42.17         37.98         2.86 o                         
   2  15   1         88.11         91.93         4.74 o                         
   3  15   1         29.40         34.69         4.21 o                         
   4  15   1        283.09        295.54         9.97 o                         
   5  15   1         26.39         24.71         4.07 o                         
   6  15   1         94.57        104.77        10.55 o                         
   7  15   1        235.66        237.95        14.07 o                         
   8  15   1         11.86          9.62         5.96 o                         
   9  15   1        147.78        167.89        15.14 o                         
   1  16   1          3.67          8.50         3.87 o                         
   2  16   1         81.21         74.78         5.01 o                         
   3  16   1          7.98         12.45         3.58 o                         
   4  16   1        522.72        564.79        17.76 o                         
   5  16   1          0.01          0.26         3.68 o                         
   6  16   1         45.72         48.37         7.38 o                         
   7  16   1          5.35          9.58         5.44 o                         
  -5 -15   2         41.70         43.08         6.10 o                         
  -4 -15   2         29.81         31.76         4.09 o                         
  -3 -15   2        101.13        101.57         7.85 o                         
  -2 -15   2         70.04         81.05         5.81 o                         
  -1 -15   2         50.88         51.90         5.02 o                         
  -7 -14   2        116.78        103.50         7.60 o                         
  -6 -14   2         66.84         65.22         6.32 o                         
  -5 -14   2        358.12        384.28        12.45 o                         
  -4 -14   2         27.89         25.73         3.81 o                         
  -3 -14   2         82.63         87.67         4.91 o                         
  -2 -14   2        360.87        366.38        10.73 o                         
  -1 -14   2         17.77         26.55         4.51 o                         
   0 -14   2        742.21        785.04        16.22 o                         
   1 -14   2          9.88         10.98         3.74 o                         
   2 -14   2        104.01        101.79         9.21 o                         
  -9 -13   2        409.43        413.86        20.46 o                         
  -8 -13   2          0.04          5.00         5.48 o                         
  -7 -13   2         29.73         28.35         6.39 o                         
  -6 -13   2         15.01         15.67         4.57 o                         
  -5 -13   2         36.56         29.11         3.80 o                         
  -4 -13   2       1095.00       1082.32        25.67 o                         
  -3 -13   2          7.37          9.21         4.48 o                         
  -2 -13   2        174.90        195.68         8.83 o                         
  -1 -13   2         75.21         77.82         8.22 o                         
   0 -13   2          0.07         -0.44         2.68 o                         
   1 -13   2         46.78         60.26         5.88 o                         
   2 -13   2        348.13        357.84        11.14 o                         
   3 -13   2          3.18          0.07         3.09 o                         
 -10 -12   2          5.20          2.73         6.91 o                         
  -9 -12   2        191.45        207.59        18.13 o                         
  -8 -12   2          5.75          6.66         5.62 o                         
  -7 -12   2        477.85        501.40        24.81 o                         
  -6 -12   2        228.65        246.00         9.43 o                         
  -5 -12   2          6.37          7.41         3.43 o                         
  -4 -12   2        558.59        491.45        15.71 o                         
  -3 -12   2         83.31         82.15         3.99 o                         
  -2 -12   2        666.54        674.98        13.14 o                         
  -1 -12   2         65.77         74.47         5.12 o                         
   0 -12   2        139.86        133.98         7.15 o                         
   1 -12   2         46.60         53.60         4.71 o                         
   2 -12   2          4.51          5.39         3.21 o                         
   3 -12   2          4.41          5.14         1.77 o                         
   4 -12   2          3.80         -0.06         2.72 o                         
   5 -12   2        193.57        202.28        10.94 o                         
 -10 -11   2          0.19         -6.59         4.39 o                         
  -9 -11   2         96.62         76.60         8.48 o                         
  -8 -11   2         40.91         38.88         7.87 o                         
  -7 -11   2         53.85         56.44         6.47 o                         
  -6 -11   2         33.26         24.91         4.96 o                         
  -5 -11   2         41.56         46.42         6.80 o                         
  -4 -11   2       1010.38       1063.97        20.64 o                         
  -3 -11   2        136.24        133.10         5.02 o                         
  -2 -11   2        619.52        594.82        10.66 o                         
  -1 -11   2         86.58        104.53         6.10 o                         
   0 -11   2        218.31        234.58         7.52 o                         
   1 -11   2        241.30        224.30         7.63 o                         
   2 -11   2         54.02         62.76         3.26 o                         
   3 -11   2        144.39        156.51         5.94 o                         
   4 -11   2          8.39          4.92         2.42 o                         
   5 -11   2        126.33        121.06         6.68 o                         
   6 -11   2          0.16          0.83         3.96 o                         
 -11 -10   2        110.81        127.00        12.79 o                         
 -10 -10   2         92.51        114.79         9.22 o                         
  -9 -10   2         30.80         31.08         6.53 o                         
  -8 -10   2        634.30        656.31        16.38 o                         
  -7 -10   2        536.51        556.09        16.98 o                         
  -6 -10   2        651.57        592.06        13.89 o                         
  -5 -10   2         43.15         48.27         4.36 o                         
  -4 -10   2        516.35        532.05        14.09 o                         
  -3 -10   2        112.95        127.02         4.97 o                         
  -2 -10   2          6.57         13.29         1.97 o                         
  -1 -10   2        384.30        377.77         7.16 o                         
   0 -10   2        112.01        122.95         5.37 o                         
   1 -10   2         52.26         42.36         4.13 o                         
   2 -10   2          0.69          3.26         1.81 o                         
   3 -10   2        376.06        370.22         8.39 o                         
   4 -10   2        125.46        127.31         5.16 o                         
   5 -10   2        304.48        282.73         8.68 o                         
   6 -10   2        309.82        287.62        10.67 o                         
   7 -10   2         28.08         21.37         5.62 o                         
 -11  -9   2          0.06          1.30         4.03 o                         
 -10  -9   2        239.25        209.64         9.99 o                         
  -9  -9   2         54.31         52.73         5.59 o                         
  -8  -9   2       1392.68       1404.65        25.53 o                         
  -7  -9   2        105.54        118.51         5.66 o                         
  -6  -9   2        264.52        237.72         8.34 o                         
  -5  -9   2         77.63         75.29         4.47 o                         
  -4  -9   2       1924.69       1847.79        30.05 o                         
  -3  -9   2        613.98        635.45        11.68 o                         
  -2  -9   2         60.93         72.50         3.41 o                         
  -1  -9   2       2359.28       2344.90        32.24 o                         
   0  -9   2         74.96         91.24         5.04 o                         
   1  -9   2       2203.95       2304.72        36.33 o                         
   2  -9   2        860.03        872.77        14.79 o                         
   3  -9   2        554.11        582.00        11.66 o                         
   4  -9   2          1.42          3.04         1.92 o                         
   5  -9   2          0.43         -2.40         1.76 o                         
   6  -9   2         95.53        100.29         6.95 o                         
   7  -9   2         21.86         37.65         6.00 o                         
   8  -9   2         45.11         31.13         6.46 o                         
 -12  -8   2          4.00          9.85         5.72 o                         
 -11  -8   2          4.16         -0.53         3.34 o                         
 -10  -8   2       2266.05       2342.43        41.41 o                         
  -9  -8   2          2.17          1.46         2.99 o                         
  -8  -8   2       1510.84       1506.53        24.62 o                         
  -7  -8   2          8.79         12.96         2.92 o                         
  -6  -8   2        582.13        575.98        12.23 o                         
  -5  -8   2        784.13        769.35        21.06 o                         
  -4  -8   2         23.71         32.85         2.53 o                         
  -3  -8   2       1853.35       1963.12        31.80 o                         
  -2  -8   2          1.74          4.55         1.43 o                         
  -1  -8   2       1046.37       1044.39        17.21 o                         
   0  -8   2         27.04         28.50         3.94 o                         
   1  -8   2         32.79         43.67         3.81 o                         
   2  -8   2        199.30        201.87         8.46 o                         
   3  -8   2        769.77        723.27        11.95 o                         
   4  -8   2        288.62        315.16         9.42 o                         
   5  -8   2         51.50         48.98         2.54 o                         
   6  -8   2         18.05         12.09         3.64 o                         
   7  -8   2        165.44        170.03         9.30 o                         
   8  -8   2        150.31        131.76        13.50 o                         
   9  -8   2         31.32         28.60         8.92 o                         
 -12  -7   2        636.50        555.19        19.78 o                         
 -11  -7   2          6.11          3.47         6.16 o                         
 -10  -7   2        610.41        644.43        17.62 o                         
  -9  -7   2         44.14         38.90         5.04 o                         
  -8  -7   2         10.50          4.77         2.12 o                         
  -7  -7   2        186.95        188.73         6.34 o                         
  -6  -7   2        131.98        113.71         4.77 o                         
  -5  -7   2        487.18        490.87        10.41 o                         
  -4  -7   2        470.54        453.52         9.35 o                         
  -3  -7   2        528.90        618.22         8.42 o                         
  -2  -7   2        426.12        398.25         8.01 o                         
  -1  -7   2        500.86        529.42         9.18 o                         
   0  -7   2        151.53        137.99         5.63 o                         
   1  -7   2       1428.64       1432.14        21.89 o                         
   2  -7   2        629.02        629.33        11.81 o                         
   3  -7   2        768.46        733.06        11.76 o                         
   4  -7   2        371.36        362.35         7.34 o                         
   5  -7   2         71.55         73.25         4.48 o                         
   6  -7   2        313.50        310.92        12.57 o                         
   7  -7   2        206.23        223.92        13.57 o                         
   8  -7   2         57.15         51.82         7.11 o                         
   9  -7   2        352.61        405.79        17.87 o                         
 -12  -6   2          0.20          3.32         3.38 o                         
 -11  -6   2         23.45         22.25         5.02 o                         
 -10  -6   2        229.29        205.53         8.42 o                         
  -9  -6   2        188.45        196.41         5.16 o                         
  -8  -6   2         82.73         77.29         3.76 o                         
  -7  -6   2        397.72        424.59        10.03 o                         
  -6  -6   2        563.37        562.09        11.87 o                         
  -5  -6   2         50.98         49.44         3.15 o                         
  -4  -6   2          9.37         10.22         1.53 o                         
  -3  -6   2       7416.56       7843.49       103.45 o                         
  -2  -6   2         21.14         19.82         1.67 o                         
  -1  -6   2       1582.89       1784.16        28.61 o                         
   0  -6   2        130.55        110.31         3.07 o                         
   1  -6   2       1174.51       1070.06        18.02 o                         
   2  -6   2       4366.00       4289.76        59.09 o                         
   3  -6   2         51.69         51.95         2.87 o                         
   4  -6   2       2199.54       2116.26        27.71 o                         
   5  -6   2         69.45         67.63         3.58 o                         
   6  -6   2        986.90        949.63        16.63 o                         
   7  -6   2        518.35        479.48        14.88 o                         
   8  -6   2        216.85        214.36        15.94 o                         
   9  -6   2         51.89         46.82         7.38 o                         
  10  -6   2         25.72         50.95         9.11 o                         
 -12  -5   2          4.72          4.04         3.85 o                         
 -11  -5   2          4.11         -1.86         2.92 o                         
 -10  -5   2        106.97        109.87         6.52 o                         
  -9  -5   2        100.59        146.09         5.63 o                         
  -8  -5   2          0.11          0.24         1.99 o                         
  -7  -5   2       6273.43       6164.33        69.80 o                         
  -6  -5   2         14.60         17.80         1.92 o                         
  -5  -5   2       5567.86       5672.24        67.52 o                         
  -4  -5   2          0.70          2.58         1.07 o                         
  -3  -5   2        119.34        107.10         3.78 o                         
  -2  -5   2        354.71        349.41         4.94 o                         
  -1  -5   2        586.48        601.47        10.36 o                         
   0  -5   2       3769.53       3701.17        54.60 o                         
   1  -5   2         87.32         82.62         2.69 o                         
   2  -5   2       7026.92       7370.97       173.45 o                         
   3  -5   2          3.98          6.58         1.22 o                         
   4  -5   2         41.58         37.10         1.85 o                         
   5  -5   2         33.86         27.84         3.47 o                         
   6  -5   2          8.53          6.86         2.14 o                         
   7  -5   2         34.27         38.84         3.39 o                         
   8  -5   2         31.40         38.86         6.69 o                         
   9  -5   2         14.06          9.82         4.55 o                         
  10  -5   2         14.58         16.74         5.82 o                         
  11  -5   2          0.18         12.12         8.89 o                         
 -12  -4   2        127.18        110.72         7.75 o                         
 -11  -4   2       1212.16       1296.05        25.36 o                         
 -10  -4   2         18.75         16.13         3.59 o                         
  -9  -4   2       3073.99       3007.07        53.22 o                         
  -8  -4   2         10.07         13.04         2.50 o                         
  -7  -4   2       1622.37       1490.31        22.41 o                         
  -6  -4   2        331.15        322.89         7.42 o                         
  -5  -4   2        178.85        216.74         5.05 o                         
  -4  -4   2          0.68         -0.99         1.04 o                         
  -3  -4   2          6.31          8.64         2.11 o                         
  -2  -4   2       5967.19       5847.08       134.14 o                         
  -1  -4   2        175.50        173.35         2.95 o                         
   0  -4   2       1033.31        979.64        18.48 o                         
   1  -4   2       2548.70       2612.78        39.18 o                         
   2  -4   2       1078.19       1054.21        16.37 o                         
   3  -4   2          2.92          4.01         0.87 o                         
   4  -4   2        218.80        211.91         5.65 o                         
   5  -4   2        124.74        149.01         4.99 o                         
   6  -4   2          8.88          9.59         1.79 o                         
   7  -4   2        227.80        220.02         6.30 o                         
   8  -4   2        110.19        115.61         8.03 o                         
   9  -4   2        641.65        648.97        18.50 o                         
  10  -4   2        117.51        134.53        10.73 o                         
  11  -4   2          1.04          3.22         5.79 o                         
 -12  -3   2          0.86          6.27         3.67 o                         
 -11  -3   2         41.11         48.72         5.66 o                         
 -10  -3   2         93.88         73.56         6.40 o                         
  -9  -3   2        107.11         97.58         7.02 o                         
  -8  -3   2         12.77         21.90         4.28 o                         
  -7  -3   2       1407.72       1352.93        19.32 o                         
  -6  -3   2         21.64         26.22         2.53 o                         
  -5  -3   2        340.02        336.67         7.21 o                         
  -4  -3   2        259.94        192.12         3.94 o                         
  -3  -3   2        361.76        357.02         6.08 o                         
  -2  -3   2       1306.57       1300.48        12.95 o                         
  -1  -3   2       6231.68       6582.71       156.14 o                         
   0  -3   2         10.05          8.04         1.18 o                         
   1  -3   2       1397.20       1369.16        19.77 o                         
   2  -3   2       3661.80       3806.75        47.08 o                         
   3  -3   2       1300.91       1272.51        15.39 o                         
   4  -3   2        231.87        243.79         5.80 o                         
   5  -3   2       4649.08       4793.53        54.09 o                         
   6  -3   2          3.66          8.11         1.92 o                         
   7  -3   2       1556.47       1426.15        22.65 o                         
   8  -3   2         15.06         14.54         3.61 o                         
   9  -3   2       1107.22       1057.61        24.87 o                         
  10  -3   2         66.12         72.59         7.36 o                         
  11  -3   2         60.57         49.72        10.50 o                         
  12  -3   2        326.02        335.69        17.79 o                         
 -12  -2   2          0.30          1.12         3.72 o                         
 -11  -2   2        164.08        171.22         8.71 o                         
 -10  -2   2          5.24          3.71         4.68 o                         
  -9  -2   2        703.45        676.37        15.94 o                         
  -8  -2   2        401.46        392.29        10.50 o                         
  -7  -2   2         97.94        102.01         6.00 o                         
  -6  -2   2        355.22        390.24         9.28 o                         
  -5  -2   2        409.19        412.71         8.99 o                         
  -4  -2   2         42.34         63.18         2.74 o                         
  -3  -2   2         28.98         30.49         1.40 o                         
  -2  -2   2         24.04         35.00         1.10 o                         
  -1  -2   2         39.88         45.31         1.17 o                         
   0  -2   2       2285.74       2247.58        24.76 o                         
   1  -2   2        141.79        132.76         3.03 o                         
   2  -2   2        215.19        228.00         3.54 o                         
   4  -2   2          3.30          1.66         1.17 o                         
   5  -2   2        617.99        461.99         8.16 o                         
   6  -2   2        144.27        138.25         4.51 o                         
   7  -2   2       3573.61       3458.27        49.99 o                         
   8  -2   2        363.24        325.15        10.95 o                         
   9  -2   2         18.29         11.81         4.12 o                         
  10  -2   2         59.36         78.76        12.83 o                         
  11  -2   2         39.39         39.48         6.05 o                         
  12  -2   2        256.02        258.53        14.16 o                         
 -12  -1   2         12.46         18.81         4.77 o                         
 -11  -1   2          1.55          4.13         3.55 o                         
 -10  -1   2         23.17         12.17         4.00 o                         
  -9  -1   2        681.17        645.99        15.32 o                         
  -8  -1   2       1273.31       1268.61        22.42 o                         
  -7  -1   2        122.16        109.37         5.46 o                         
  -6  -1   2       4706.62       4786.81        62.75 o                         
  -5  -1   2        129.85        130.68         6.28 o                         
  -4  -1   2       5450.85       5547.72       116.14 o                         
  -3  -1   2        435.87        449.74         6.88 o                         
  -2  -1   2        343.40        353.97         4.24 o                         
  -1  -1   2       1637.50       1595.36        14.43 o                         
   0  -1   2         54.61         53.84         1.18 o                         
   1  -1   2       1289.19       1242.06        13.53 o                         
   2  -1   2         49.56         53.35         1.25 o                         
   4  -1   2        146.77        141.30         3.73 o                         
   5  -1   2        975.71       1097.58        14.07 o                         
   6  -1   2       1646.90       1541.53        22.22 o                         
   7  -1   2          4.98         14.86         2.16 o                         
   8  -1   2        934.60        922.70        16.91 o                         
   9  -1   2         43.15         41.23         4.04 o                         
  10  -1   2         55.21         55.83         6.67 o                         
  11  -1   2         20.48         16.29         3.43 o                         
  12  -1   2         96.14         87.73         7.46 o                         
 -12   0   2         76.92         88.23         8.45 o                         
 -11   0   2        222.57        187.45        11.23 o                         
 -10   0   2        252.18        253.47         9.90 o                         
  -9   0   2         11.22          6.73         3.56 o                         
  -8   0   2        214.34        192.08         7.80 o                         
  -7   0   2          0.11         -0.69         2.13 o                         
  -6   0   2        118.47         92.75         5.60 o                         
  -5   0   2       2435.45       2451.08        34.22 o                         
  -4   0   2      13940.32      14251.80       459.15 o                         
  -3   0   2       1360.21       1324.75        13.50 o                         
  -2   0   2        146.95        152.16         2.51 o                         
  -1   0   2        717.14        680.45         7.48 o                         
   0   0   2        932.51        937.35         8.42 o                         
   2   0   2       1006.35       1023.34         9.45 o                         
   3   0   2          2.16          2.36         0.63 o                         
   4   0   2        428.91        395.40         5.49 o                         
   5   0   2          6.09          9.54         1.24 o                         
   6   0   2       1357.22       1387.68        18.64 o                         
   7   0   2         36.04         42.86         3.46 o                         
   8   0   2       1403.25       1382.08        23.04 o                         
   9   0   2         36.57         34.52         4.18 o                         
  10   0   2          1.55          2.88         4.24 o                         
  11   0   2          0.03          1.61         3.53 o                         
  12   0   2         22.52         27.99         5.88 o                         
  13   0   2          2.95          5.74         5.95 o                         
 -12   1   2        142.27        156.92         9.46 o                         
 -11   1   2          7.66          6.95         4.01 o                         
 -10   1   2         38.34         36.94         5.11 o                         
  -9   1   2          8.78          9.95         3.17 o                         
  -8   1   2       3150.62       3162.51        45.91 o                         
  -7   1   2         63.60         62.99         4.43 o                         
  -6   1   2       1416.21       1378.57        22.55 o                         
  -5   1   2        179.31        156.17         4.94 o                         
  -4   1   2        408.21        433.11         9.45 o                         
  -3   1   2        466.52        458.75         6.25 o                         
  -2   1   2        569.78        602.83         7.34 o                         
  -1   1   2        473.91        424.80         4.61 o                         
   0   1   2         21.81         27.88         0.84 o                         
   1   1   2       3114.50       3266.46        81.41 o                         
   2   1   2        158.88        148.30         2.27 o                         
   3   1   2        229.30        260.52         3.68 o                         
   4   1   2       3210.19       3180.60        29.27 o                         
   5   1   2        145.51        155.52         3.79 o                         
   6   1   2       1412.34       1288.15        16.54 o                         
   7   1   2         19.39         20.73         2.46 o                         
   8   1   2       4389.38       4350.71        54.72 o                         
   9   1   2         96.72         91.94         6.13 o                         
  10   1   2        226.44        250.12        10.72 o                         
  11   1   2         17.50         12.06         3.86 o                         
  12   1   2         97.76         96.88         7.66 o                         
  13   1   2        246.69        263.42        15.22 o                         
 -12   2   2        565.02        558.44        18.66 o                         
 -11   2   2         26.22         16.88         5.38 o                         
 -10   2   2        293.66        311.30        11.50 o                         
  -9   2   2          2.78          3.20         3.98 o                         
  -8   2   2        588.55        579.44        13.81 o                         
  -7   2   2        406.39        405.70        10.66 o                         
  -6   2   2         14.43         10.08         2.11 o                         
  -5   2   2        403.48        406.28         8.48 o                         
  -4   2   2        848.70        807.65        11.83 o                         
  -3   2   2       2078.12       2145.06        23.14 o                         
  -2   2   2       1017.92       1051.72        11.13 o                         
  -1   2   2        535.56        563.14         5.83 o                         
   0   2   2          1.44         13.88         0.73 o                         
   1   2   2          0.76          0.85         0.27 o                         
   2   2   2       3073.50       3072.14        71.40 o                         
   3   2   2          1.49          1.70         0.50 o                         
   4   2   2       3173.65       3018.06        27.15 o                         
   5   2   2        489.02        516.72         8.35 o                         
   6   2   2         93.05        105.84         3.88 o                         
   7   2   2         17.64          9.92         2.07 o                         
   8   2   2       1795.18       1873.07        29.18 o                         
   9   2   2         51.51         53.36         4.81 o                         
  10   2   2        128.13        112.04         7.90 o                         
  11   2   2         21.77         20.67         4.25 o                         
  12   2   2         15.38         11.35         4.22 o                         
  13   2   2        198.46        195.05        10.76 o                         
 -11   3   2         22.82         17.02         4.75 o                         
 -10   3   2        400.61        403.77        12.50 o                         
  -9   3   2         22.01         16.26         4.41 o                         
  -8   3   2         18.32         17.24         3.78 o                         
  -7   3   2        638.25        597.98        12.71 o                         
  -6   3   2         59.31         73.13         4.39 o                         
  -5   3   2       1742.30       1793.79        24.53 o                         
  -4   3   2        178.02        161.85         4.05 o                         
  -3   3   2          0.76          3.98         0.89 o                         
  -2   3   2         28.26         41.58         1.35 o                         
  -1   3   2        888.41        876.92         8.16 o                         
   0   3   2        933.94        893.29         8.87 o                         
   1   3   2          8.94         12.78         0.64 o                         
   3   3   2        288.31        304.42         4.06 o                         
   4   3   2       7462.84       7444.30       136.32 o                         
   5   3   2        153.02        140.56         3.35 o                         
   6   3   2       6843.93       6979.92       119.38 o                         
   7   3   2         82.72         78.12         4.24 o                         
   8   3   2       1193.39       1093.41        17.85 o                         
   9   3   2         74.82         85.38         5.96 o                         
  10   3   2         41.11         32.77         4.75 o                         
  11   3   2        877.30        786.47        21.27 o                         
  12   3   2         26.16         30.98         5.51 o                         
  13   3   2        179.24        223.92        15.90 o                         
 -11   4   2          5.53          4.93         3.69 o                         
 -10   4   2        271.74        257.37         9.89 o                         
  -9   4   2          1.84          1.30         2.62 o                         
  -8   4   2         25.64         26.48         4.29 o                         
  -7   4   2        627.58        608.00        13.07 o                         
  -6   4   2         45.82         57.51         3.45 o                         
  -5   4   2        819.12        770.06        12.01 o                         
  -4   4   2       1353.06       1385.23        17.23 o                         
  -3   4   2        313.83        342.15         6.41 o                         
  -2   4   2        598.85        702.66         9.90 o                         
  -1   4   2          5.81         11.68         0.84 o                         
   1   4   2        110.58        129.65         2.04 o                         
   2   4   2       2945.66       2734.27        28.62 o                         
   3   4   2        314.97        320.90         4.09 o                         
   5   4   2        141.64        157.61         4.60 o                         
   6   4   2         44.88         50.95         2.95 o                         
   7   4   2        340.66        365.96         7.97 o                         
   8   4   2          6.59          6.63         1.94 o                         
   9   4   2        425.51        481.33        12.16 o                         
  10   4   2        149.76        140.96         6.43 o                         
  11   4   2         82.60        100.11         7.76 o                         
  12   4   2         25.07         27.33         5.05 o                         
  13   4   2         22.93         17.75         4.91 o                         
 -10   5   2          0.88         -2.42         3.05 o                         
  -9   5   2       1111.74       1108.81        23.33 o                         
  -8   5   2         49.20         51.47         5.45 o                         
  -7   5   2        630.69        615.94        15.11 o                         
  -6   5   2          5.98          1.62         2.39 o                         
  -5   5   2          0.82          2.50         3.49 o                         
  -4   5   2          3.48          3.15         2.25 o                         
  -3   5   2       3485.59       3537.40        40.41 o                         
  -2   5   2       3251.55       3373.46        38.25 o                         
  -1   5   2         19.13         18.89         1.16 o                         
   0   5   2       7729.92       7818.00       186.83 o                         
   1   5   2       1445.34       1427.44        15.07 o                         
   2   5   2         56.40         53.11         1.58 o                         
   3   5   2       1164.11       1158.02        11.98 o                         
   4   5   2       2658.86       2743.87        28.15 o                         
   5   5   2       3494.99       3556.73        50.00 o                         
   6   5   2         20.17         22.79         2.17 o                         
   7   5   2        296.13        363.70        10.62 o                         
   8   5   2        412.98        403.32        11.16 o                         
   9   5   2        120.64         81.79         5.61 o                         
  10   5   2         15.96         16.57         3.29 o                         
  11   5   2         16.60         16.50         5.02 o                         
  12   5   2          6.49          7.36         3.81 o                         
  13   5   2         53.44         47.39         6.47 o                         
 -10   6   2          2.28          3.92         5.32 o                         
  -9   6   2        543.32        535.17        17.44 o                         
  -8   6   2          6.09          5.13         4.26 o                         
  -7   6   2        579.90        594.22        14.55 o                         
  -6   6   2         48.24         45.38         4.26 o                         
  -5   6   2        218.48        211.25         6.76 o                         
  -4   6   2         84.99        127.46         5.33 o                         
  -3   6   2         17.49         22.92         2.43 o                         
  -2   6   2        232.21        233.36         7.12 o                         
  -1   6   2       1901.72       1882.09        23.40 o                         
   0   6   2         25.71         22.04         1.28 o                         
   1   6   2         14.90         15.11         1.12 o                         
   2   6   2        455.65        472.61         7.70 o                         
   3   6   2        534.56        563.15         7.75 o                         
   4   6   2        202.69        209.18         4.19 o                         
   5   6   2       1654.42       1667.11        20.75 o                         
   6   6   2         40.59         43.82         2.90 o                         
   7   6   2       2672.92       2544.76        33.45 o                         
   8   6   2          3.20          2.78         2.47 o                         
   9   6   2       3749.99       3621.19        51.27 o                         
  10   6   2          0.00         -4.25         2.83 o                         
  11   6   2        128.91        124.10         7.23 o                         
  12   6   2        118.44        132.56         9.79 o                         
  13   6   2          2.21          5.42         4.20 o                         
  -9   7   2          1.05         -2.53         3.84 o                         
  -8   7   2         14.49         15.06         4.77 o                         
  -7   7   2         87.12         80.27         7.11 o                         
  -6   7   2         12.86         15.26         4.16 o                         
  -5   7   2         15.20         15.19         3.42 o                         
  -4   7   2          1.19          1.83         2.89 o                         
  -3   7   2        143.22        142.47         5.63 o                         
  -2   7   2        916.89        889.02        15.22 o                         
  -1   7   2         93.65         98.90         3.00 o                         
   0   7   2        407.27        374.18         7.03 o                         
   1   7   2          1.56          7.27         0.92 o                         
   2   7   2        493.91        478.80         7.03 o                         
   3   7   2        672.26        661.33        11.78 o                         
   4   7   2         13.73         16.59         1.51 o                         
   5   7   2      13551.11      12831.57      1749.78 o                         
   6   7   2         29.01         28.26         2.68 o                         
   7   7   2       3117.83       2979.09        41.04 o                         
   8   7   2          0.19         -0.28         2.25 o                         
   9   7   2         25.45         25.91         4.01 o                         
  10   7   2          5.89         -0.65         2.54 o                         
  11   7   2          8.75         -1.83         3.31 o                         
  12   7   2        760.26        679.76        17.52 o                         
  13   7   2        156.56        164.93        10.45 o                         
  -9   8   2         41.58         32.18         7.11 o                         
  -8   8   2        166.65        164.27        10.02 o                         
  -7   8   2         84.12         94.39         7.64 o                         
  -6   8   2        600.00        626.89        16.94 o                         
  -5   8   2         75.40         75.28         5.74 o                         
  -4   8   2       1066.82       1035.36        21.36 o                         
  -3   8   2          2.94          1.12         1.70 o                         
  -2   8   2         18.47         19.75         1.36 o                         
  -1   8   2        566.95        604.87         9.49 o                         
   0   8   2        722.60        690.76        11.25 o                         
   1   8   2       1188.49       1084.37        24.81 o                         
   2   8   2        625.08        598.33         9.42 o                         
   3   8   2       7563.62       7687.66       111.69 o                         
   4   8   2         98.33         96.57         4.47 o                         
   5   8   2         66.58         43.26         2.46 o                         
   6   8   2        373.97        406.81         8.88 o                         
   7   8   2        520.76        500.58        10.37 o                         
   8   8   2         93.48        104.18         4.77 o                         
   9   8   2          1.15          8.57         3.42 o                         
  10   8   2         89.99         85.50         7.65 o                         
  11   8   2        493.28        500.66        14.31 o                         
  12   8   2          2.71         -1.55         3.53 o                         
  13   8   2        157.60        193.75        10.62 o                         
  -8   9   2         77.87         78.90        11.06 o                         
  -7   9   2          0.15         -2.02         4.73 o                         
  -6   9   2        151.52        132.95         7.17 o                         
  -5   9   2         30.24         17.06         3.14 o                         
  -4   9   2         14.33         10.99         2.65 o                         
  -3   9   2         83.13         99.24         6.36 o                         
  -2   9   2        806.44        783.56        14.19 o                         
  -1   9   2        572.33        546.19        10.00 o                         
   0   9   2          0.04          2.96         1.39 o                         
   1   9   2        393.53        351.27         8.32 o                         
   2   9   2        247.33        258.32         6.22 o                         
   3   9   2         14.64         23.64         1.80 o                         
   4   9   2        755.93        747.37        11.79 o                         
   5   9   2       2213.71       2189.86        32.80 o                         
   6   9   2        677.24        725.17        12.28 o                         
   7   9   2          3.47          4.17         1.55 o                         
   8   9   2         65.96         69.81         4.84 o                         
   9   9   2        319.55        326.85         9.67 o                         
  10   9   2         31.94         46.73         4.91 o                         
  11   9   2        123.53        117.06        10.48 o                         
  12   9   2        128.21        120.63         8.22 o                         
  13   9   2         27.13         18.00         4.45 o                         
  -8  10   2          4.52          7.56         6.11 o                         
  -7  10   2          3.31          4.54         4.68 o                         
  -6  10   2         78.01         88.36        10.72 o                         
  -5  10   2          0.79          8.05         3.47 o                         
  -4  10   2         35.57         25.74         4.22 o                         
  -3  10   2        428.92        421.64        11.61 o                         
  -2  10   2        371.78        366.27        11.13 o                         
  -1  10   2        848.55        788.39        14.76 o                         
   0  10   2         98.10        112.77         4.34 o                         
   1  10   2          8.55         11.21         1.67 o                         
   2  10   2         94.88        100.10         4.57 o                         
   3  10   2        606.57        583.46         8.59 o                         
   4  10   2         64.19         67.04         3.76 o                         
   5  10   2        370.84        373.76        10.13 o                         
   6  10   2       3232.86       3120.18        46.41 o                         
   7  10   2         39.63         48.92         6.35 o                         
   8  10   2        730.54        699.46        15.11 o                         
   9  10   2          6.77          8.27         2.22 o                         
  10  10   2       1005.52       1026.84        25.89 o                         
  11  10   2          6.57          8.36         3.45 o                         
  12  10   2          0.03         -2.49         2.61 o                         
  13  10   2        189.75        206.28        13.55 o                         
  -7  11   2         54.17         54.81         7.37 o                         
  -6  11   2         25.04         23.87         5.03 o                         
  -5  11   2          1.09          3.47         3.19 o                         
  -4  11   2         14.39         14.53         3.84 o                         
  -3  11   2          5.44          5.86         3.39 o                         
  -2  11   2        102.35         99.96         3.92 o                         
  -1  11   2        104.62         99.16         4.83 o                         
   0  11   2          0.28         -0.26         1.69 o                         
   1  11   2        133.07        144.63         5.73 o                         
   2  11   2          7.72         12.45         2.23 o                         
   3  11   2        802.93        793.40        17.84 o                         
   4  11   2       1429.85       1400.04        22.82 o                         
   5  11   2        684.55        674.92        15.64 o                         
   6  11   2         40.58         55.25         5.22 o                         
   7  11   2         16.10         16.89         3.69 o                         
   8  11   2        644.95        608.94        19.32 o                         
   9  11   2         67.94         74.23         8.17 o                         
  10  11   2         85.17        104.32         6.26 o                         
  11  11   2         31.59         30.93         5.20 o                         
  12  11   2          2.20          7.23         3.68 o                         
  -6  12   2          1.45         -1.47         4.88 o                         
  -5  12   2         12.49         -0.14         4.44 o                         
  -4  12   2          1.90         -1.41         2.77 o                         
  -3  12   2         57.88         64.63         6.25 o                         
  -2  12   2          9.25          5.06         1.68 o                         
  -1  12   2        786.57        781.31        16.57 o                         
   0  12   2        447.00        453.64        10.13 o                         
   1  12   2        134.11        129.87         6.01 o                         
   2  12   2        756.86        741.36        16.46 o                         
   3  12   2         50.98         53.26         2.96 o                         
   4  12   2        999.81       1000.36        26.21 o                         
   5  12   2          0.99          2.25         1.85 o                         
   6  12   2        752.85        723.78        15.05 o                         
   7  12   2          0.10         -0.04         3.42 o                         
   8  12   2       1047.70       1075.72        27.77 o                         
   9  12   2        190.45        185.84        13.75 o                         
  10  12   2          7.54         11.82         6.19 o                         
  11  12   2         79.84         75.16        11.95 o                         
  12  12   2         98.61         80.68        11.15 o                         
  -5  13   2        206.49        232.39        15.14 o                         
  -4  13   2         23.04         24.68         5.07 o                         
  -3  13   2        128.28        128.07         9.01 o                         
  -2  13   2        284.92        284.18         8.74 o                         
  -1  13   2        191.63        189.61         7.11 o                         
   0  13   2          5.78          6.12         1.93 o                         
   1  13   2        197.85        196.50         6.81 o                         
   2  13   2        856.81        863.23        14.97 o                         
   3  13   2         52.00         52.24         2.88 o                         
   4  13   2       1616.46       1643.63        32.97 o                         
   5  13   2         12.47         11.47         3.07 o                         
   6  13   2         95.63        100.69         7.14 o                         
   7  13   2         19.91         26.35         4.35 o                         
   8  13   2          1.56         14.17         6.93 o                         
   9  13   2        131.30        147.00        12.05 o                         
  10  13   2         44.16         37.73        12.92 o                         
  11  13   2        106.13         98.28        11.41 o                         
  -4  14   2        154.89        157.54         9.14 o                         
  -3  14   2          1.68          1.70         3.19 o                         
  -2  14   2         74.96         72.26         4.90 o                         
  -1  14   2         13.40         14.27         2.55 o                         
   0  14   2        273.06        275.66        10.56 o                         
   1  14   2        159.63        158.76         6.82 o                         
   2  14   2        171.85        167.16         5.86 o                         
   3  14   2         22.32         20.22         2.16 o                         
   4  14   2        135.88        143.02         7.44 o                         
   5  14   2         44.59         48.83         7.15 o                         
   6  14   2          3.69          0.41         2.73 o                         
   7  14   2        796.70        797.90        36.87 o                         
   8  14   2          7.13         -3.52         6.39 o                         
   9  14   2         29.86         17.23         6.69 o                         
  10  14   2         46.36         38.52         8.26 o                         
  -2  15   2        117.60        115.69         7.37 o                         
  -1  15   2          0.71          1.17         2.49 o                         
   0  15   2        207.79        193.78         6.67 o                         
   1  15   2         23.35         15.09         3.60 o                         
   2  15   2        286.96        285.19         8.76 o                         
   3  15   2          1.16         -1.59         1.83 o                         
   4  15   2         21.15         24.73         4.79 o                         
   5  15   2        113.13        123.97         7.31 o                         
   6  15   2         18.28         14.26         3.68 o                         
   7  15   2         60.55         53.33        10.22 o                         
   8  15   2         78.65         73.10        13.30 o                         
   9  15   2        378.44        387.01        18.66 o                         
   0  16   2        150.14        159.70         6.14 o                         
   1  16   2         12.17         10.04         3.03 o                         
   2  16   2          0.50          1.48         3.46 o                         
   3  16   2        162.42        153.99        11.63 o                         
   4  16   2        109.79        103.24         6.25 o                         
   5  16   2        104.04        133.05        12.86 o                         
   6  16   2         48.87         40.78         5.37 o                         
   7  16   2        410.82        436.70        40.43 o                         
   8  16   2         96.94         93.27        10.16 o                         
   4  17   2         64.66         53.18         7.42 o                         
  -6 -14   3        442.83        480.25        24.85 o                         
  -5 -14   3         24.85         23.12         4.97 o                         
  -4 -14   3         51.38         53.58         6.47 o                         
  -3 -14   3          8.48          9.00         3.11 o                         
  -2 -14   3         19.27         17.58         3.64 o                         
  -1 -14   3          1.29          3.56         3.68 o                         
   0 -14   3         29.62         32.12         4.57 o                         
  -8 -13   3         25.10         20.40         6.38 o                         
  -7 -13   3         22.09         22.08         4.94 o                         
  -6 -13   3          1.25         -2.13         3.60 o                         
  -5 -13   3          0.80          2.96         3.30 o                         
  -4 -13   3        536.12        531.54        13.41 o                         
  -3 -13   3          2.25          0.30         2.15 o                         
  -2 -13   3        616.37        658.44        16.80 o                         
  -1 -13   3          5.52          4.31         2.73 o                         
   0 -13   3         71.57         88.54         5.86 o                         
   1 -13   3         18.07         28.19         4.25 o                         
   2 -13   3         27.80         31.75         4.33 o                         
   3 -13   3          1.80          2.47         3.88 o                         
  -9 -12   3         11.76         21.20         7.18 o                         
  -8 -12   3         14.88         13.49         4.31 o                         
  -7 -12   3         48.83         44.55         5.42 o                         
  -6 -12   3        800.35        801.62        23.10 o                         
  -5 -12   3         10.48         14.47         4.50 o                         
  -4 -12   3        359.77        376.67        13.15 o                         
  -3 -12   3          0.31          1.29         1.80 o                         
  -2 -12   3         24.03         21.83         3.31 o                         
  -1 -12   3         11.01          7.47         2.66 o                         
   0 -12   3         31.79         29.61         3.75 o                         
   1 -12   3         21.80         18.91         3.63 o                         
   2 -12   3        362.90        347.63        11.03 o                         
   3 -12   3        328.61        341.84        11.46 o                         
   4 -12   3          0.19         -1.36         2.98 o                         
 -10 -11   3          0.08          7.03         5.62 o                         
  -9 -11   3         37.96         29.02         6.79 o                         
  -8 -11   3         25.49         23.91         4.23 o                         
  -7 -11   3        243.72        277.89        11.06 o                         
  -6 -11   3         24.15         20.24         3.75 o                         
  -5 -11   3         96.69        105.75         6.73 o                         
  -4 -11   3        455.45        471.20        15.08 o                         
  -3 -11   3        487.21        466.50         9.28 o                         
  -2 -11   3         46.37         48.27         3.52 o                         
  -1 -11   3        133.72        133.68         6.22 o                         
   0 -11   3          0.01         -0.62         2.42 o                         
   1 -11   3         65.66         60.75         4.68 o                         
   2 -11   3         27.51         41.53         4.61 o                         
   3 -11   3         79.72         81.43         3.44 o                         
   4 -11   3        310.78        311.21        10.73 o                         
   5 -11   3         36.80         36.90         3.72 o                         
   6 -11   3        161.86        187.22        10.51 o                         
 -10 -10   3          7.40          0.60         5.24 o                         
  -9 -10   3         33.39         32.04         6.54 o                         
  -8 -10   3         18.98         19.96         4.42 o                         
  -7 -10   3        101.08        117.30         6.98 o                         
  -6 -10   3          0.27          3.52         2.77 o                         
  -5 -10   3         65.77         74.23         5.20 o                         
  -4 -10   3          0.13         -2.89         2.02 o                         
  -3 -10   3       1372.14       1373.76        19.64 o                         
  -2 -10   3          8.89         10.18         1.94 o                         
  -1 -10   3       3985.10       3959.96        51.91 o                         
   0 -10   3         12.26         11.09         2.62 o                         
   1 -10   3        525.38        520.55        13.94 o                         
   2 -10   3          0.96          3.86         3.97 o                         
   3 -10   3        519.36        540.09        10.58 o                         
   4 -10   3        105.23        108.12         5.26 o                         
   5 -10   3        124.45        121.71         6.15 o                         
   6 -10   3        440.15        457.61        15.01 o                         
   7 -10   3         21.12          8.63         4.64 o                         
 -11  -9   3         12.40          9.60         4.67 o                         
 -10  -9   3        524.81        489.22        21.13 o                         
  -9  -9   3         11.68          9.62         3.95 o                         
  -8  -9   3        265.26        283.28        12.29 o                         
  -7  -9   3       1167.61       1190.94        45.94 o                         
  -6  -9   3          0.82          2.65         2.75 o                         
  -5  -9   3        199.13        199.25         7.49 o                         
  -4  -9   3         48.17         51.73         4.86 o                         
  -3  -9   3       5222.26       5111.43        69.00 o                         
  -2  -9   3          2.27          0.47         1.42 o                         
  -1  -9   3        390.34        413.67         9.13 o                         
   0  -9   3         67.49         72.81         6.01 o                         
   1  -9   3        574.11        614.05        14.29 o                         
   2  -9   3       1166.34       1167.96        18.22 o                         
   3  -9   3          6.01          6.95         1.98 o                         
   4  -9   3        703.66        738.67        17.60 o                         
   5  -9   3        205.47        212.39         8.77 o                         
   6  -9   3        184.38        161.00         7.62 o                         
   7  -9   3          0.10         -2.59         4.13 o                         
   8  -9   3        193.92        218.57        12.96 o                         
 -11  -8   3         16.10         18.55         5.66 o                         
 -10  -8   3         38.44         44.08         6.00 o                         
  -9  -8   3        224.86        231.19         8.22 o                         
  -8  -8   3         55.84         57.06         4.65 o                         
  -7  -8   3       1444.56       1448.77        30.02 o                         
  -6  -8   3          9.49          9.44         2.71 o                         
  -5  -8   3        203.29        224.91         7.61 o                         
  -4  -8   3        875.65        864.90        16.84 o                         
  -3  -8   3       1741.51       1771.09        25.08 o                         
  -2  -8   3          6.99          4.17         1.42 o                         
  -1  -8   3       1773.13       1713.11        24.37 o                         
   0  -8   3       1358.57       1500.23        21.56 o                         
   1  -8   3         15.53         19.22         2.48 o                         
   2  -8   3          2.33          6.63         1.91 o                         
   3  -8   3         83.17         99.47         4.67 o                         
   4  -8   3         50.58         52.55         4.13 o                         
   5  -8   3         25.95         31.83         3.78 o                         
   6  -8   3        132.27        133.92         6.92 o                         
   7  -8   3         32.06         32.84         3.86 o                         
   8  -8   3          0.04          0.75         4.70 o                         
 -11  -7   3          0.08          6.78         5.45 o                         
 -10  -7   3          0.85          6.61         5.23 o                         
  -9  -7   3          1.88         -1.97         2.50 o                         
  -8  -7   3          9.41         16.37         3.04 o                         
  -7  -7   3       1543.32       1520.05        27.44 o                         
  -6  -7   3        572.60        543.32        11.01 o                         
  -5  -7   3       2747.90       2667.97        40.91 o                         
  -4  -7   3        105.71        109.45         4.17 o                         
  -3  -7   3       1736.07       1700.18        20.69 o                         
  -2  -7   3       1544.04       1556.80        20.68 o                         
  -1  -7   3         30.78         24.53         2.20 o                         
   0  -7   3       1260.14       1181.74        20.28 o                         
   1  -7   3         21.60         27.76         2.86 o                         
   2  -7   3       2901.93       2959.38        39.58 o                         
   3  -7   3        752.12        748.28        14.27 o                         
   4  -7   3       2577.56       2499.76        34.83 o                         
   5  -7   3          6.32          4.97         2.52 o                         
   6  -7   3         22.37         23.20         3.40 o                         
   7  -7   3        660.83        662.33        16.52 o                         
   8  -7   3        118.83        106.67         9.29 o                         
   9  -7   3        649.49        665.12        22.88 o                         
 -12  -6   3          5.09          6.08         4.40 o                         
 -11  -6   3        107.29        141.34        10.61 o                         
 -10  -6   3          5.88          9.84         2.47 o                         
  -9  -6   3        661.23        687.96        13.53 o                         
  -8  -6   3         60.20         41.54         4.29 o                         
  -7  -6   3        115.34        132.14         5.84 o                         
  -6  -6   3         95.95         95.13         4.90 o                         
  -5  -6   3        296.67        311.29         8.03 o                         
  -4  -6   3       1337.68       1330.13        20.41 o                         
  -3  -6   3         12.63         12.56         1.77 o                         
  -2  -6   3       7556.96       7175.18       117.43 o                         
  -1  -6   3        103.30        116.83         3.92 o                         
   0  -6   3       1108.23       1073.72        18.26 o                         
   1  -6   3        408.78        404.89         9.02 o                         
   2  -6   3       1253.89       1241.29        19.86 o                         
   3  -6   3        276.34        247.25         6.15 o                         
   4  -6   3         90.16         91.32         4.53 o                         
   5  -6   3        843.35        842.05        16.69 o                         
   6  -6   3        240.74        226.71         7.89 o                         
   7  -6   3        988.49        975.52        19.73 o                         
   8  -6   3          0.56         -2.66         2.45 o                         
   9  -6   3          9.49          4.98         5.22 o                         
  10  -6   3         15.15         26.76         9.67 o                         
 -12  -5   3          0.38         -1.61         3.35 o                         
 -11  -5   3        586.39        598.25        16.49 o                         
 -10  -5   3         98.28        117.88         7.41 o                         
  -9  -5   3       1565.70       1493.63        24.95 o                         
  -8  -5   3         30.52         37.00         3.45 o                         
  -7  -5   3       1447.31       1443.19        21.03 o                         
  -6  -5   3       3755.58       3711.43        50.35 o                         
  -5  -5   3         28.32         23.52         2.55 o                         
  -4  -5   3        797.79        777.81        11.67 o                         
  -3  -5   3       1127.72       1203.01        20.73 o                         
  -2  -5   3       7747.66       7364.72       238.53 o                         
  -1  -5   3       1111.92       1210.91        20.26 o                         
   0  -5   3       2051.16       2216.57        34.57 o                         
   1  -5   3        639.34        612.92        11.60 o                         
   2  -5   3         29.82         28.06         2.22 o                         
   3  -5   3         67.71         59.75         2.77 o                         
   4  -5   3         56.93         59.61         2.71 o                         
   5  -5   3        748.68        703.32        14.51 o                         
   6  -5   3         21.14         25.70         2.74 o                         
   7  -5   3       1180.16       1084.60        23.02 o                         
   8  -5   3          6.77          4.92         2.97 o                         
   9  -5   3          4.80         -7.45         4.97 o                         
  10  -5   3          2.05          3.35         4.98 o                         
  11  -5   3         12.72         20.26         7.99 o                         
 -12  -4   3          1.65         -4.70         3.57 o                         
 -11  -4   3        302.96        290.32        11.43 o                         
 -10  -4   3         39.85         37.76         4.93 o                         
  -9  -4   3        143.07        159.33         9.15 o                         
  -8  -4   3        136.50        138.88         6.11 o                         
  -7  -4   3         96.83        102.59         4.99 o                         
  -6  -4   3        909.20        977.50        16.81 o                         
  -5  -4   3        129.24        143.67         4.25 o                         
  -4  -4   3       2355.81       2498.52        31.86 o                         
  -3  -4   3         73.70         73.93         2.58 o                         
  -2  -4   3         15.23         16.87         1.68 o                         
  -1  -4   3        208.06        206.02         3.57 o                         
   0  -4   3        800.32        786.08        14.02 o                         
   1  -4   3        828.93        882.76        15.38 o                         
   2  -4   3        138.84        136.79         4.14 o                         
   3  -4   3       1006.77       1025.30        14.18 o                         
   4  -4   3         17.06         19.37         2.69 o                         
   5  -4   3        794.17        843.00        13.53 o                         
   6  -4   3        290.35        282.73         8.51 o                         
   7  -4   3        305.97        323.26         8.84 o                         
   8  -4   3         18.12         13.98         3.36 o                         
   9  -4   3        221.97        252.55        11.49 o                         
  10  -4   3        184.46        193.65        13.88 o                         
  11  -4   3         74.13         53.58        14.62 o                         
 -12  -3   3         21.78         22.50         4.94 o                         
 -11  -3   3        924.39        891.34        20.30 o                         
 -10  -3   3        304.59        325.12        14.89 o                         
  -9  -3   3         34.39         57.60         5.14 o                         
  -8  -3   3        273.00        308.66         9.83 o                         
  -7  -3   3         26.61         26.47         3.28 o                         
  -6  -3   3        283.41        222.41         6.29 o                         
  -5  -3   3        354.49        367.81         8.21 o                         
  -4  -3   3         77.61         71.92         3.18 o                         
  -3  -3   3         66.78         79.55         2.28 o                         
  -2  -3   3        763.96        826.04         9.39 o                         
  -1  -3   3        455.53        445.75         6.12 o                         
   0  -3   3         18.90         17.99         1.22 o                         
   2  -3   3        325.21        316.10         5.55 o                         
   3  -3   3       8665.88       9268.09       222.31 o                         
   4  -3   3        636.90        622.03        10.43 o                         
   5  -3   3         34.31         60.01         3.30 o                         
   6  -3   3         34.26         34.34         3.32 o                         
   7  -3   3         81.20         68.63         4.17 o                         
   8  -3   3        362.62        387.38        11.67 o                         
   9  -3   3        222.09        191.16         9.25 o                         
  10  -3   3        172.35        171.70         9.25 o                         
  11  -3   3          9.49         10.15         4.86 o                         
  12  -3   3          0.82         -6.03         6.88 o                         
 -12  -2   3         23.21         11.74         4.24 o                         
 -11  -2   3        170.57        184.41         9.56 o                         
 -10  -2   3          0.25         -3.78         2.54 o                         
  -9  -2   3         34.12         29.18         3.99 o                         
  -8  -2   3         18.97         19.53         4.28 o                         
  -7  -2   3         26.49         39.38         4.30 o                         
  -6  -2   3        528.88        547.00        11.75 o                         
  -5  -2   3         22.86         25.26         2.71 o                         
  -4  -2   3          0.28          1.20         1.03 o                         
  -3  -2   3       3397.25       3454.14        36.96 o                         
  -2  -2   3        456.01        421.88         5.44 o                         
   0  -2   3          0.18          1.09         0.54 o                         
   1  -2   3       5909.70       5693.94       187.57 o                         
   2  -2   3       2055.62       2175.31        23.42 o                         
   3  -2   3       1310.18       1309.20        16.13 o                         
   4  -2   3        664.81        694.89        10.93 o                         
   5  -2   3        766.54        828.70        11.73 o                         
   6  -2   3         16.94         14.90         2.66 o                         
   7  -2   3        105.96        102.47         4.70 o                         
   8  -2   3        935.67        955.23        17.88 o                         
   9  -2   3         61.02         75.23         6.22 o                         
  10  -2   3        893.81        938.72        21.58 o                         
  11  -2   3         17.08         11.46         4.57 o                         
  12  -2   3        247.24        262.68        13.95 o                         
 -12  -1   3        113.21        100.62         9.36 o                         
 -11  -1   3         79.64         77.08         6.88 o                         
 -10  -1   3          1.44          7.79         3.26 o                         
  -9  -1   3         29.45         30.46         4.67 o                         
  -8  -1   3        205.30        222.60         9.00 o                         
  -7  -1   3        112.92        107.81         5.43 o                         
  -6  -1   3       1520.87       1599.24        25.18 o                         
  -5  -1   3       3358.00       3402.68        45.91 o                         
  -4  -1   3        249.93        277.35         6.34 o                         
  -3  -1   3       2256.41       2354.48        27.80 o                         
  -2  -1   3          3.73          9.91         0.84 o                         
   0  -1   3        752.89        704.09         7.83 o                         
   1  -1   3        481.61        410.98         7.10 o                         
   2  -1   3          7.47         13.27         0.81 o                         
   3  -1   3       3610.86       3599.13        38.12 o                         
   4  -1   3        252.07        277.11         6.11 o                         
   5  -1   3         31.26         38.39         2.35 o                         
   6  -1   3       3554.62       3702.12        46.06 o                         
   7  -1   3        220.51        230.79         8.00 o                         
   8  -1   3       5237.07       5170.22        68.54 o                         
   9  -1   3         31.07         19.15         4.39 o                         
  10  -1   3          0.21          0.97         3.63 o                         
  11  -1   3         11.51         18.72         4.88 o                         
  12  -1   3          9.14          2.90         5.15 o                         
 -12   0   3        198.93        204.87        10.43 o                         
 -11   0   3          0.99          4.61         3.58 o                         
 -10   0   3        520.04        499.24        17.57 o                         
  -9   0   3        282.42        301.83        11.66 o                         
  -8   0   3        195.11        183.70         7.80 o                         
  -7   0   3        185.56        186.69        10.06 o                         
  -6   0   3         17.14         26.55         3.30 o                         
  -5   0   3       7530.72       8273.98       159.28 o                         
  -4   0   3         38.19         39.27         3.67 o                         
  -3   0   3       6816.67       6268.31       169.82 o                         
  -2   0   3          6.36          6.50         0.80 o                         
  -1   0   3       1465.76       1304.57        14.90 o                         
   0   0   3        487.04        496.93         5.37 o                         
   1   0   3       1335.96       1283.28        12.36 o                         
   2   0   3        236.67        211.30         2.80 o                         
   3   0   3         55.14         58.36         1.56 o                         
   4   0   3        379.96        390.58         5.46 o                         
   5   0   3        296.88        339.02         5.56 o                         
   6   0   3        607.62        581.49         9.28 o                         
   7   0   3          1.28         -0.35         2.31 o                         
   8   0   3        396.80        412.76         9.40 o                         
   9   0   3         76.07         88.04         6.50 o                         
  10   0   3          2.15          3.63         2.62 o                         
  11   0   3         26.08         31.69         5.43 o                         
  12   0   3          1.78          4.15         3.23 o                         
  13   0   3        238.35        248.76        13.84 o                         
 -12   1   3        467.53        469.90        15.20 o                         
 -11   1   3        144.92        153.72         9.53 o                         
 -10   1   3         46.78         52.07         6.62 o                         
  -9   1   3        213.22        208.70         9.87 o                         
  -8   1   3        108.41         91.63         5.98 o                         
  -7   1   3        394.20        402.76        10.61 o                         
  -6   1   3          1.98         -1.75         1.80 o                         
  -5   1   3       1568.57       1491.41        23.29 o                         
  -4   1   3        773.05        783.54        16.42 o                         
  -3   1   3        189.07        187.75         6.26 o                         
  -2   1   3        244.91        245.63         3.99 o                         
  -1   1   3         18.54         25.73         1.13 o                         
   0   1   3       1989.74       2058.06        20.13 o                         
   1   1   3        102.05         97.64         1.90 o                         
   2   1   3       8478.47       8365.50       285.89 o                         
   3   1   3         23.60         24.90         1.04 o                         
   4   1   3       1104.02        961.55        11.23 o                         
   5   1   3         18.14         20.76         1.80 o                         
   6   1   3       2086.96       1996.47        25.04 o                         
   7   1   3        109.85        119.15         4.64 o                         
   8   1   3        186.03        196.51         5.85 o                         
   9   1   3          0.50          1.54         2.41 o                         
  10   1   3        114.80        124.31         7.29 o                         
  11   1   3        194.55        197.09         9.44 o                         
  12   1   3          3.19         -0.78         4.98 o                         
  13   1   3        838.93        906.45        25.94 o                         
 -11   2   3          0.56         13.28         4.60 o                         
 -10   2   3         52.02         39.34         5.22 o                         
  -9   2   3        209.89        208.91         8.82 o                         
  -8   2   3         20.47         11.62         3.40 o                         
  -7   2   3        205.38        232.29         8.12 o                         
  -6   2   3        279.91        264.02         8.09 o                         
  -5   2   3        718.60        770.53        14.67 o                         
  -4   2   3        507.60        522.46        12.20 o                         
  -3   2   3       1600.32       1574.17        21.11 o                         
  -2   2   3        133.62        152.95         3.05 o                         
  -1   2   3        259.70        262.07         4.42 o                         
   0   2   3       5983.78       6195.94       152.85 o                         
   1   2   3        113.98        119.74         2.11 o                         
   3   2   3         95.06        114.06         2.26 o                         
   4   2   3       6860.14       6591.22        96.19 o                         
   5   2   3        158.43        146.84         5.25 o                         
   6   2   3        860.76        824.96        12.63 o                         
   7   2   3        329.00        331.77         7.65 o                         
   8   2   3          0.66          4.48         1.90 o                         
   9   2   3       2625.54       2496.57        34.67 o                         
  10   2   3        240.28        223.81        11.95 o                         
  11   2   3       2149.66       2200.15        44.57 o                         
  12   2   3         50.01         51.40         5.59 o                         
  13   2   3        494.09        523.13        17.82 o                         
 -11   3   3         73.96         60.51         6.33 o                         
 -10   3   3         62.92         65.67         6.04 o                         
  -9   3   3        191.60        210.78         9.35 o                         
  -8   3   3        330.67        321.60        11.71 o                         
  -7   3   3          0.84          1.56         1.99 o                         
  -6   3   3        490.41        481.11        10.78 o                         
  -5   3   3        524.88        516.14        12.29 o                         
  -4   3   3        857.35        829.89        13.73 o                         
  -3   3   3         77.90         94.56         3.31 o                         
  -2   3   3         16.80         17.17         1.50 o                         
  -1   3   3       1192.17       1166.88        11.13 o                         
   1   3   3          0.56          0.91         0.44 o                         
   2   3   3       1863.98       1971.91        18.71 o                         
   3   3   3         18.61         25.02         1.26 o                         
   4   3   3       1460.33       1380.19        13.43 o                         
   5   3   3        124.13        118.07         3.75 o                         
   6   3   3         79.90        100.71         3.60 o                         
   7   3   3        435.31        478.55         8.90 o                         
   8   3   3        264.63        273.79         7.70 o                         
   9   3   3       5760.48       5670.33        75.41 o                         
  10   3   3         44.27         46.82         5.19 o                         
  11   3   3        218.85        218.18        14.28 o                         
  12   3   3         60.63         52.37         5.74 o                         
  13   3   3         58.15         73.57         8.57 o                         
 -11   4   3        146.16        152.38        11.55 o                         
 -10   4   3         10.39          8.67         3.11 o                         
  -9   4   3       1402.30       1339.22        25.57 o                         
  -8   4   3        353.60        355.85        12.12 o                         
  -7   4   3        881.59        863.55        17.48 o                         
  -6   4   3        731.85        721.71        13.16 o                         
  -5   4   3        326.95        316.99         6.84 o                         
  -4   4   3       2565.97       2398.84        30.76 o                         
  -3   4   3        111.07        124.24         3.44 o                         
  -2   4   3        103.36        103.95         2.75 o                         
  -1   4   3        244.29        241.30         3.41 o                         
   1   4   3        118.41        114.05         2.11 o                         
   2   4   3       8150.32       7988.25       194.18 o                         
   3   4   3       1340.94       1333.93        13.68 o                         
   4   4   3        558.34        596.88         7.80 o                         
   5   4   3       1728.76       1760.44        25.78 o                         
   6   4   3        925.60        989.17        15.00 o                         
   7   4   3       3663.21       3879.80        48.24 o                         
   8   4   3        630.80        609.26        13.29 o                         
   9   4   3          5.62          0.79         2.19 o                         
  10   4   3          2.45          4.15         3.00 o                         
  11   4   3        201.62        201.92         9.15 o                         
  12   4   3        199.52        187.58        12.43 o                         
  13   4   3         36.69         33.62         6.00 o                         
 -10   5   3         16.30         15.17         4.49 o                         
  -9   5   3         26.37         15.58         4.79 o                         
  -8   5   3        213.79        192.40         8.68 o                         
  -7   5   3       1418.54       1436.84        29.53 o                         
  -6   5   3       1668.05       1775.53        30.17 o                         
  -5   5   3         79.25         83.66         8.50 o                         
  -4   5   3        710.07        732.35        13.45 o                         
  -3   5   3         53.45         52.49         3.04 o                         
  -2   5   3       2848.80       3143.45        36.08 o                         
  -1   5   3         22.47         25.68         1.65 o                         
   0   5   3         20.66         21.23         1.32 o                         
   1   5   3         15.22         21.53         1.22 o                         
   2   5   3        464.95        457.49         5.21 o                         
   3   5   3          0.01          0.18         0.59 o                         
   4   5   3       2513.18       2495.02        26.32 o                         
   5   5   3        675.20        802.42        10.87 o                         
   6   5   3         15.17         19.03         2.51 o                         
   7   5   3        532.16        602.31        13.47 o                         
   8   5   3        126.15        139.80         6.67 o                         
   9   5   3         72.47         89.53         5.99 o                         
  10   5   3        249.78        268.96         9.41 o                         
  11   5   3         12.50         14.42         3.24 o                         
  12   5   3        771.27        768.69        20.37 o                         
  13   5   3          5.75          3.06         4.25 o                         
 -10   6   3          2.17          3.76         5.18 o                         
  -9   6   3        146.32        142.43         8.52 o                         
  -8   6   3        798.76        770.73        18.29 o                         
  -7   6   3          6.78         10.31         3.27 o                         
  -6   6   3         31.15         53.74         4.82 o                         
  -5   6   3        458.58        471.10        13.64 o                         
  -4   6   3         23.29         20.00         2.65 o                         
  -3   6   3         17.81         23.77         2.31 o                         
  -2   6   3        984.40       1040.99        14.93 o                         
  -1   6   3        559.08        552.70         8.84 o                         
   0   6   3         12.39         12.99         1.57 o                         
   1   6   3       4600.84       4718.07        98.84 o                         
   2   6   3        380.21        415.12         5.07 o                         
   3   6   3       2829.17       2681.88        27.73 o                         
   4   6   3        607.17        600.17         8.15 o                         
   5   6   3        858.69        909.72        11.79 o                         
   6   6   3        179.43        145.16         4.98 o                         
   7   6   3        210.13        230.99         7.61 o                         
   8   6   3        527.36        511.06        13.64 o                         
   9   6   3         61.73         66.92         5.45 o                         
  10   6   3          0.37         -1.07         2.89 o                         
  11   6   3          2.63          4.88         3.14 o                         
  12   6   3       1934.94       1877.36        33.14 o                         
  13   6   3          1.48         10.67         4.20 o                         
  -9   7   3          0.34         -4.06         4.13 o                         
  -8   7   3         14.97         11.45         3.80 o                         
  -7   7   3          6.27          4.58         3.82 o                         
  -6   7   3        762.08        711.90        20.33 o                         
  -5   7   3        108.09        124.55         5.85 o                         
  -4   7   3        195.86        201.43         8.99 o                         
  -3   7   3        330.95        330.56         7.69 o                         
  -2   7   3        436.21        434.61         9.23 o                         
  -1   7   3       3761.59       3884.16        52.93 o                         
   0   7   3       1039.83       1023.40        16.35 o                         
   1   7   3        266.40        361.66         7.38 o                         
   2   7   3         77.43         71.59         2.10 o                         
   3   7   3        374.99        391.15         6.39 o                         
   4   7   3         54.19         57.67         2.35 o                         
   5   7   3       1594.35       1636.50        19.20 o                         
   6   7   3        628.27        615.89        13.35 o                         
   7   7   3        269.42        274.07         8.08 o                         
   8   7   3         34.68         33.39         3.98 o                         
   9   7   3        382.47        350.91        10.32 o                         
  10   7   3        194.33        198.97         8.73 o                         
  11   7   3          8.04          9.39         3.81 o                         
  12   7   3        349.17        350.12        12.44 o                         
  13   7   3         26.46         24.95         4.87 o                         
  -9   8   3          0.69         -6.13         4.33 o                         
  -8   8   3         65.11         60.53        10.33 o                         
  -7   8   3         15.48         14.90         6.10 o                         
  -6   8   3        182.59        177.96         8.95 o                         
  -5   8   3         11.83         12.22         3.46 o                         
  -4   8   3       1867.60       1839.94        51.70 o                         
  -3   8   3        128.48        127.84         5.26 o                         
  -2   8   3        187.96        190.15         5.79 o                         
  -1   8   3       2394.96       2595.50        37.69 o                         
   0   8   3        114.20        109.65         3.11 o                         
   1   8   3        127.75        129.19         3.13 o                         
   2   8   3        473.06        452.08         7.79 o                         
   3   8   3       2069.87       1976.54        36.74 o                         
   4   8   3        389.57        354.58         6.60 o                         
   5   8   3         14.50         20.07         1.96 o                         
   6   8   3         62.27         77.87         3.43 o                         
   7   8   3        686.54        646.65        12.32 o                         
   8   8   3        777.98        782.33        16.51 o                         
   9   8   3        177.55        226.60         9.04 o                         
  10   8   3        105.30         92.22         6.32 o                         
  11   8   3          7.73         13.47         3.71 o                         
  12   8   3        138.93        137.84         8.48 o                         
  13   8   3        538.97        614.02        25.22 o                         
  -8   9   3         34.08         30.92         6.46 o                         
  -7   9   3        381.46        415.29        16.34 o                         
  -6   9   3        294.19        319.37        13.68 o                         
  -5   9   3        372.37        400.46        22.78 o                         
  -4   9   3         21.09         24.13         3.37 o                         
  -3   9   3        939.52        963.21        19.79 o                         
  -2   9   3         86.58         78.39         5.24 o                         
  -1   9   3       1004.49        899.40        13.78 o                         
   0   9   3         15.31         12.78         1.46 o                         
   1   9   3       1615.47       1543.23        21.11 o                         
   2   9   3         37.34         34.89         2.66 o                         
   3   9   3         22.38         26.19         2.37 o                         
   4   9   3        414.05        393.92         8.36 o                         
   5   9   3        828.04        769.85        11.68 o                         
   6   9   3        215.50        174.00         4.51 o                         
   7   9   3          9.57          9.56         1.66 o                         
   8   9   3        102.38        110.49         5.37 o                         
   9   9   3         59.64         63.67         5.03 o                         
  10   9   3         25.57         18.87         4.46 o                         
  11   9   3        721.54        766.91        25.67 o                         
  12   9   3         30.97         19.53         4.86 o                         
  13   9   3       1335.96       1412.17        30.95 o                         
  -7  10   3        233.52        222.98        13.15 o                         
  -6  10   3          4.50          3.64         4.02 o                         
  -5  10   3          0.33          1.50         2.87 o                         
  -4  10   3         83.06         87.46         5.44 o                         
  -3  10   3        861.20        865.40        18.61 o                         
  -2  10   3         14.14         18.16         2.51 o                         
  -1  10   3        384.80        357.65         7.93 o                         
   0  10   3        255.19        257.48         5.99 o                         
   1  10   3         82.32         84.82         3.72 o                         
   2  10   3       1447.95       1447.39        22.38 o                         
   3  10   3          2.79          5.55         2.03 o                         
   4  10   3        420.05        407.33         8.72 o                         
   5  10   3        147.11        150.67         9.12 o                         
   6  10   3        522.37        530.19        14.48 o                         
   7  10   3         18.98         16.91         3.76 o                         
   8  10   3         55.48         53.12         4.39 o                         
   9  10   3         44.43         44.52         4.19 o                         
  10  10   3        144.74        122.77         7.38 o                         
  11  10   3         75.73         73.12         5.59 o                         
  12  10   3          0.04         -4.66         3.11 o                         
  13  10   3        227.66        233.98        10.92 o                         
  -7  11   3         74.83         82.81        14.74 o                         
  -6  11   3         11.57          9.31         6.85 o                         
  -5  11   3        138.14        172.44         9.88 o                         
  -4  11   3          9.49         14.14         3.90 o                         
  -3  11   3        554.16        553.49        14.25 o                         
  -2  11   3        132.43        147.70         7.58 o                         
  -1  11   3         57.36         48.94         4.91 o                         
   0  11   3          0.02          6.08         2.03 o                         
   1  11   3        935.29        926.30        16.98 o                         
   2  11   3        458.59        472.28         8.69 o                         
   3  11   3         52.76         56.00         2.36 o                         
   4  11   3        239.41        222.97         7.35 o                         
   5  11   3        126.81        126.50         6.25 o                         
   6  11   3       1657.37       1619.84        27.09 o                         
   7  11   3        447.22        426.59         9.92 o                         
   8  11   3        130.72        138.81         6.45 o                         
   9  11   3        593.76        576.16        17.08 o                         
  10  11   3        100.36         94.52         9.04 o                         
  11  11   3        318.41        310.10        12.56 o                         
  12  11   3          6.04         12.17         4.02 o                         
  13  11   3        601.48        602.20        25.75 o                         
  -6  12   3          0.53         -6.06         4.04 o                         
  -5  12   3        187.01        194.46        14.84 o                         
  -4  12   3         26.35         16.88         4.16 o                         
  -3  12   3        292.23        282.59         9.70 o                         
  -2  12   3        564.63        607.07        19.65 o                         
  -1  12   3         91.64        101.07         5.76 o                         
   0  12   3        866.71        848.61        22.92 o                         
   1  12   3        174.74        161.38         4.45 o                         
   2  12   3        304.57        300.00         9.95 o                         
   3  12   3        213.26        214.06         6.35 o                         
   4  12   3        251.03        248.58         8.72 o                         
   5  12   3       1288.82       1259.95        38.29 o                         
   6  12   3          6.10          4.92         2.22 o                         
   7  12   3         74.21         80.13         7.72 o                         
   8  12   3        182.62        176.47         8.11 o                         
   9  12   3       1137.94       1179.61        47.54 o                         
  10  12   3         23.03         14.65         6.29 o                         
  11  12   3        100.30        105.07         8.77 o                         
  12  12   3          0.21         -5.06         4.46 o                         
  -5  13   3         37.91         37.88         9.33 o                         
  -4  13   3        288.43        330.39        16.89 o                         
  -3  13   3         90.68         90.95         7.66 o                         
  -2  13   3         76.85         81.38         4.95 o                         
  -1  13   3        197.22        180.61         4.58 o                         
   0  13   3        159.44        154.81         7.97 o                         
   1  13   3         15.91         22.44         3.55 o                         
   2  13   3         59.88         59.56         3.12 o                         
   3  13   3        123.54        116.62         4.23 o                         
   4  13   3        164.79        139.87         7.47 o                         
   5  13   3         52.17         52.21         5.09 o                         
   6  13   3         68.64         68.49         4.91 o                         
   7  13   3          0.11         -3.31         2.52 o                         
   8  13   3        126.63        136.96        15.20 o                         
   9  13   3        179.41        207.70        19.65 o                         
  10  13   3          3.55          9.75         5.52 o                         
  11  13   3        117.12        110.67        13.02 o                         
  12  13   3         39.99         30.78         6.85 o                         
  -4  14   3         23.39         24.21         9.27 o                         
  -3  14   3         24.26         17.52         4.14 o                         
  -2  14   3          7.59          0.29         3.39 o                         
  -1  14   3          0.12          0.22         2.48 o                         
   0  14   3         23.86         26.16         4.68 o                         
   1  14   3          0.12          5.06         2.76 o                         
   2  14   3        173.19        161.54         4.81 o                         
   3  14   3         29.37         29.42         2.93 o                         
   4  14   3        500.10        480.08        16.20 o                         
   5  14   3         94.65         91.13         6.50 o                         
   6  14   3        232.70        203.56        12.25 o                         
   7  14   3       1596.17       1584.12        31.41 o                         
   8  14   3          0.54          4.86         5.09 o                         
   9  14   3        222.50        244.82        20.91 o                         
  10  14   3         11.20         14.74         7.80 o                         
  11  14   3         23.42         26.02         8.96 o                         
  -2  15   3        164.94        170.41        10.01 o                         
  -1  15   3          2.21          2.19         3.29 o                         
   0  15   3         54.18         42.90         3.90 o                         
   1  15   3          0.83          2.83         2.92 o                         
   2  15   3         12.62         11.65         1.90 o                         
   3  15   3        934.50        911.92        23.16 o                         
   4  15   3        128.53        122.24         7.39 o                         
   5  15   3         27.11         26.84         6.03 o                         
   6  15   3          5.51          4.50         3.41 o                         
   7  15   3        527.12        575.23        32.87 o                         
   8  15   3        115.16        131.36        12.73 o                         
   9  15   3         46.73         41.11        12.29 o                         
  10  15   3        375.90        392.79        19.67 o                         
  -1  16   3        127.40        118.28        11.90 o                         
   0  16   3        236.50        240.56        19.79 o                         
   1  16   3         84.93         95.17         7.26 o                         
   2  16   3         18.86         12.56         3.04 o                         
   3  16   3         85.49         92.49         5.29 o                         
   4  16   3         38.71         38.94         4.23 o                         
   5  16   3         27.88         23.42         4.34 o                         
   6  16   3          0.04         -4.31         3.69 o                         
   7  16   3         10.07          6.51         7.18 o                         
   8  16   3         84.31         91.16        11.10 o                         
   9  16   3          2.18          3.86         6.80 o                         
   2  17   3          8.49          1.00         5.16 o                         
   3  17   3         33.71         39.93         5.48 o                         
   4  17   3         23.10         14.08         6.59 o                         
   5  17   3         32.79         34.84         5.73 o                         
   6  17   3        161.22        153.73        14.66 o                         
  -3 -14   4         52.68         62.57         8.30 o                         
  -2 -14   4        413.40        440.75        13.17 o                         
  -6 -13   4        468.39        484.04        18.16 o                         
  -5 -13   4          0.60         -3.65         3.56 o                         
  -4 -13   4        275.59        258.28         9.22 o                         
  -3 -13   4          0.08          2.65         2.42 o                         
  -2 -13   4         38.64         35.00         4.52 o                         
  -1 -13   4          3.10          7.23         2.99 o                         
   0 -13   4        233.81        242.75         8.77 o                         
   1 -13   4        165.95        184.66        11.63 o                         
   2 -13   4         36.75         27.24         4.33 o                         
  -8 -12   4          0.10         -0.69         3.97 o                         
  -7 -12   4          4.32          3.00         6.01 o                         
  -6 -12   4         36.78         42.69         5.57 o                         
  -5 -12   4          0.52         -1.06         2.87 o                         
  -4 -12   4         33.38         33.98         3.95 o                         
  -3 -12   4         35.68         33.47         3.44 o                         
  -2 -12   4         97.68        110.00         8.74 o                         
  -1 -12   4          5.09          7.23         3.29 o                         
   0 -12   4         20.13         19.11         3.75 o                         
   1 -12   4        529.14        562.94        13.37 o                         
   2 -12   4        207.26        211.69         8.95 o                         
   3 -12   4          4.24          5.23         3.23 o                         
   4 -12   4          8.96         -4.10         3.42 o                         
  -9 -11   4         12.90         10.00         5.59 o                         
  -8 -11   4          4.08         -5.70         4.87 o                         
  -7 -11   4          0.55         -1.05         3.42 o                         
  -6 -11   4          7.13          9.06         4.06 o                         
  -5 -11   4        505.67        475.34        12.81 o                         
  -4 -11   4         29.64         40.13         4.89 o                         
  -3 -11   4         59.00         79.96         3.53 o                         
  -2 -11   4         44.55         48.76         3.73 o                         
  -1 -11   4         42.10         38.45         4.25 o                         
   0 -11   4        213.48        227.99         7.82 o                         
   1 -11   4        310.36        291.12         9.06 o                         
   2 -11   4         83.65         92.96         5.98 o                         
   3 -11   4         12.17         16.10         4.30 o                         
   4 -11   4        268.85        288.98         7.89 o                         
   5 -11   4          2.95          2.64         2.52 o                         
 -10 -10   4          0.03         -1.05         4.81 o                         
  -9 -10   4         55.82         54.23         7.55 o                         
  -8 -10   4          4.67          1.61         4.05 o                         
  -7 -10   4       1336.54       1313.70        35.05 o                         
  -6 -10   4          2.23          4.64         3.64 o                         
  -5 -10   4        818.58        886.29        30.86 o                         
  -4 -10   4         80.45         93.95        11.12 o                         
  -3 -10   4        740.88        687.07        13.91 o                         
  -2 -10   4         93.36         87.59         4.08 o                         
  -1 -10   4        333.75        320.32         7.04 o                         
   0 -10   4         32.15         48.80         4.80 o                         
   1 -10   4         83.19         86.75         5.36 o                         
   2 -10   4       2004.27       1985.34        33.95 o                         
   3 -10   4        178.78        185.92         5.21 o                         
   4 -10   4         47.37         60.82         4.71 o                         
   5 -10   4          1.99          0.36         2.72 o                         
   6 -10   4          0.31         -3.57         3.41 o                         
 -10  -9   4          3.45          3.31         4.59 o                         
  -9  -9   4        341.68        292.98        16.57 o                         
  -8  -9   4          4.15          4.24         4.26 o                         
  -7  -9   4        701.11        711.06        18.29 o                         
  -6  -9   4          2.33         -0.06         3.44 o                         
  -5  -9   4        104.09         96.51         5.20 o                         
  -4  -9   4         31.76         42.87         4.18 o                         
  -3  -9   4          6.52          8.57         1.89 o                         
  -2  -9   4        264.97        273.06         6.34 o                         
  -1  -9   4        279.29        292.09         6.87 o                         
   0  -9   4       1505.94       1498.59        24.95 o                         
   1  -9   4         56.23         67.97         5.02 o                         
   2  -9   4          4.46          3.04         3.64 o                         
   3  -9   4         16.51         16.51         2.52 o                         
   4  -9   4        622.69        670.26        15.82 o                         
   5  -9   4         46.56         47.18         9.05 o                         
   6  -9   4         14.19         18.71         4.55 o                         
   7  -9   4         55.70         44.50         5.65 o                         
 -11  -8   4         96.90        123.86        12.30 o                         
 -10  -8   4         46.14         63.81         7.55 o                         
  -9  -8   4         30.32         23.41         3.42 o                         
  -8  -8   4         71.78         91.12         5.82 o                         
  -7  -8   4       3065.27       3035.14        60.39 o                         
  -6  -8   4          6.02          4.18         3.35 o                         
  -5  -8   4         25.61         27.95         3.12 o                         
  -4  -8   4        242.99        229.92         7.66 o                         
  -3  -8   4         17.89         28.12         1.84 o                         
  -2  -8   4       1219.68       1086.50        15.93 o                         
  -1  -8   4         35.96         36.33         2.89 o                         
   0  -8   4       2506.87       2516.71        37.38 o                         
   1  -8   4         32.07         29.21         3.11 o                         
   2  -8   4       2365.65       2388.06        31.35 o                         
   3  -8   4         31.99         28.29         2.79 o                         
   4  -8   4        633.32        615.72        13.99 o                         
   5  -8   4        120.43        127.44         7.85 o                         
   6  -8   4        180.15        163.43         7.77 o                         
   7  -8   4        663.04        683.22        17.40 o                         
   8  -8   4        108.24        100.27         7.44 o                         
 -11  -7   4        151.87        161.21        11.97 o                         
 -10  -7   4         12.67          8.23         3.52 o                         
  -9  -7   4        674.99        677.07        20.07 o                         
  -8  -7   4          0.24          0.06         2.87 o                         
  -7  -7   4       1469.58       1424.85        24.17 o                         
  -6  -7   4        292.46        282.44         9.65 o                         
  -5  -7   4          8.28          7.26         2.69 o                         
  -4  -7   4       4713.04       4455.51        63.63 o                         
  -3  -7   4         17.97         20.92         2.15 o                         
  -2  -7   4       1915.50       1781.83        25.45 o                         
  -1  -7   4       1123.05       1126.02        18.59 o                         
   0  -7   4       2073.76       2246.85        33.32 o                         
   1  -7   4          6.81          7.18         1.52 o                         
   2  -7   4        578.32        565.86        10.48 o                         
   3  -7   4       1860.56       1815.84        26.70 o                         
   4  -7   4          3.92          3.45         1.65 o                         
   5  -7   4       1017.20       1096.44        23.28 o                         
   6  -7   4         40.93         40.18         4.65 o                         
   7  -7   4        216.18        223.70        10.16 o                         
   8  -7   4          5.77          2.14         3.92 o                         
   9  -7   4          4.40          4.84         5.19 o                         
 -11  -6   4        254.82        256.88        13.87 o                         
 -10  -6   4          0.77          6.38         3.68 o                         
  -9  -6   4        247.03        229.27         9.47 o                         
  -8  -6   4        214.31        230.28         9.98 o                         
  -7  -6   4          8.87          7.88         2.61 o                         
  -6  -6   4       1334.11       1286.44        22.24 o                         
  -5  -6   4        415.62        410.38         9.45 o                         
  -4  -6   4       3552.11       3192.81        47.08 o                         
  -3  -6   4        594.39        602.94        15.50 o                         
  -2  -6   4       1429.03       1434.64        20.90 o                         
  -1  -6   4         29.26         31.68         3.11 o                         
   0  -6   4       1494.11       1442.56        20.96 o                         
   1  -6   4       2661.10       2707.18        39.10 o                         
   2  -6   4        347.12        353.14         8.08 o                         
   3  -6   4          7.95         17.13         3.79 o                         
   4  -6   4        411.90        397.32         9.22 o                         
   5  -6   4          0.13          0.45         2.15 o                         
   6  -6   4          4.14          0.28         3.21 o                         
   7  -6   4        753.57        790.85        20.20 o                         
   8  -6   4         48.23         53.56         7.25 o                         
   9  -6   4        109.27        104.92         7.94 o                         
  10  -6   4         19.12         16.69         6.31 o                         
 -11  -5   4        244.24        240.07        13.62 o                         
 -10  -5   4        217.58        215.75        14.77 o                         
  -9  -5   4        178.84        184.68        11.69 o                         
  -8  -5   4         62.72         77.63         5.76 o                         
  -7  -5   4         24.70         25.42         3.50 o                         
  -6  -5   4        519.88        441.18        11.84 o                         
  -5  -5   4         31.38         27.62         2.64 o                         
  -4  -5   4       4276.86       4153.98        54.56 o                         
  -3  -5   4         31.82         33.57         1.56 o                         
  -2  -5   4       2354.94       2240.59        28.24 o                         
  -1  -5   4          0.01          1.90         1.36 o                         
   0  -5   4        164.92        156.33         4.59 o                         
   1  -5   4        188.95        172.44         5.52 o                         
   2  -5   4         66.20         68.50         3.89 o                         
   3  -5   4        694.49        653.93        11.44 o                         
   4  -5   4         90.84         88.32         3.09 o                         
   5  -5   4       1283.40       1309.80        25.74 o                         
   6  -5   4        241.04        212.81         8.16 o                         
   7  -5   4         30.96         32.61         3.81 o                         
   8  -5   4          7.04          9.79         2.78 o                         
   9  -5   4        130.58        127.14         8.18 o                         
  10  -5   4        268.56        270.35        14.90 o                         
 -12  -4   4          9.73         14.25         5.39 o                         
 -11  -4   4          2.82         -5.76         8.43 o                         
 -10  -4   4       1268.78       1256.72        30.89 o                         
  -9  -4   4         10.97         13.80         3.96 o                         
  -8  -4   4         41.02         39.69         4.47 o                         
  -7  -4   4        186.75        197.69         7.44 o                         
  -6  -4   4       6200.35       6317.37        88.15 o                         
  -5  -4   4        226.69        221.83         5.48 o                         
  -4  -4   4       1960.99       1886.72        29.77 o                         
  -3  -4   4        757.95        850.79        11.68 o                         
  -2  -4   4          1.55          4.65         1.50 o                         
  -1  -4   4      10818.64      12101.40       284.74 o                         
   0  -4   4         85.34         99.52         3.37 o                         
   1  -4   4       3122.52       3387.45        50.96 o                         
   2  -4   4        205.28        204.16         5.68 o                         
   3  -4   4         60.45         49.60         2.86 o                         
   4  -4   4         16.88         24.95         2.44 o                         
   5  -4   4        766.56        790.95        15.89 o                         
   6  -4   4        970.57        955.40        21.14 o                         
   7  -4   4         40.54         51.51         4.66 o                         
   8  -4   4         64.87         75.24         5.98 o                         
   9  -4   4          9.00          9.17         3.20 o                         
  10  -4   4        233.45        221.52        14.98 o                         
  11  -4   4         14.37         16.59        10.27 o                         
 -12  -3   4        119.88        126.06        11.61 o                         
 -11  -3   4          6.64          8.93         4.18 o                         
 -10  -3   4        358.20        338.62        11.60 o                         
  -9  -3   4         19.22         34.28         4.65 o                         
  -8  -3   4        256.87        232.39        11.54 o                         
  -7  -3   4         98.64         99.81         6.16 o                         
  -6  -3   4       1903.53       1808.76        30.38 o                         
  -5  -3   4          3.36          7.08         2.03 o                         
  -4  -3   4        114.84        130.09         4.07 o                         
  -3  -3   4       1763.26       1712.24        20.56 o                         
  -2  -3   4         12.10         11.02         0.96 o                         
  -1  -3   4         57.88         92.95         3.17 o                         
   0  -3   4        405.92        397.84         5.62 o                         
   1  -3   4       4793.98       4804.13        59.38 o                         
   2  -3   4          8.96         13.01         1.74 o                         
   3  -3   4          7.48         11.60         1.49 o                         
   4  -3   4          0.45          4.37         1.44 o                         
   5  -3   4        181.75        178.68         5.82 o                         
   6  -3   4          0.01          1.08         2.28 o                         
   7  -3   4          2.29          2.35         2.05 o                         
   8  -3   4       1598.45       1537.83        34.66 o                         
   9  -3   4        131.87        117.97         6.93 o                         
  10  -3   4        301.31        323.76        13.60 o                         
  11  -3   4        447.49        430.27        25.07 o                         
 -12  -2   4         71.89         88.61         9.28 o                         
 -11  -2   4          8.82         16.26         4.93 o                         
 -10  -2   4         92.86         76.92         6.50 o                         
  -9  -2   4        126.57        124.85        11.85 o                         
  -8  -2   4         32.01         35.96         4.26 o                         
  -7  -2   4        162.16        160.22         7.61 o                         
  -6  -2   4          0.05         -0.80         1.90 o                         
  -5  -2   4       2041.46       2184.44        34.21 o                         
  -4  -2   4         18.94         22.69         2.17 o                         
  -3  -2   4       6436.84       7174.76       165.57 o                         
  -2  -2   4        159.96        177.33         3.60 o                         
  -1  -2   4        368.77        435.28         8.56 o                         
   0  -2   4         25.30         27.02         1.86 o                         
   2  -2   4         35.24         39.74         1.61 o                         
   3  -2   4          8.69         11.72         1.56 o                         
   4  -2   4       9430.03       9926.21       279.78 o                         
   5  -2   4         30.39         41.15         2.74 o                         
   6  -2   4       6504.90       6103.58        78.23 o                         
   7  -2   4          0.59          0.88         1.91 o                         
   8  -2   4        755.73        721.10        18.74 o                         
   9  -2   4        204.76        196.56         8.48 o                         
  10  -2   4        280.96        282.69        11.83 o                         
  11  -2   4        229.17        246.35        11.22 o                         
  12  -2   4          2.25          5.94         5.11 o                         
 -12  -1   4         77.00         77.72         7.19 o                         
 -11  -1   4        114.30         96.81         7.89 o                         
 -10  -1   4         57.09         55.76         7.60 o                         
  -9  -1   4         15.31         12.64         3.69 o                         
  -8  -1   4         22.00         28.44         4.15 o                         
  -7  -1   4       1224.88       1186.68        21.39 o                         
  -6  -1   4        134.79        147.94         6.98 o                         
  -5  -1   4       4771.02       4896.31        69.30 o                         
  -4  -1   4          0.24          4.32         1.63 o                         
  -3  -1   4       9218.32       8935.66       290.18 o                         
  -2  -1   4        493.93        520.60         7.53 o                         
  -1  -1   4       7808.68       7982.86       148.93 o                         
   0  -1   4         47.04         51.79         1.60 o                         
   1  -1   4        373.37        341.04         4.38 o                         
   3  -1   4        538.29        537.71         6.82 o                         
   4  -1   4       6693.29       6415.83        94.40 o                         
   5  -1   4        552.52        564.30        10.03 o                         
   6  -1   4        878.57        904.16        16.85 o                         
   7  -1   4         90.61         83.66         4.51 o                         
   8  -1   4         25.89         32.45         3.67 o                         
   9  -1   4        690.19        730.54        17.19 o                         
  10  -1   4        117.52        130.07         8.80 o                         
  11  -1   4        174.10        176.26        10.07 o                         
  12  -1   4        132.56        133.82        10.41 o                         
 -11   0   4        312.84        320.80        12.58 o                         
 -10   0   4        380.81        391.05        12.96 o                         
  -9   0   4        732.64        789.92        17.96 o                         
  -8   0   4        144.76        154.11         7.30 o                         
  -7   0   4       1858.32       1762.72        28.68 o                         
  -6   0   4          6.13          6.37         2.09 o                         
  -5   0   4       5473.43       5669.97        73.38 o                         
  -4   0   4          4.65          4.75         1.93 o                         
  -3   0   4         18.98         22.25         2.03 o                         
  -2   0   4         48.75         61.14         2.19 o                         
  -1   0   4       1220.42       1238.79        12.95 o                         
   0   0   4       2923.72       2749.72        25.77 o                         
   1   0   4          8.30         18.08         0.95 o                         
   2   0   4         86.39        108.12         2.30 o                         
   3   0   4       1382.08       1339.45        13.09 o                         
   4   0   4        951.15       1051.16        13.64 o                         
   5   0   4        183.04        184.58         4.21 o                         
   6   0   4       2786.83       2850.88        32.06 o                         
   7   0   4        772.31        746.32        10.99 o                         
   8   0   4         82.67         95.28         3.46 o                         
   9   0   4        740.56        758.54        13.81 o                         
  10   0   4         14.70          9.40         4.13 o                         
  11   0   4         11.63          6.33         3.61 o                         
  12   0   4          1.87          1.61         5.00 o                         
  13   0   4        292.73        332.93        15.74 o                         
 -11   1   4          1.65          1.65         4.42 o                         
 -10   1   4         55.22         59.07         6.37 o                         
  -9   1   4        261.65        222.64         9.64 o                         
  -8   1   4         18.51         12.88         3.55 o                         
  -7   1   4          3.13          4.80         2.43 o                         
  -6   1   4         30.53         38.31         4.05 o                         
  -5   1   4          0.62          1.32         3.10 o                         
  -4   1   4        170.82        182.78         6.19 o                         
  -3   1   4        197.97        215.23         6.36 o                         
  -2   1   4        679.07        682.06        13.02 o                         
  -1   1   4        482.87        478.32         6.23 o                         
   0   1   4       1245.57       1201.22        11.45 o                         
   1   1   4        353.32        355.33         4.45 o                         
   2   1   4        184.13        177.83         3.34 o                         
   3   1   4        167.39        185.27         2.88 o                         
   4   1   4        103.65        118.26         2.85 o                         
   5   1   4        857.88        959.44        12.72 o                         
   6   1   4         62.66         76.58         3.13 o                         
   7   1   4        325.14        276.26         8.96 o                         
   8   1   4         25.97         29.22         2.89 o                         
   9   1   4       8674.15       8541.62       101.33 o                         
  10   1   4         22.76         28.88         3.64 o                         
  11   1   4        138.55        126.60         6.49 o                         
  12   1   4          6.23          3.71         3.22 o                         
  13   1   4        108.07         88.39         9.02 o                         
 -11   2   4        107.48        109.40        10.98 o                         
 -10   2   4          0.04          3.53         3.38 o                         
  -9   2   4         19.21         24.36         4.26 o                         
  -8   2   4          3.19          5.12         3.66 o                         
  -7   2   4          1.42          3.82         2.68 o                         
  -6   2   4         30.14         43.33         3.98 o                         
  -5   2   4         44.49         43.10         3.78 o                         
  -4   2   4       1676.81       1725.92        25.86 o                         
  -3   2   4        190.74        208.35         5.94 o                         
  -2   2   4       1095.08       1025.44        13.13 o                         
  -1   2   4        287.65        284.54         4.28 o                         
   0   2   4      10044.53      10586.98       360.68 o                         
   1   2   4         10.49         13.11         0.97 o                         
   2   2   4         91.52        103.08         2.48 o                         
   3   2   4        625.87        556.33         6.37 o                         
   4   2   4        520.84        511.13         7.61 o                         
   5   2   4       1025.25        954.45        13.55 o                         
   6   2   4        576.79        564.13         9.72 o                         
   7   2   4      10128.77       9647.48       183.97 o                         
   8   2   4        107.85         98.92         4.57 o                         
   9   2   4         44.67         54.64         3.90 o                         
  10   2   4         63.60         73.46         5.21 o                         
  11   2   4        194.48        169.85        10.01 o                         
  12   2   4         30.70         21.80         4.53 o                         
  13   2   4          0.14          7.79         4.20 o                         
 -11   3   4        127.65        137.63         9.12 o                         
 -10   3   4        124.88        114.49         8.85 o                         
  -9   3   4         26.76         22.42         5.02 o                         
  -8   3   4         73.41         95.12         6.55 o                         
  -7   3   4          0.07          0.33         2.39 o                         
  -6   3   4       1981.33       2011.15        31.18 o                         
  -5   3   4        427.27        455.10        11.65 o                         
  -4   3   4       4543.48       4342.01        53.10 o                         
  -3   3   4          0.72          1.25         1.46 o                         
  -2   3   4       3972.35       4119.50        46.39 o                         
  -1   3   4        194.97        184.29         3.39 o                         
   1   3   4         17.20         13.48         1.01 o                         
   2   3   4         55.27         70.58         1.87 o                         
   3   3   4        276.91        334.51         5.09 o                         
   4   3   4       1491.26       1492.25        15.54 o                         
   5   3   4       2102.70       2322.65        28.25 o                         
   6   3   4        366.83        332.62         7.58 o                         
   7   3   4       1052.80       1078.74        15.85 o                         
   8   3   4         84.17         85.14         4.25 o                         
   9   3   4        165.68        158.13         6.54 o                         
  10   3   4        767.81        735.82        15.07 o                         
  11   3   4         10.25         19.29         4.09 o                         
  12   3   4          5.50          2.87         4.11 o                         
  13   3   4         78.38         74.98         7.36 o                         
 -10   4   4          2.71          1.30         2.69 o                         
  -9   4   4        724.49        735.78        17.95 o                         
  -8   4   4        568.34        572.04        13.01 o                         
  -7   4   4         86.77         88.23         4.52 o                         
  -6   4   4         17.20         18.77         2.47 o                         
  -5   4   4         75.83         73.92         3.43 o                         
  -4   4   4        750.71        701.92        12.22 o                         
  -3   4   4        749.98        718.09        11.22 o                         
  -2   4   4         27.90         25.76         3.07 o                         
  -1   4   4       1808.19       1747.10        20.87 o                         
   0   4   4       9266.09       9130.48       293.04 o                         
   1   4   4       4506.13       4350.34        58.55 o                         
   2   4   4        140.50        150.14         2.67 o                         
   3   4   4       1862.99       2022.87        19.84 o                         
   4   4   4        440.42        435.88         7.10 o                         
   5   4   4       2889.68       2872.16        35.72 o                         
   6   4   4         71.15         76.64         3.53 o                         
   7   4   4        433.36        446.87         9.32 o                         
   8   4   4        827.32        842.99        14.80 o                         
   9   4   4         26.71         46.80         4.07 o                         
  10   4   4       2333.92       2358.10        36.79 o                         
  11   4   4          1.05         -0.74         3.29 o                         
  12   4   4       1045.03       1090.37        22.66 o                         
  13   4   4         35.62         35.72         5.91 o                         
 -10   5   4         53.00         58.42         6.31 o                         
  -9   5   4          2.56         -0.66         2.33 o                         
  -8   5   4        478.65        503.19        11.69 o                         
  -7   5   4          6.29          5.88         2.23 o                         
  -6   5   4         96.92         92.59         3.99 o                         
  -5   5   4        276.74        280.34         6.22 o                         
  -4   5   4       2745.89       2666.81        33.83 o                         
  -3   5   4         87.46         91.33         4.29 o                         
  -2   5   4        192.66        193.27         4.97 o                         
  -1   5   4         88.82         84.91         2.81 o                         
   0   5   4        116.36        121.31         2.85 o                         
   1   5   4         29.39         33.37         1.48 o                         
   2   5   4        327.07        332.15         4.30 o                         
   3   5   4        104.35        130.49         3.00 o                         
   4   5   4        807.18        799.29        10.92 o                         
   5   5   4         70.73         72.25         2.81 o                         
   6   5   4       2561.94       2581.14        33.12 o                         
   7   5   4         68.82         69.30         4.29 o                         
   8   5   4       5739.37       5493.77        66.96 o                         
   9   5   4          8.41         13.27         3.17 o                         
  10   5   4        468.13        443.92        13.12 o                         
  11   5   4        162.70        187.13         8.86 o                         
  12   5   4        368.99        335.01        13.36 o                         
  13   5   4          3.79         10.11         4.56 o                         
  14   5   4         28.48         31.89         5.62 o                         
 -10   6   4          0.35          2.74         4.36 o                         
  -9   6   4         13.43         18.07         4.33 o                         
  -8   6   4        477.74        465.02        14.01 o                         
  -7   6   4         14.28         17.26         4.28 o                         
  -6   6   4        103.66        101.07         6.42 o                         
  -5   6   4        322.68        350.04        10.14 o                         
  -4   6   4        198.86        175.97         7.03 o                         
  -3   6   4        878.28        870.70        13.89 o                         
  -2   6   4         33.42         31.72         1.83 o                         
  -1   6   4       3509.03       3449.76        38.83 o                         
   0   6   4        103.22         97.59         3.34 o                         
   1   6   4         95.02        100.81         3.41 o                         
   2   6   4         12.47         10.85         0.94 o                         
   3   6   4        585.81        632.04        10.31 o                         
   4   6   4       1030.03        936.99        13.83 o                         
   5   6   4       1408.76       1406.04        18.54 o                         
   6   6   4         87.51         76.23         3.08 o                         
   7   6   4        275.36        286.60         6.42 o                         
   8   6   4          4.37         13.18         3.48 o                         
   9   6   4         58.58         84.82         6.01 o                         
  10   6   4       1163.36       1200.14        24.13 o                         
  11   6   4         12.86         21.77         3.93 o                         
  12   6   4         56.95         58.25         6.14 o                         
  13   6   4         10.36         10.65         4.64 o                         
  14   6   4         10.39         25.47         5.57 o                         
  -9   7   4          0.01         -0.05         4.04 o                         
  -8   7   4        172.47        159.85         8.72 o                         
  -7   7   4        108.46        125.84         7.34 o                         
  -6   7   4        631.64        671.76        17.11 o                         
  -5   7   4        272.84        280.31         9.45 o                         
  -4   7   4          3.08          5.13         2.72 o                         
  -3   7   4          2.03          0.62         1.53 o                         
  -2   7   4        711.56        706.11        11.45 o                         
  -1   7   4        557.36        499.56         9.18 o                         
   0   7   4       1213.20       1208.60        17.27 o                         
   1   7   4       1046.42       1021.03        15.19 o                         
   2   7   4       3169.31       3244.93        37.82 o                         
   3   7   4       1084.45       1104.95        13.38 o                         
   4   7   4          0.11          6.65         0.77 o                         
   5   7   4        557.22        585.08         8.77 o                         
   6   7   4       5512.36       5797.41        64.09 o                         
   7   7   4         59.59         68.13         5.29 o                         
   8   7   4       3159.78       2900.35        44.81 o                         
   9   7   4        149.78        150.78         7.22 o                         
  10   7   4         14.98         14.90         3.27 o                         
  11   7   4         18.67         15.79         3.57 o                         
  12   7   4         10.65         25.49         5.21 o                         
  13   7   4        191.98        215.45        10.45 o                         
  14   7   4          0.98         -3.44         3.67 o                         
  -9   8   4          8.55          5.29         6.11 o                         
  -8   8   4        302.37        273.44        12.59 o                         
  -7   8   4        271.74        229.86        10.71 o                         
  -6   8   4          1.59         -4.40         3.36 o                         
  -5   8   4        286.65        257.26        12.20 o                         
  -4   8   4        128.07        133.18         7.27 o                         
  -3   8   4       2578.75       2593.18        41.84 o                         
  -2   8   4        836.15        774.82        13.25 o                         
  -1   8   4          1.69          3.13         2.04 o                         
   0   8   4       3101.31       3152.53        45.38 o                         
   1   8   4         48.78         54.88         2.88 o                         
   2   8   4         22.27         15.63         1.15 o                         
   3   8   4        192.89        204.29         5.78 o                         
   4   8   4        933.15        945.97        13.24 o                         
   5   8   4        467.75        448.27         8.65 o                         
   6   8   4       1592.83       1576.63        21.39 o                         
   7   8   4          0.56          1.98         1.76 o                         
   8   8   4         13.65         15.58         3.18 o                         
   9   8   4        788.56        773.91        17.67 o                         
  10   8   4          0.12         -0.70         2.13 o                         
  11   8   4        144.34        183.01         9.08 o                         
  12   8   4         13.21          9.93         4.08 o                         
  13   8   4        162.64        171.88         9.21 o                         
  -8   9   4          1.29          7.09         5.50 o                         
  -7   9   4        460.58        461.32        17.75 o                         
  -6   9   4          3.46          9.05         4.17 o                         
  -5   9   4         85.39         96.76         7.03 o                         
  -4   9   4         52.72         47.75         6.01 o                         
  -3   9   4        407.01        398.70         9.83 o                         
  -2   9   4          0.81          2.05         1.79 o                         
  -1   9   4        336.11        310.18         6.32 o                         
   0   9   4        357.55        365.88         7.92 o                         
   1   9   4        197.59        195.10         9.44 o                         
   2   9   4        184.90        197.62         5.64 o                         
   3   9   4        163.51        146.91         6.44 o                         
   4   9   4         17.57         22.58         2.42 o                         
   5   9   4         92.71        103.51         4.90 o                         
   6   9   4        113.63        105.25         4.03 o                         
   7   9   4        117.17         95.78         3.88 o                         
   8   9   4        184.39        205.94         7.20 o                         
   9   9   4        232.49        277.84         9.47 o                         
  10   9   4          0.47         -3.98         2.82 o                         
  11   9   4        205.48        217.61        11.00 o                         
  12   9   4        118.99        120.79         7.61 o                         
  13   9   4       1114.73       1229.91        26.67 o                         
  -7  10   4          4.96         -1.70         4.07 o                         
  -6  10   4          0.78         -0.26         3.91 o                         
  -5  10   4        107.50         82.53         5.87 o                         
  -4  10   4         89.81         92.32         7.50 o                         
  -3  10   4         25.63         30.89         3.23 o                         
  -2  10   4        459.35        448.10        10.02 o                         
  -1  10   4         51.12         48.54         3.09 o                         
   0  10   4         53.90         41.99         2.88 o                         
   1  10   4          3.37          1.82         1.57 o                         
   2  10   4       1159.34       1143.69        18.80 o                         
   3  10   4        119.07        115.47         4.61 o                         
   4  10   4         47.35         59.07         4.00 o                         
   5  10   4        261.35        285.28        10.39 o                         
   6  10   4         76.63         77.77         3.91 o                         
   7  10   4        542.19        502.91        12.49 o                         
   8  10   4         16.90         16.62         4.20 o                         
   9  10   4       1904.52       1971.80        44.40 o                         
  10  10   4          6.97          3.82         2.68 o                         
  11  10   4       2651.79       2634.22        50.56 o                         
  12  10   4         49.07         52.09         5.91 o                         
  13  10   4        405.19        417.80        14.11 o                         
  -7  11   4          9.46         11.99         5.64 o                         
  -6  11   4          0.67          2.96         3.75 o                         
  -5  11   4         17.67         14.12         4.88 o                         
  -4  11   4          9.49          9.75         3.51 o                         
  -3  11   4         25.00         27.39         4.82 o                         
  -2  11   4        595.11        535.42        21.06 o                         
  -1  11   4         30.62         30.35         2.95 o                         
   0  11   4        894.95        831.26        23.03 o                         
   1  11   4        340.83        316.97         9.24 o                         
   2  11   4        194.45        178.30         8.22 o                         
   3  11   4        633.36        622.72        11.45 o                         
   4  11   4        132.66        143.37         6.35 o                         
   5  11   4       1756.90       1733.39        31.72 o                         
   6  11   4        505.71        490.21        16.06 o                         
   7  11   4       1686.02       1619.94        24.93 o                         
   8  11   4          1.68          8.33         4.59 o                         
   9  11   4       1381.57       1426.90        34.33 o                         
  10  11   4         77.32         75.35         5.05 o                         
  11  11   4        207.22        184.33         8.42 o                         
  12  11   4         18.19         12.91         3.68 o                         
  13  11   4          1.36          2.36         3.88 o                         
  -6  12   4        108.60         99.02        11.49 o                         
  -5  12   4         35.47         31.63         5.53 o                         
  -4  12   4        377.36        363.35        28.15 o                         
  -3  12   4         12.01          8.29         2.83 o                         
  -2  12   4        419.50        398.03        12.89 o                         
  -1  12   4        247.43        215.94         7.02 o                         
   0  12   4         67.35         67.37         4.56 o                         
   1  12   4         65.95         63.70         5.73 o                         
   2  12   4        119.22        102.36         6.75 o                         
   3  12   4          0.95          3.99         1.26 o                         
   4  12   4        369.88        354.86        14.32 o                         
   5  12   4        234.62        252.53         8.09 o                         
   6  12   4        136.02        135.46         7.67 o                         
   7  12   4        786.33        733.37        17.14 o                         
   8  12   4          0.07          0.71         3.01 o                         
   9  12   4         54.04         64.12         7.80 o                         
  10  12   4        321.01        348.88        16.54 o                         
  11  12   4          5.77          1.83         5.74 o                         
  12  12   4          0.12          0.81         3.16 o                         
  -5  13   4          2.67          5.02         3.98 o                         
  -4  13   4          0.49          2.05         5.03 o                         
  -3  13   4         20.90         11.76         3.04 o                         
  -2  13   4          3.11          1.50         3.28 o                         
  -1  13   4        248.39        248.16         7.83 o                         
   0  13   4        132.97        130.68         7.77 o                         
   1  13   4        555.68        531.01        15.38 o                         
   2  13   4         73.74         73.25         4.69 o                         
   3  13   4        597.75        557.46        12.53 o                         
   4  13   4        204.98        191.53         7.01 o                         
   5  13   4         82.94         72.60         5.02 o                         
   6  13   4         89.17         78.22         5.79 o                         
   7  13   4        438.02        425.09        18.20 o                         
   8  13   4          6.85          4.50         4.47 o                         
   9  13   4         59.23         51.30         7.25 o                         
  10  13   4         14.38         17.79         6.09 o                         
  11  13   4         22.45          9.90         7.23 o                         
  12  13   4        545.14        568.17        20.56 o                         
  -4  14   4          3.91         14.18         6.83 o                         
  -3  14   4         33.20         37.93         7.27 o                         
  -2  14   4         19.44          9.87         4.86 o                         
  -1  14   4         25.13         18.61         2.13 o                         
   0  14   4          8.18          9.48         3.21 o                         
   1  14   4          5.77         11.74         3.71 o                         
   2  14   4        379.98        397.52        11.08 o                         
   3  14   4        502.28        510.20        11.80 o                         
   4  14   4        109.68        118.93        14.18 o                         
   5  14   4        163.62        166.21         9.10 o                         
   6  14   4        225.18        213.97         9.54 o                         
   7  14   4        110.95        108.57         6.40 o                         
   8  14   4         27.02         26.27         9.50 o                         
   9  14   4        257.10        303.21        34.51 o                         
  10  14   4        743.00        777.08        30.95 o                         
  11  14   4         10.12          7.29         6.23 o                         
  -2  15   4         55.04         67.76         7.76 o                         
  -1  15   4         69.29         81.59         7.36 o                         
   0  15   4         27.06         35.59         5.51 o                         
   1  15   4        232.86        205.13         8.54 o                         
   2  15   4        181.90        185.82         7.79 o                         
   3  15   4        121.15        144.92         7.95 o                         
   4  15   4         75.11         81.03         4.99 o                         
   5  15   4          7.30          6.63         3.58 o                         
   6  15   4         12.92          5.80         4.14 o                         
   7  15   4        273.60        282.50        13.72 o                         
   8  15   4         11.48          7.80         5.71 o                         
   9  15   4         35.75         29.34        10.62 o                         
  10  15   4         12.59          8.54         6.97 o                         
  -1  16   4         91.07        101.77         8.77 o                         
   0  16   4          0.31          6.39         3.60 o                         
   1  16   4          2.43          3.21         3.22 o                         
   2  16   4          2.60          1.44         2.98 o                         
   3  16   4        324.39        325.02        21.17 o                         
   4  16   4        248.52        249.80        10.45 o                         
   5  16   4          0.62          1.84         4.03 o                         
   6  16   4         99.86        113.04         8.93 o                         
   7  16   4          4.13         15.45         5.07 o                         
   8  16   4         74.56         66.93         7.47 o                         
   9  16   4          2.83         13.08         8.02 o                         
   1  17   4          2.05          5.27         4.13 o                         
   2  17   4         97.43        112.57         9.09 o                         
   3  17   4          5.82          3.20         4.18 o                         
   4  17   4        126.15        149.67        11.29 o                         
   5  17   4         94.10         89.10         8.21 o                         
   6  17   4          6.23          2.67         3.99 o                         
   7  17   4         54.06         51.45         6.81 o                         
  -4 -13   5        172.70        170.17         7.90 o                         
  -3 -13   5        131.39        148.59        10.77 o                         
  -2 -13   5         13.70         16.16         3.63 o                         
  -1 -13   5          9.85          6.47         3.34 o                         
   0 -13   5         65.67         60.24         5.24 o                         
  -7 -12   5        237.67        268.24        15.95 o                         
  -6 -12   5         62.97         66.13        12.30 o                         
  -5 -12   5         29.61         48.37         9.56 o                         
  -4 -12   5          0.25         -1.45         5.21 o                         
  -3 -12   5         24.35         30.17         3.66 o                         
  -2 -12   5        135.36        155.96         8.99 o                         
  -1 -12   5         41.73         39.61         4.79 o                         
   0 -12   5        157.20        151.49         7.67 o                         
   1 -12   5         32.53         38.58         4.58 o                         
   2 -12   5       1241.09       1275.81        22.80 o                         
   3 -12   5         94.74         94.99         7.17 o                         
  -8 -11   5          0.09          2.05         4.11 o                         
  -7 -11   5        110.79         97.36         9.22 o                         
  -6 -11   5         28.11         32.52         7.88 o                         
  -5 -11   5        225.58        241.14        16.24 o                         
  -4 -11   5         12.99         12.82         3.20 o                         
  -3 -11   5         16.11         17.72         3.35 o                         
  -2 -11   5        310.03        342.98        13.99 o                         
  -1 -11   5         60.65         56.37         2.80 o                         
   0 -11   5       1317.16       1385.94        29.95 o                         
   1 -11   5         11.25         14.42         3.34 o                         
   2 -11   5        518.98        541.75        12.98 o                         
   3 -11   5          4.25         -2.04         3.66 o                         
   4 -11   5          0.01         -0.26         1.39 o                         
  -9 -10   5        791.94        905.32        35.21 o                         
  -8 -10   5          3.84         -3.39         4.68 o                         
  -7 -10   5          0.30         -0.32         4.33 o                         
  -6 -10   5          1.86          4.47         3.32 o                         
  -5 -10   5        100.17         88.76         8.69 o                         
  -4 -10   5       1034.94       1038.48        30.07 o                         
  -3 -10   5          0.31          0.53         1.17 o                         
  -2 -10   5         15.00         16.01         2.85 o                         
  -1 -10   5        112.82        101.08         4.04 o                         
   0 -10   5         53.36         48.45         2.40 o                         
   1 -10   5         21.68         22.19         3.94 o                         
   2 -10   5        496.33        497.32        14.95 o                         
   3 -10   5         11.69         21.37         3.48 o                         
   4 -10   5          0.98         -1.59         1.88 o                         
   5 -10   5        324.73        312.29         9.80 o                         
   6 -10   5         11.46         25.46         4.67 o                         
  -9  -9   5        255.59        292.57        19.76 o                         
  -8  -9   5         21.60         15.01         5.20 o                         
  -7  -9   5        242.19        233.23        14.61 o                         
  -6  -9   5          8.12          3.64         2.74 o                         
  -5  -9   5          5.53          7.88         3.04 o                         
  -4  -9   5         20.20          9.07         2.73 o                         
  -3  -9   5        112.38        100.00         3.22 o                         
  -2  -9   5        263.66        222.35         6.06 o                         
  -1  -9   5          7.80          6.11         1.79 o                         
   0  -9   5         39.83         66.18         3.22 o                         
   1  -9   5          9.36         10.59         1.50 o                         
   2  -9   5         26.90         33.30         2.49 o                         
   3  -9   5          4.99          7.31         2.33 o                         
   4  -9   5          2.02          1.59         2.33 o                         
   5  -9   5        590.89        605.58        14.39 o                         
   6  -9   5         63.66         63.75         6.33 o                         
   7  -9   5         79.22         71.24         8.53 o                         
 -10  -8   5         17.05         16.16         6.00 o                         
  -9  -8   5        133.32        112.85         9.68 o                         
  -8  -8   5         58.67         53.78         5.84 o                         
  -7  -8   5         78.55         72.29         6.36 o                         
  -6  -8   5         22.38         17.71         5.89 o                         
  -5  -8   5         24.34         27.13         3.24 o                         
  -4  -8   5       2395.71       2347.51        37.20 o                         
  -3  -8   5         85.66         85.30         3.20 o                         
  -2  -8   5        211.95        231.38         6.34 o                         
  -1  -8   5        223.43        227.50         6.67 o                         
   0  -8   5        300.59        315.39         7.34 o                         
   1  -8   5         14.79         14.56         1.83 o                         
   2  -8   5        192.83        189.41         5.62 o                         
   3  -8   5        134.62        159.73         7.63 o                         
   4  -8   5         23.13         17.54         2.39 o                         
   5  -8   5        270.84        308.60         9.86 o                         
   6  -8   5         97.92         97.34         7.86 o                         
   7  -8   5          6.68          4.91         3.62 o                         
   8  -8   5        137.10        141.20         9.06 o                         
 -10  -7   5          8.86          7.63         4.49 o                         
  -9  -7   5          2.66          1.46         3.22 o                         
  -8  -7   5       1226.12       1251.95        28.90 o                         
  -7  -7   5        216.98        228.49         9.56 o                         
  -6  -7   5        236.51        183.78         8.45 o                         
  -5  -7   5         47.97         50.98         4.02 o                         
  -4  -7   5       1271.94       1192.38        21.60 o                         
  -3  -7   5          0.02          3.12         1.31 o                         
  -2  -7   5         55.45         44.04         3.29 o                         
  -1  -7   5        504.29        513.16        10.24 o                         
   0  -7   5          4.42          5.01         3.42 o                         
   1  -7   5          4.67          0.16         2.25 o                         
   2  -7   5        199.84        211.09         5.92 o                         
   3  -7   5       1137.93       1074.96        17.58 o                         
   4  -7   5        173.26        179.55         6.00 o                         
   5  -7   5        424.79        419.25        11.45 o                         
   6  -7   5        178.23        177.84         9.73 o                         
   7  -7   5         78.99         99.44        10.02 o                         
   8  -7   5         14.62         15.11         4.82 o                         
   9  -7   5          7.47         29.28         6.92 o                         
 -11  -6   5         12.54         14.93         6.46 o                         
 -10  -6   5        166.47        160.18        10.80 o                         
  -9  -6   5          5.62          5.45         3.37 o                         
  -8  -6   5        392.53        411.71        14.11 o                         
  -7  -6   5        632.92        609.72        16.61 o                         
  -6  -6   5        543.41        519.52        13.55 o                         
  -5  -6   5        166.05        148.67         5.06 o                         
  -4  -6   5       1221.26       1197.33        22.58 o                         
  -3  -6   5       1082.72       1052.50        15.34 o                         
  -2  -6   5         20.65         22.65         2.11 o                         
  -1  -6   5       3631.20       3592.74        54.24 o                         
   0  -6   5        332.92        370.36         8.06 o                         
   1  -6   5       4823.43       4652.51        59.76 o                         
   2  -6   5          2.78          1.27         1.38 o                         
   3  -6   5       2277.88       2324.91        35.40 o                         
   4  -6   5          0.12          0.10         1.63 o                         
   5  -6   5        323.58        327.21        13.11 o                         
   6  -6   5        211.22        206.14        10.65 o                         
   7  -6   5         30.48         30.41         4.19 o                         
   8  -6   5         62.97         50.56         5.65 o                         
   9  -6   5         90.14         92.81         7.36 o                         
 -11  -5   5          2.46          1.82         3.24 o                         
 -10  -5   5        907.07        951.52        26.15 o                         
  -9  -5   5          1.31          4.26         2.75 o                         
  -8  -5   5       1952.76       1908.09        53.69 o                         
  -7  -5   5          5.23          5.43         3.17 o                         
  -6  -5   5          5.87          2.63         3.87 o                         
  -5  -5   5        493.37        480.29        10.16 o                         
  -4  -5   5         48.01         45.61         2.81 o                         
  -3  -5   5       3286.77       3174.35        42.03 o                         
  -2  -5   5          5.00          9.57         1.22 o                         
  -1  -5   5       1526.24       1478.16        20.20 o                         
   0  -5   5        636.27        613.84        10.88 o                         
   1  -5   5       4893.60       4971.70        67.81 o                         
   2  -5   5        425.04        415.56         8.50 o                         
   3  -5   5        252.39        238.82         6.85 o                         
   4  -5   5        592.36        564.78        11.63 o                         
   5  -5   5         35.33         34.42         3.24 o                         
   6  -5   5        117.79        100.39         6.02 o                         
   7  -5   5        232.68        242.58         9.08 o                         
   8  -5   5        184.11        161.62         8.92 o                         
   9  -5   5         31.37         28.19         5.57 o                         
  10  -5   5         38.71         40.47         6.03 o                         
 -11  -4   5          4.12          5.72         4.01 o                         
 -10  -4   5        384.61        385.79        12.84 o                         
  -9  -4   5        160.22        168.06         8.93 o                         
  -8  -4   5        174.83        167.14         7.48 o                         
  -7  -4   5        157.53        155.06         6.61 o                         
  -6  -4   5          6.64          6.60         2.09 o                         
  -5  -4   5         65.31         69.66         3.62 o                         
  -4  -4   5        459.45        455.36         9.89 o                         
  -3  -4   5       1951.77       2039.49        26.53 o                         
  -2  -4   5        438.54        416.06         9.18 o                         
  -1  -4   5         44.44         56.50         2.41 o                         
   0  -4   5          6.58          6.82         0.91 o                         
   1  -4   5        610.36        565.79         9.90 o                         
   2  -4   5        273.73        290.92         6.03 o                         
   3  -4   5         21.17         21.44         2.25 o                         
   4  -4   5          9.49          9.05         1.74 o                         
   5  -4   5        180.88        177.56         5.32 o                         
   6  -4   5        809.59        732.70        15.96 o                         
   7  -4   5          0.55         -1.80         2.67 o                         
   8  -4   5         46.71         49.29         5.13 o                         
   9  -4   5        313.61        325.40        13.84 o                         
  10  -4   5         23.90         30.35         5.46 o                         
  11  -4   5          0.97          1.58         4.83 o                         
 -11  -3   5          4.61         -1.64         5.73 o                         
 -10  -3   5          3.53          5.34         3.69 o                         
  -9  -3   5         94.18         95.44         7.00 o                         
  -8  -3   5         75.25         68.91         8.69 o                         
  -7  -3   5         67.18         77.13         5.70 o                         
  -6  -3   5        223.26        234.44         9.08 o                         
  -5  -3   5        115.65        123.54         5.37 o                         
  -4  -3   5        671.47        633.36        12.16 o                         
  -3  -3   5       3149.15       3474.46        41.95 o                         
  -2  -3   5        154.06        144.59         4.10 o                         
  -1  -3   5       1890.41       2157.67        29.90 o                         
   0  -3   5        627.07        662.61         8.29 o                         
   1  -3   5         44.01         47.49         2.21 o                         
   2  -3   5        135.67        119.26         3.06 o                         
   3  -3   5          0.76         -0.39         0.93 o                         
   4  -3   5       5888.32       5740.56        74.37 o                         
   5  -3   5         94.49         95.04         4.56 o                         
   6  -3   5        723.73        673.10        13.50 o                         
   7  -3   5        252.77        279.18        10.39 o                         
   8  -3   5        252.95        278.73        10.49 o                         
   9  -3   5          5.42          1.50         3.13 o                         
  10  -3   5        109.20        112.46         8.37 o                         
  11  -3   5        905.73        921.62        28.48 o                         
 -11  -2   5          3.38         -1.81         4.24 o                         
 -10  -2   5         57.91         44.41         6.18 o                         
  -9  -2   5         94.17        111.49         7.55 o                         
  -8  -2   5         37.63         44.76         4.99 o                         
  -7  -2   5       3566.26       3619.47        55.89 o                         
  -6  -2   5        589.68        544.51        13.43 o                         
  -5  -2   5       1586.99       1544.13        26.39 o                         
  -4  -2   5        170.45        178.66         5.78 o                         
  -3  -2   5        461.92        494.95         8.18 o                         
  -2  -2   5        115.11        100.25         2.69 o                         
  -1  -2   5       1264.00       1337.40        18.02 o                         
   0  -2   5       2080.85       1962.62        25.27 o                         
   1  -2   5        483.54        497.96         9.15 o                         
   3  -2   5         62.22         68.37         2.30 o                         
   4  -2   5        105.50        128.28         3.83 o                         
   5  -2   5         14.99         20.26         3.04 o                         
   6  -2   5        294.45        286.33         7.23 o                         
   7  -2   5         50.01         64.50         4.26 o                         
   8  -2   5         93.65         88.71         6.44 o                         
   9  -2   5         17.99         13.12         3.20 o                         
  10  -2   5         87.95        111.36         6.83 o                         
  11  -2   5        241.80        214.87        10.35 o                         
  12  -2   5          1.14          6.07         5.98 o                         
 -11  -1   5        642.95        642.95        25.40 o                         
 -10  -1   5         18.32         15.16         4.11 o                         
  -9  -1   5       1122.05       1176.31        23.84 o                         
  -8  -1   5          0.37          2.84         3.12 o                         
  -7  -1   5       1786.47       1677.47        31.03 o                         
  -6  -1   5          0.22         -0.43         2.37 o                         
  -5  -1   5          1.86          1.91         2.14 o                         
  -4  -1   5        178.93        170.80         5.10 o                         
  -3  -1   5        166.67        177.87         4.50 o                         
  -2  -1   5       1416.49       1421.33        22.13 o                         
  -1  -1   5        177.98        193.13         4.57 o                         
   0  -1   5       1683.73       1702.50        20.50 o                         
   1  -1   5       3470.47       3550.14        35.67 o                         
   2  -1   5         53.05         53.87         2.46 o                         
   3  -1   5          1.18          7.90         1.96 o                         
   4  -1   5       1387.91       1459.14        18.14 o                         
   5  -1   5        104.97        122.29         4.10 o                         
   6  -1   5          0.33          2.28         1.60 o                         
   7  -1   5        793.20        743.53        13.61 o                         
   8  -1   5        146.85        159.09         6.75 o                         
   9  -1   5        925.61        895.11        19.18 o                         
  10  -1   5          2.40          3.00         3.39 o                         
  11  -1   5         53.53         55.32         6.21 o                         
  12  -1   5         24.09         18.13         5.46 o                         
 -11   0   5          3.75          0.01         4.11 o                         
 -10   0   5         26.76         27.14         4.60 o                         
  -9   0   5         99.37         93.07         7.14 o                         
  -8   0   5        114.51        108.89         7.55 o                         
  -7   0   5        321.15        326.86        10.02 o                         
  -6   0   5        509.48        503.82        13.02 o                         
  -5   0   5         15.77         18.83         4.20 o                         
  -4   0   5        485.43        464.78        11.32 o                         
  -3   0   5        570.86        603.93        10.42 o                         
  -2   0   5         17.89         24.04         2.18 o                         
  -1   0   5        664.38        724.89         9.44 o                         
   0   0   5         43.18         48.93         2.16 o                         
   1   0   5       1475.07       1408.84        15.40 o                         
   2   0   5       5137.84       5289.08       125.14 o                         
   3   0   5        173.31        184.39         3.95 o                         
   4   0   5          2.29          3.60         0.89 o                         
   5   0   5       3614.93       3866.63        41.80 o                         
   6   0   5         84.43         87.60         3.05 o                         
   7   0   5        368.63        312.07         9.39 o                         
   8   0   5         80.62         79.75         5.11 o                         
   9   0   5       2547.96       2413.88        36.68 o                         
  10   0   5        161.41        174.88         8.12 o                         
  11   0   5          6.25          1.06         3.11 o                         
  12   0   5        508.81        508.56        16.34 o                         
  13   0   5         93.09         94.04         9.25 o                         
 -11   1   5        224.31        226.98        11.03 o                         
 -10   1   5         50.46         56.23         5.84 o                         
  -9   1   5        100.52        125.77         9.49 o                         
  -8   1   5        538.22        510.48        13.91 o                         
  -7   1   5        260.54        254.81         8.96 o                         
  -6   1   5        206.81        205.33         7.78 o                         
  -5   1   5        175.31        180.36         8.94 o                         
  -4   1   5       1240.21       1317.21        25.79 o                         
  -3   1   5         53.28         59.52         3.91 o                         
  -2   1   5        767.61        799.86        16.12 o                         
  -1   1   5       1019.44       1044.62        16.62 o                         
   0   1   5         43.36         36.06         1.43 o                         
   1   1   5        251.89        303.09         4.20 o                         
   2   1   5       1050.09       1072.97        12.04 o                         
   3   1   5      11479.68      12260.05       295.31 o                         
   4   1   5         57.98         76.26         2.60 o                         
   5   1   5       3958.66       3439.86        37.87 o                         
   6   1   5       1164.23       1136.16        14.53 o                         
   7   1   5       1733.02       1642.75        22.07 o                         
   8   1   5         37.11         43.46         3.00 o                         
   9   1   5        125.38        111.49         5.87 o                         
  10   1   5         23.24         13.22         2.05 o                         
  11   1   5         25.82         17.98         4.81 o                         
  12   1   5        525.19        602.33        17.33 o                         
  13   1   5         74.70         84.64         9.10 o                         
 -11   2   5         10.65          5.00         3.89 o                         
 -10   2   5         29.92         22.93         4.62 o                         
  -9   2   5        353.02        343.02        13.05 o                         
  -8   2   5        254.46        240.52         9.82 o                         
  -7   2   5        206.33        186.67         8.01 o                         
  -6   2   5       2093.81       2192.40        33.74 o                         
  -5   2   5        140.69        148.91         6.35 o                         
  -4   2   5        667.77        659.77        14.43 o                         
  -3   2   5        115.50        136.48         5.34 o                         
  -2   2   5        166.71        184.98         5.68 o                         
  -1   2   5       1543.46       1460.92        19.75 o                         
   0   2   5       1481.16       1416.17        14.65 o                         
   1   2   5        831.31        814.62         8.81 o                         
   2   2   5         39.75         39.51         1.61 o                         
   3   2   5      17010.63      18332.33       608.16 o                         
   4   2   5        303.15        312.48         6.06 o                         
   5   2   5       4049.14       4297.06        46.17 o                         
   6   2   5         71.70         75.73         4.00 o                         
   7   2   5          4.02          5.69         1.81 o                         
   8   2   5        147.30        119.46         4.35 o                         
   9   2   5         27.46         23.13         2.81 o                         
  10   2   5        449.50        398.30        10.17 o                         
  11   2   5          1.54         -0.38         2.80 o                         
  12   2   5         44.56         49.98         6.51 o                         
  13   2   5         21.05         30.89         6.71 o                         
 -10   3   5         31.07         22.43         4.47 o                         
  -9   3   5         67.19         65.82         5.49 o                         
  -8   3   5        211.92        215.21         9.10 o                         
  -7   3   5        138.48        158.42         7.40 o                         
  -6   3   5          5.44          9.64         2.96 o                         
  -5   3   5         69.61         73.12         4.29 o                         
  -4   3   5       6285.60       6355.47        75.99 o                         
  -3   3   5          3.14          7.19         2.87 o                         
  -2   3   5       1035.95       1107.20        19.91 o                         
  -1   3   5        204.31        222.89         4.86 o                         
   0   3   5       6098.88       5994.98        87.86 o                         
   2   3   5         17.91         11.99         1.08 o                         
   3   3   5       1114.02       1287.54        13.58 o                         
   4   3   5        710.53        688.68         9.82 o                         
   5   3   5        309.42        299.54         6.24 o                         
   6   3   5         57.70         54.09         2.99 o                         
   7   3   5          5.56         14.69         2.46 o                         
   8   3   5        705.88        725.72        14.88 o                         
   9   3   5          6.45          5.32         2.47 o                         
  10   3   5         86.29         82.03         5.58 o                         
  11   3   5         32.82         29.93         4.26 o                         
  12   3   5          0.30          2.79         5.25 o                         
  13   3   5          0.77          8.38         3.99 o                         
 -10   4   5          7.49          8.14         3.47 o                         
  -9   4   5          5.13          4.12         4.31 o                         
  -8   4   5        941.65        947.10        18.54 o                         
  -7   4   5          0.27          0.09         2.66 o                         
  -6   4   5        473.58        469.49         9.82 o                         
  -5   4   5       1411.73       1438.57        21.95 o                         
  -4   4   5        814.79        857.77        14.49 o                         
  -3   4   5       3196.70       3215.91        40.55 o                         
  -2   4   5        784.18        824.17        13.18 o                         
  -1   4   5       3000.07       3000.59        37.29 o                         
   0   4   5        185.46        185.38         6.44 o                         
   1   4   5        434.05        469.06         6.58 o                         
   2   4   5         55.66         59.40         2.00 o                         
   3   4   5        313.97        411.04         6.37 o                         
   4   4   5        222.38        242.31         5.36 o                         
   5   4   5         22.82         13.72         2.28 o                         
   6   4   5       2161.92       2131.13        28.61 o                         
   7   4   5         29.31         37.02         3.04 o                         
   8   4   5       5314.24       5251.92        64.64 o                         
   9   4   5        229.60        233.02         7.41 o                         
  10   4   5        709.19        727.48        14.45 o                         
  11   4   5          0.01          9.04         3.04 o                         
  12   4   5          2.44          2.19         3.42 o                         
  13   4   5        286.49        265.96        11.69 o                         
 -10   5   5         14.26         14.94         5.02 o                         
  -9   5   5         18.22         23.72         3.44 o                         
  -8   5   5        286.91        279.20         8.80 o                         
  -7   5   5        475.91        465.66        11.73 o                         
  -6   5   5         45.45         52.48         3.99 o                         
  -5   5   5          4.83          8.53         1.74 o                         
  -4   5   5        208.64        211.94         6.87 o                         
  -3   5   5         74.47         81.84         3.84 o                         
  -2   5   5          0.28          1.78         1.35 o                         
  -1   5   5         55.34         53.27         2.64 o                         
   0   5   5       1222.93       1273.31        19.05 o                         
   1   5   5        155.40        185.08         3.78 o                         
   2   5   5         15.15         17.88         1.60 o                         
   3   5   5         15.16         26.89         1.93 o                         
   4   5   5       9042.32       8489.62       276.42 o                         
   5   5   5        375.92        372.36         8.53 o                         
   6   5   5        545.01        509.03         9.74 o                         
   7   5   5         76.66         86.34         4.39 o                         
   8   5   5       1478.19       1478.67        22.22 o                         
   9   5   5          0.09          4.76         2.37 o                         
  10   5   5        823.74        799.17        15.35 o                         
  11   5   5         14.27         17.48         4.85 o                         
  12   5   5          5.40          6.57         4.82 o                         
  13   5   5        300.41        287.53        11.49 o                         
  14   5   5          7.21         14.47         5.19 o                         
  -9   6   5          3.00          3.67         3.91 o                         
  -8   6   5          7.03          8.29         3.95 o                         
  -7   6   5        163.63        162.67        10.65 o                         
  -6   6   5         65.59         81.82         7.24 o                         
  -5   6   5        372.73        363.32        10.78 o                         
  -4   6   5        558.32        547.62        12.06 o                         
  -3   6   5         36.46         30.32         2.48 o                         
  -2   6   5          0.12          4.82         1.67 o                         
  -1   6   5        579.65        569.73         8.98 o                         
   0   6   5        365.95        379.81         6.34 o                         
   1   6   5        237.61        229.20         5.35 o                         
   2   6   5       1806.71       1973.89        23.44 o                         
   3   6   5        512.16        516.94         8.94 o                         
   4   6   5        889.71        931.59        12.96 o                         
   5   6   5        526.54        542.38        12.47 o                         
   6   6   5       8071.55       8206.87       120.92 o                         
   7   6   5         46.71         52.35         3.26 o                         
   8   6   5       1073.22       1021.79        16.80 o                         
   9   6   5         70.65         77.50         6.14 o                         
  10   6   5          2.57         -2.17         3.10 o                         
  11   6   5       1190.22       1212.49        25.20 o                         
  12   6   5         50.36         61.43         7.61 o                         
  13   6   5        517.47        571.30        15.98 o                         
  14   6   5          6.82         13.20         4.80 o                         
  -9   7   5          0.00         -6.18         4.12 o                         
  -8   7   5          0.94          1.49         3.88 o                         
  -7   7   5         96.42        134.08         8.65 o                         
  -6   7   5          0.74          3.23         3.21 o                         
  -5   7   5        206.83        191.00         8.06 o                         
  -4   7   5         22.74         23.73         3.35 o                         
  -3   7   5        121.60        111.57         4.60 o                         
  -2   7   5         38.51         35.11         2.52 o                         
  -1   7   5          6.43          4.02         1.70 o                         
   0   7   5       8595.82       8585.62       179.66 o                         
   1   7   5        817.49        836.60        11.83 o                         
   2   7   5       6820.66       6563.08       123.33 o                         
   3   7   5        432.40        428.83         7.05 o                         
   4   7   5      12070.14      11791.68       380.15 o                         
   5   7   5       1411.23       1441.70        20.63 o                         
   6   7   5         14.00          9.77         2.03 o                         
   7   7   5        307.02        331.71         7.38 o                         
   8   7   5          6.97          4.19         1.22 o                         
   9   7   5        431.26        476.70        13.05 o                         
  10   7   5        164.84        161.48         8.81 o                         
  11   7   5          1.74         -4.54         3.03 o                         
  12   7   5          0.76          2.95         3.26 o                         
  13   7   5          4.63          8.06         3.73 o                         
  14   7   5          6.51         10.96         5.34 o                         
  -8   8   5         40.64         46.67         8.02 o                         
  -7   8   5        146.41        131.39        11.31 o                         
  -6   8   5          0.18         -3.54         2.36 o                         
  -5   8   5          2.17          5.16         3.14 o                         
  -4   8   5       1008.76        987.48        19.82 o                         
  -3   8   5       1343.27       1324.43        21.81 o                         
  -2   8   5        663.75        706.61        13.32 o                         
  -1   8   5         83.78         86.39         3.28 o                         
   0   8   5       5483.84       5553.98        70.12 o                         
   1   8   5       1190.42       1199.59        15.87 o                         
   2   8   5        208.80        225.14         5.25 o                         
   3   8   5        112.45        124.80         3.31 o                         
   4   8   5       3380.56       3382.32        38.98 o                         
   5   8   5        456.09        516.59         8.40 o                         
   6   8   5         43.99         51.33         2.66 o                         
   7   8   5         59.95         45.80         1.96 o                         
   8   8   5        369.72        342.33         9.93 o                         
   9   8   5        131.75        129.61         8.11 o                         
  10   8   5         74.61         81.14         6.92 o                         
  11   8   5          2.97         -3.85         2.57 o                         
  12   8   5          2.26          6.66         4.01 o                         
  13   8   5         70.08         72.37         8.76 o                         
  14   8   5          5.13          6.89         4.33 o                         
  -8   9   5          0.05         -2.30        19.95 o                         
  -7   9   5        246.17        248.32        11.88 o                         
  -6   9   5          4.16          4.13         4.19 o                         
  -5   9   5        120.09        100.03         7.15 o                         
  -4   9   5         11.20         11.06         6.09 o                         
  -3   9   5        143.67        133.40         5.34 o                         
  -2   9   5        227.12        240.05        11.73 o                         
  -1   9   5        672.46        665.48        13.61 o                         
   0   9   5        476.22        503.66        13.43 o                         
   1   9   5        123.48        144.89         6.88 o                         
   2   9   5        121.95        120.02         4.70 o                         
   3   9   5        109.16        130.19         3.46 o                         
   4   9   5        834.42        818.10        13.70 o                         
   5   9   5         81.55         88.29         3.65 o                         
   6   9   5        102.11         95.39         6.26 o                         
   7   9   5        563.17        513.30         8.22 o                         
   8   9   5         39.63         46.05         6.29 o                         
   9   9   5       2811.62       2842.01        45.19 o                         
  10   9   5         18.33         15.95         3.98 o                         
  11   9   5          0.14          0.42         3.21 o                         
  12   9   5        120.54        113.44         8.10 o                         
  13   9   5         40.99         45.67         6.02 o                         
  -7  10   5        139.17        132.10        10.10 o                         
  -6  10   5         59.31         91.50         8.63 o                         
  -5  10   5          8.83          6.90         3.78 o                         
  -4  10   5          0.99          5.47         3.17 o                         
  -3  10   5         43.04         45.06         4.12 o                         
  -2  10   5        320.45        306.51        11.70 o                         
  -1  10   5         36.63         33.27         3.49 o                         
   0  10   5        394.27        363.63         9.10 o                         
   1  10   5        110.40         79.47         4.76 o                         
   2  10   5         47.25         35.22         3.09 o                         
   3  10   5        517.94        519.69         9.86 o                         
   4  10   5          9.24          8.49         2.13 o                         
   5  10   5       4581.65       4475.01        68.99 o                         
   6  10   5         50.11         58.49         5.52 o                         
   7  10   5       1655.69       1637.07        26.91 o                         
   8  10   5          0.11         -0.16         3.33 o                         
   9  10   5         12.50         14.03         4.38 o                         
  10  10   5          0.45         -2.30         2.46 o                         
  11  10   5        299.15        282.62        10.83 o                         
  12  10   5        566.29        533.80        16.11 o                         
  13  10   5         24.37         33.37         5.92 o                         
  -7  11   5         72.23         75.63         9.08 o                         
  -6  11   5        134.38        148.10         9.61 o                         
  -5  11   5          4.58          8.93         3.63 o                         
  -4  11   5        141.83        108.80         6.28 o                         
  -3  11   5          0.03         -0.88         2.84 o                         
  -2  11   5          5.68          4.31         3.10 o                         
  -1  11   5        383.82        378.81         9.77 o                         
   0  11   5        256.75        268.06         7.01 o                         
   1  11   5        632.34        644.49        14.93 o                         
   2  11   5        420.66        418.79         9.64 o                         
   3  11   5        897.29        894.44        19.57 o                         
   4  11   5         41.01         38.01         3.50 o                         
   5  11   5        277.83        292.32         8.67 o                         
   6  11   5          0.31         -0.71         1.75 o                         
   7  11   5        336.37        328.37         8.35 o                         
   8  11   5        217.93        226.54        11.13 o                         
   9  11   5         32.29         57.27         8.11 o                         
  10  11   5         97.06         92.45         5.42 o                         
  11  11   5         50.59         59.60         8.36 o                         
  12  11   5         33.98         22.12         4.79 o                         
  13  11   5        325.94        347.18        12.67 o                         
  -6  12   5         19.31         12.84         7.11 o                         
  -5  12   5         12.88         17.82         4.51 o                         
  -4  12   5         34.60         33.40         7.57 o                         
  -3  12   5         38.73         37.52         5.67 o                         
  -2  12   5        476.10        489.78        16.04 o                         
  -1  12   5         34.69         33.57         3.25 o                         
   0  12   5          0.55          2.15         2.12 o                         
   1  12   5       1010.47       1058.90        25.21 o                         
   2  12   5         48.60         42.13         3.62 o                         
   3  12   5        179.54        177.49         5.60 o                         
   4  12   5         18.97         17.20         2.29 o                         
   5  12   5        578.14        595.18        13.45 o                         
   6  12   5        699.86        713.21        15.87 o                         
   7  12   5        111.43        127.60         7.49 o                         
   8  12   5        134.45        133.03         7.17 o                         
   9  12   5        230.47        263.22        14.34 o                         
  10  12   5          4.46         15.86         5.47 o                         
  11  12   5        345.99        323.53        14.30 o                         
  12  12   5         34.17         26.46         5.94 o                         
  13  12   5         71.68         94.35         8.76 o                         
  -5  13   5         31.89         31.35         7.32 o                         
  -4  13   5         30.92         26.50         6.89 o                         
  -3  13   5        578.70        561.80        21.91 o                         
  -2  13   5          0.41          2.67         3.80 o                         
  -1  13   5        330.42        346.22        15.49 o                         
   0  13   5         37.55         36.21         3.55 o                         
   1  13   5          8.74         14.67         3.46 o                         
   2  13   5         62.73         59.66         6.28 o                         
   3  13   5        148.45        142.74         9.51 o                         
   4  13   5          1.38         -0.39         1.62 o                         
   5  13   5        198.58        184.12         7.82 o                         
   6  13   5       1002.73        981.96        35.12 o                         
   7  13   5          1.12         -0.18         2.70 o                         
   8  13   5         48.16         48.08         5.68 o                         
   9  13   5         95.33        112.58        10.06 o                         
  10  13   5        367.29        396.80        15.22 o                         
  11  13   5         42.39         40.03         8.56 o                         
  12  13   5         26.23         15.83         5.27 o                         
  -4  14   5          0.74          1.05         6.08 o                         
  -3  14   5         46.52         47.72         8.10 o                         
  -2  14   5         25.55         30.89         6.27 o                         
  -1  14   5          7.13          7.31         3.49 o                         
   0  14   5          0.06         -0.34         3.79 o                         
   1  14   5          2.19         -0.50         2.80 o                         
   2  14   5          0.49          0.77         2.99 o                         
   3  14   5        377.94        360.46        10.76 o                         
   4  14   5        952.96        965.49        22.53 o                         
   5  14   5        492.73        489.95        12.30 o                         
   6  14   5         38.82         44.79         5.48 o                         
   7  14   5        102.20        120.72         8.02 o                         
   8  14   5        438.22        422.67        13.78 o                         
   9  14   5          0.01         -0.36         4.41 o                         
  10  14   5         69.65         74.74         8.91 o                         
  11  14   5          1.06          8.33         5.26 o                         
  12  14   5          0.26          3.17         5.63 o                         
  -2  15   5         42.58         63.41         8.20 o                         
  -1  15   5        251.18        263.08        15.06 o                         
   0  15   5         39.61         31.54         5.26 o                         
   1  15   5         97.99        115.05         7.82 o                         
   2  15   5        140.82        135.32         6.81 o                         
   3  15   5         35.42         29.18         3.88 o                         
   4  15   5        354.95        382.05        15.96 o                         
   5  15   5          8.86          9.33         3.05 o                         
   6  15   5        363.62        353.11        12.56 o                         
   7  15   5          0.07         -3.80         4.10 o                         
   8  15   5        452.37        433.97        21.77 o                         
   9  15   5        301.82        316.10        19.86 o                         
  10  15   5          0.56          4.03         7.16 o                         
  11  15   5          0.13          1.58         7.69 o                         
  -1  16   5         42.60         46.08         6.63 o                         
   0  16   5        173.22        180.33        10.27 o                         
   1  16   5          5.76          7.20         3.45 o                         
   2  16   5        120.27        125.37         9.67 o                         
   3  16   5         44.71         38.97         6.67 o                         
   4  16   5        419.04        420.55        20.63 o                         
   5  16   5         54.77         63.41         7.15 o                         
   6  16   5         72.20         66.82         7.52 o                         
   7  16   5         32.99         42.59         6.93 o                         
   8  16   5         31.46         31.68         5.84 o                         
   9  16   5         15.08          9.38         6.96 o                         
  10  16   5         63.35         62.77        10.63 o                         
   1  17   5         75.18         76.73         8.58 o                         
   2  17   5         20.81         15.37         4.63 o                         
   3  17   5          6.25          6.96         5.29 o                         
   4  17   5        103.32        116.95        10.08 o                         
   5  17   5          2.23         -6.27         4.18 o                         
   6  17   5         18.83         22.51         5.74 o                         
   7  17   5         96.45         94.91         9.20 o                         
   8  17   5          0.12         -1.33         6.60 o                         
  -5 -12   6          1.90          4.05         5.10 o                         
  -4 -12   6        413.51        412.07        15.27 o                         
  -3 -12   6          0.18          0.46         2.53 o                         
  -2 -12   6        953.84       1038.22        23.68 o                         
  -1 -12   6          2.59          1.24         3.20 o                         
   0 -12   6        159.87        149.46         7.13 o                         
   1 -12   6          9.87          8.37         3.76 o                         
  -7 -11   6         54.79         97.94        10.43 o                         
  -6 -11   6        207.39        220.25        14.77 o                         
  -5 -11   6          3.54          1.83         4.30 o                         
  -4 -11   6        100.60         89.58         8.29 o                         
  -3 -11   6          1.57          0.88         2.45 o                         
  -2 -11   6         21.66         27.96         2.85 o                         
  -1 -11   6          1.25          2.77         2.03 o                         
   0 -11   6        100.89        107.44         6.62 o                         
   1 -11   6         40.36         37.57         4.78 o                         
   2 -11   6        220.18        246.53         8.84 o                         
   3 -11   6         18.23         17.17         4.11 o                         
  -8 -10   6          7.74         13.68         5.40 o                         
  -7 -10   6         23.39         26.19         5.80 o                         
  -6 -10   6          4.82          5.89         4.26 o                         
  -5 -10   6          8.64          9.34         4.87 o                         
  -4 -10   6        537.88        521.04        16.98 o                         
  -3 -10   6          0.06          1.82         2.71 o                         
  -2 -10   6       2447.91       2418.76        45.46 o                         
  -1 -10   6         70.92         74.15         5.12 o                         
   0 -10   6        257.57        272.15         7.38 o                         
   1 -10   6          1.07          1.84         3.33 o                         
   2 -10   6         26.39         34.58         4.40 o                         
   3 -10   6         78.86         85.27         4.31 o                         
   4 -10   6         97.88         95.49         5.05 o                         
   5 -10   6         11.58         12.32         2.87 o                         
  -9  -9   6        113.71        168.87        18.77 o                         
  -8  -9   6          2.32         -0.59         4.33 o                         
  -7  -9   6         21.55         20.67         6.08 o                         
  -6  -9   6        959.24       1011.09        27.94 o                         
  -5  -9   6        200.47        209.63        10.59 o                         
  -4  -9   6       2566.81       2462.73        68.22 o                         
  -3  -9   6          3.63          4.19         2.15 o                         
  -2  -9   6         60.52         44.33         4.54 o                         
  -1  -9   6        212.14        221.23         7.19 o                         
   0  -9   6          0.09          0.38         2.01 o                         
   1  -9   6        101.79         94.34         4.56 o                         
   2  -9   6        220.88        216.59         6.55 o                         
   3  -9   6        481.91        528.36        11.99 o                         
   4  -9   6         22.62         21.77         2.67 o                         
   5  -9   6          9.41         11.53         2.84 o                         
   6  -9   6        504.80        536.62        15.99 o                         
  -9  -8   6         43.70         48.10         7.30 o                         
  -8  -8   6         12.34         17.58         4.71 o                         
  -7  -8   6        274.80        249.03        11.48 o                         
  -6  -8   6        113.48        125.37         8.76 o                         
  -5  -8   6         95.88        109.14         7.50 o                         
  -4  -8   6         16.89          0.94         3.71 o                         
  -3  -8   6        432.92        398.97         8.34 o                         
  -2  -8   6          0.03          2.07         1.50 o                         
  -1  -8   6        761.11        749.14        13.84 o                         
   0  -8   6         11.31         16.62         2.08 o                         
   1  -8   6        319.65        272.54         6.96 o                         
   2  -8   6         73.44         77.77         4.00 o                         
   3  -8   6         37.70         46.19         3.40 o                         
   4  -8   6        163.30        159.73         5.94 o                         
   5  -8   6          7.93         13.13         3.11 o                         
   6  -8   6        416.57        376.82        11.89 o                         
   7  -8   6         88.91         81.87         8.01 o                         
 -10  -7   6          6.85          6.47         5.70 o                         
  -9  -7   6         71.65         58.75         9.57 o                         
  -8  -7   6        161.81        165.96         9.83 o                         
  -7  -7   6         67.63         75.23         7.20 o                         
  -6  -7   6         19.79         16.75         3.24 o                         
  -5  -7   6        255.11        257.96        13.98 o                         
  -4  -7   6         22.49         24.65         3.55 o                         
  -3  -7   6       1188.25       1206.47        21.32 o                         
  -2  -7   6         96.17         92.38         4.59 o                         
  -1  -7   6       4161.12       3903.76        48.16 o                         
   0  -7   6         14.00         14.60         1.97 o                         
   1  -7   6         25.67         21.81         2.30 o                         
   2  -7   6         62.05         75.60         4.01 o                         
   3  -7   6       1081.01       1056.88        20.29 o                         
   4  -7   6          0.01         -0.35         1.74 o                         
   5  -7   6         23.97         21.19         4.53 o                         
   6  -7   6        315.04        333.88        11.59 o                         
   7  -7   6         45.48         51.85         5.32 o                         
   8  -7   6        293.04        292.27        12.50 o                         
 -10  -6   6        385.98        400.48        16.89 o                         
  -9  -6   6          1.41         -2.11         3.62 o                         
  -8  -6   6          6.11          9.48         4.55 o                         
  -7  -6   6        805.87        807.39        19.29 o                         
  -6  -6   6        101.45        101.11         6.90 o                         
  -5  -6   6        217.62        225.92        10.76 o                         
  -4  -6   6        225.64        226.31         9.69 o                         
  -3  -6   6       3480.77       3271.48        48.29 o                         
  -2  -6   6        117.55        105.47         4.90 o                         
  -1  -6   6       2175.21       2152.92        37.86 o                         
   0  -6   6         28.97         26.17         3.06 o                         
   1  -6   6        277.19        276.39         6.90 o                         
   2  -6   6        660.44        628.02        11.92 o                         
   3  -6   6         35.30         38.46         4.21 o                         
   4  -6   6       2146.21       2083.00        30.41 o                         
   5  -6   6        291.67        294.40        19.17 o                         
   6  -6   6        354.36        323.66        10.59 o                         
   7  -6   6         30.76         33.61         6.23 o                         
   8  -6   6         93.72         90.47         7.49 o                         
   9  -6   6        183.01        187.79        10.61 o                         
 -10  -5   6          7.44          4.25         5.63 o                         
  -9  -5   6        109.26        104.38         9.47 o                         
  -8  -5   6         21.59         35.38         6.56 o                         
  -7  -5   6        578.29        598.07        18.31 o                         
  -6  -5   6        120.04        115.03         7.25 o                         
  -5  -5   6        273.02        305.06        10.09 o                         
  -4  -5   6        658.47        647.53        14.91 o                         
  -3  -5   6       2606.89       2573.92        39.18 o                         
  -2  -5   6         35.60         42.86         3.49 o                         
  -1  -5   6        434.98        435.19        11.03 o                         
   0  -5   6       2882.22       2907.17        38.83 o                         
   1  -5   6         81.96         88.06         3.88 o                         
   2  -5   6       1171.93       1178.52        20.04 o                         
   3  -5   6        322.29        337.79        10.49 o                         
   4  -5   6         56.77         55.60         3.02 o                         
   5  -5   6         51.10         57.01         4.90 o                         
   6  -5   6        752.09        734.34        14.93 o                         
   7  -5   6         20.33         21.52         4.13 o                         
   8  -5   6        159.52        142.69         8.10 o                         
   9  -5   6         12.95          8.48         5.48 o                         
  10  -5   6         28.39         24.01         5.67 o                         
 -10  -4   6         20.08         27.42         6.48 o                         
  -9  -4   6        277.77        272.13        10.39 o                         
  -8  -4   6          0.02          7.44         3.28 o                         
  -7  -4   6        326.92        338.95        13.54 o                         
  -6  -4   6        118.35        123.35         5.75 o                         
  -5  -4   6       2060.17       2042.14        30.19 o                         
  -4  -4   6        225.54        257.00         8.56 o                         
  -3  -4   6         12.96          8.96         2.31 o                         
  -2  -4   6          3.38          2.15         2.62 o                         
  -1  -4   6        146.62        127.63         4.25 o                         
   0  -4   6       5192.93       4844.57        53.76 o                         
   1  -4   6        317.53        336.55         7.95 o                         
   2  -4   6       3765.17       3637.04        47.83 o                         
   3  -4   6         47.76         48.55         2.32 o                         
   4  -4   6       1211.06       1109.00        16.02 o                         
   5  -4   6          0.22         -0.59         1.83 o                         
   6  -4   6         62.49         50.99         3.54 o                         
   7  -4   6        883.01        901.79        21.70 o                         
   8  -4   6        116.79        101.73         5.90 o                         
   9  -4   6       1387.51       1463.52        38.68 o                         
  10  -4   6          0.07          0.13         3.43 o                         
 -11  -3   6         26.57          9.99         7.10 o                         
 -10  -3   6          0.45         -4.00         3.51 o                         
  -9  -3   6         67.51         75.19         6.54 o                         
  -8  -3   6          6.64          9.77         4.41 o                         
  -7  -3   6         19.88         26.77         4.01 o                         
  -6  -3   6         41.16         41.43         4.27 o                         
  -5  -3   6        762.34        773.73        14.66 o                         
  -4  -3   6       3022.16       3004.86        38.18 o                         
  -3  -3   6        649.67        640.29         9.94 o                         
  -2  -3   6       4308.23       4044.28        49.51 o                         
  -1  -3   6          0.96          0.28         1.21 o                         
   0  -3   6        977.77        905.84        14.77 o                         
   1  -3   6         10.92          8.61         1.28 o                         
   2  -3   6        509.14        520.60         8.47 o                         
   3  -3   6          4.35          6.41         2.20 o                         
   4  -3   6         58.79         59.47         3.33 o                         
   5  -3   6        820.66        789.35        13.95 o                         
   6  -3   6        124.93        119.49         5.56 o                         
   7  -3   6       2129.10       2046.10        34.65 o                         
   8  -3   6          4.52          6.60         3.30 o                         
   9  -3   6         35.48         35.56         5.16 o                         
  10  -3   6         22.03         22.22         4.53 o                         
  11  -3   6         38.09         47.95         7.97 o                         
 -11  -2   6        380.11        405.01        15.24 o                         
 -10  -2   6         10.12          8.11         4.21 o                         
  -9  -2   6        538.51        543.15        17.65 o                         
  -8  -2   6         19.79         25.29         4.99 o                         
  -7  -2   6       1436.75       1418.18        27.19 o                         
  -6  -2   6       1432.74       1407.26        26.14 o                         
  -5  -2   6        638.80        626.39        14.45 o                         
  -4  -2   6        484.20        410.84         8.42 o                         
  -3  -2   6         22.00         25.39         1.91 o                         
  -2  -2   6        825.98        960.13        13.93 o                         
  -1  -2   6        480.48        529.39         8.77 o                         
   0  -2   6         16.97         42.28         3.15 o                         
   1  -2   6        193.28        206.11         4.88 o                         
   2  -2   6        148.80        137.19         3.93 o                         
   3  -2   6          2.84          3.55         1.14 o                         
   4  -2   6         66.50         77.43         3.78 o                         
   5  -2   6         72.31         59.54         4.81 o                         
   6  -2   6        181.76        176.43         6.82 o                         
   7  -2   6        488.79        432.91        10.78 o                         
   8  -2   6         36.96         35.55         4.79 o                         
   9  -2   6         50.60         54.45         5.31 o                         
  10  -2   6          9.03          5.64         3.58 o                         
  11  -2   6          1.41         12.68         4.48 o                         
  12  -2   6        272.43        279.51        21.43 o                         
 -11  -1   6         69.48         66.95         7.96 o                         
 -10  -1   6         38.31         34.03         5.36 o                         
  -9  -1   6         25.14         34.08         5.36 o                         
  -8  -1   6         19.34          5.59         3.66 o                         
  -7  -1   6       1117.72       1103.16        23.04 o                         
  -6  -1   6          3.19          2.30         2.82 o                         
  -5  -1   6          0.61         -0.32         2.35 o                         
  -4  -1   6       2129.62       2110.95        30.92 o                         
  -3  -1   6         70.28         72.69         3.23 o                         
  -2  -1   6       3416.81       3472.97        38.09 o                         
  -1  -1   6        849.89        888.67        12.76 o                         
   0  -1   6        223.87        190.15         4.58 o                         
   1  -1   6        886.50        841.51        10.82 o                         
   2  -1   6        215.02        228.03         5.20 o                         
   3  -1   6        329.99        337.94         6.11 o                         
   4  -1   6         50.69         55.13         2.76 o                         
   5  -1   6       3341.54       3445.06        42.36 o                         
   6  -1   6         58.77         55.91         3.65 o                         
   7  -1   6        326.42        345.72         8.04 o                         
   8  -1   6         12.95         13.19         2.81 o                         
   9  -1   6         31.70         33.21         4.09 o                         
  10  -1   6        431.73        472.60        13.91 o                         
  11  -1   6        108.00         97.68         6.96 o                         
  12  -1   6       1216.54       1317.51        31.58 o                         
 -11   0   6        377.17        381.60        14.88 o                         
 -10   0   6        187.05        187.76        10.38 o                         
  -9   0   6         67.91         74.27         7.24 o                         
  -8   0   6         67.30         80.18         6.92 o                         
  -7   0   6         25.08         20.13         4.01 o                         
  -6   0   6       1208.89       1170.80        23.07 o                         
  -5   0   6         23.46         29.75         4.17 o                         
  -4   0   6        509.58        518.35        12.51 o                         
  -3   0   6         14.68         16.17         2.32 o                         
  -2   0   6        406.61        396.75         7.01 o                         
  -1   0   6        148.03        160.35         3.62 o                         
   0   0   6        293.17        269.03         4.89 o                         
   1   0   6      16530.85      16745.25       561.13 o                         
   2   0   6          0.23          0.02         0.81 o                         
   3   0   6       6187.27       6531.27        80.99 o                         
   4   0   6        466.87        498.38         8.68 o                         
   5   0   6         25.77         10.85         1.41 o                         
   6   0   6          6.32          4.07         1.52 o                         
   7   0   6         20.42         15.32         2.68 o                         
   8   0   6        484.75        499.94        16.84 o                         
   9   0   6         63.91         61.00         5.35 o                         
  10   0   6        813.38        820.45        19.01 o                         
  11   0   6          5.83          6.52         4.50 o                         
  12   0   6          3.15         -5.27         3.94 o                         
 -10   1   6         33.55         38.39         6.00 o                         
  -9   1   6          5.77          3.81         3.52 o                         
  -8   1   6         92.25         97.19         7.02 o                         
  -7   1   6          6.04         -0.64         3.46 o                         
  -6   1   6          6.32          4.34         2.61 o                         
  -5   1   6         26.46         31.91         3.74 o                         
  -4   1   6        272.05        283.61        10.83 o                         
  -3   1   6       1991.33       2097.03        30.65 o                         
  -2   1   6        517.32        515.37        11.32 o                         
  -1   1   6       1066.41        974.11        12.37 o                         
   0   1   6         19.30         25.75         1.69 o                         
   1   1   6       3660.32       3631.08        40.70 o                         
   2   1   6        872.31        890.29        11.40 o                         
   3   1   6         73.09         71.13         2.43 o                         
   4   1   6       1405.25       1432.84        21.36 o                         
   5   1   6       2261.36       2395.91        27.38 o                         
   6   1   6        502.42        506.60         8.56 o                         
   7   1   6          0.27          0.61         1.27 o                         
   8   1   6        621.39        597.86        10.00 o                         
   9   1   6        326.60        315.78         9.25 o                         
  10   1   6       1648.03       1677.66        28.57 o                         
  11   1   6          0.71         -1.85         2.61 o                         
  12   1   6        690.30        709.77        24.96 o                         
  13   1   6         99.20        111.54        13.68 o                         
 -10   2   6         27.36         25.43         5.25 o                         
  -9   2   6          5.08          4.82         4.21 o                         
  -8   2   6          1.82          1.34         3.30 o                         
  -7   2   6          8.62          6.10         3.80 o                         
  -6   2   6        666.92        680.76        16.78 o                         
  -5   2   6         87.88        103.48         5.59 o                         
  -4   2   6         68.65         76.04         4.78 o                         
  -3   2   6       2202.95       2480.04        38.38 o                         
  -2   2   6          7.68         10.47         2.29 o                         
  -1   2   6       1607.29       1772.68        27.63 o                         
   0   2   6        102.02         94.77         3.14 o                         
   1   2   6       1855.93       1912.82        30.33 o                         
   2   2   6       3647.39       3751.78        42.36 o                         
   3   2   6       7849.18       7570.51       173.31 o                         
   4   2   6       1280.18       1396.47        17.14 o                         
   5   2   6         17.86         25.81         2.55 o                         
   6   2   6       6014.45       6123.57        68.34 o                         
   7   2   6        204.31        199.75         5.75 o                         
   8   2   6       9260.23       9036.72       106.32 o                         
   9   2   6          1.07          0.45         1.94 o                         
  10   2   6          3.78          0.10         2.56 o                         
  11   2   6          1.21          0.51         2.52 o                         
  12   2   6          9.16         12.07         3.10 o                         
  13   2   6        608.98        628.27        21.14 o                         
 -10   3   6        133.34        126.79         7.64 o                         
  -9   3   6         95.26        105.63         6.91 o                         
  -8   3   6         16.44         23.68         3.81 o                         
  -7   3   6        366.20        378.21        10.48 o                         
  -6   3   6         94.78        103.99         5.71 o                         
  -5   3   6        402.33        406.60        12.87 o                         
  -4   3   6       1335.50       1329.17        22.11 o                         
  -3   3   6       1640.88       1623.48        25.07 o                         
  -2   3   6          3.81          2.93         1.78 o                         
  -1   3   6       5765.51       5697.62       120.42 o                         
   0   3   6       1048.39       1031.27        14.22 o                         
   1   3   6       1270.09       1298.98        15.83 o                         
   2   3   6        717.30        757.81        10.93 o                         
   3   3   6       1371.96       1459.41        20.89 o                         
   4   3   6       1171.35       1198.22        17.10 o                         
   5   3   6        524.09        554.49        10.01 o                         
   6   3   6       3147.34       3140.83        37.50 o                         
   7   3   6         38.60         40.59         3.19 o                         
   8   3   6        384.11        339.72         8.73 o                         
   9   3   6         27.34         43.71         4.16 o                         
  10   3   6         89.84         96.25         5.49 o                         
  11   3   6         17.71         14.00         2.76 o                         
  12   3   6          2.66         -4.80         3.20 o                         
  13   3   6        664.99        663.72        21.24 o                         
 -10   4   6         15.20         19.48         4.25 o                         
  -9   4   6        116.07        104.55         7.18 o                         
  -8   4   6        218.12        219.76         8.61 o                         
  -7   4   6        204.44        185.04         7.40 o                         
  -6   4   6        177.24        195.45         7.08 o                         
  -5   4   6       1378.38       1453.90        24.39 o                         
  -4   4   6          3.30          2.17         2.21 o                         
  -3   4   6        187.16        202.74         7.10 o                         
  -2   4   6         20.57         20.86         2.91 o                         
  -1   4   6        644.14        635.01        10.71 o                         
   0   4   6       2006.00       2053.99        30.46 o                         
   1   4   6         12.07         12.79         1.62 o                         
   2   4   6        650.69        752.58        10.51 o                         
   3   4   6       1090.79       1104.00        15.83 o                         
   4   4   6        414.04        433.36         8.96 o                         
   5   4   6        199.62        200.27         5.50 o                         
   6   4   6       1265.28       1191.35        19.59 o                         
   7   4   6        136.31        134.56         5.18 o                         
   8   4   6        443.87        432.84        10.14 o                         
   9   4   6         15.49         18.90         3.07 o                         
  10   4   6          0.92          2.91         2.29 o                         
  11   4   6          2.69          2.53         2.57 o                         
  12   4   6         11.63          8.24         3.14 o                         
  13   4   6        778.56        814.41        22.55 o                         
 -10   5   6         15.92         17.76         5.74 o                         
  -9   5   6         27.25         27.98         4.61 o                         
  -8   5   6         45.17         61.45         5.45 o                         
  -7   5   6          0.53          0.46         2.88 o                         
  -6   5   6         37.91         46.44         3.60 o                         
  -5   5   6          2.84          1.13         2.33 o                         
  -4   5   6         54.08         64.35         4.95 o                         
  -3   5   6        196.74        206.39         7.03 o                         
  -2   5   6         79.90         76.49         3.93 o                         
  -1   5   6        157.86        159.97         4.73 o                         
   0   5   6         93.04        117.15         5.85 o                         
   1   5   6          9.43         12.41         1.76 o                         
   2   5   6       5250.80       5471.17       104.15 o                         
   3   5   6        334.79        302.23         7.71 o                         
   4   5   6       1461.29       1376.87        19.42 o                         
   5   5   6        385.67        360.10         8.91 o                         
   6   5   6       1608.93       1593.93        22.85 o                         
   7   5   6          5.17         13.64         2.38 o                         
   8   5   6         46.46         56.71         3.95 o                         
   9   5   6       1297.38       1202.41        19.88 o                         
  10   5   6         49.34         47.84         4.43 o                         
  11   5   6       2919.97       2842.53        45.68 o                         
  12   5   6          7.72          7.67         3.31 o                         
  13   5   6        769.27        781.45        19.25 o                         
  14   5   6          1.56         -3.75         5.16 o                         
  -9   6   6          5.45          8.17         4.15 o                         
  -8   6   6         34.17         54.87         6.46 o                         
  -7   6   6        124.23         92.49         4.27 o                         
  -6   6   6        199.41        193.78         9.95 o                         
  -5   6   6         18.02         21.07         3.06 o                         
  -4   6   6        832.87        897.30        17.58 o                         
  -3   6   6         97.05         86.14         4.84 o                         
  -2   6   6         38.57         31.96         2.82 o                         
  -1   6   6       1118.91       1106.64        15.43 o                         
   0   6   6      10267.52       9807.49       320.24 o                         
   1   6   6         31.61         36.13         2.22 o                         
   2   6   6       2058.74       1957.96        22.59 o                         
   3   6   6         70.78         57.79         3.16 o                         
   4   6   6        125.36        106.75         4.77 o                         
   5   6   6        175.07        196.29         6.27 o                         
   6   6   6        238.72        245.34         6.66 o                         
   7   6   6         53.30         69.06         3.84 o                         
   8   6   6          5.07          5.33         2.08 o                         
   9   6   6       4828.47       4807.61        60.49 o                         
  10   6   6        219.22        250.06        11.21 o                         
  11   6   6         39.70         32.35         3.70 o                         
  12   6   6          3.06          5.88         3.95 o                         
  13   6   6         51.06         58.27         7.19 o                         
  14   6   6         43.91         40.77         5.80 o                         
  -9   7   6        233.77        219.23        11.09 o                         
  -8   7   6        139.24        141.07         8.93 o                         
  -7   7   6        147.10        121.48         8.19 o                         
  -6   7   6        770.26        822.13        19.34 o                         
  -5   7   6        201.13        228.50         9.33 o                         
  -4   7   6         43.34         19.45         3.48 o                         
  -3   7   6         51.22         50.74         4.68 o                         
  -2   7   6        406.91        412.59         8.87 o                         
  -1   7   6        340.84        338.31        10.27 o                         
   0   7   6      16517.22      15702.08       504.55 o                         
   1   7   6         58.49         73.23         2.43 o                         
   2   7   6       5833.99       5904.54        68.68 o                         
   3   7   6       2097.18       2076.16        30.88 o                         
   4   7   6        874.78        870.86        12.62 o                         
   5   7   6          9.41         10.64         2.32 o                         
   6   7   6        758.68        800.50        15.13 o                         
   7   7   6        295.07        306.56         7.10 o                         
   8   7   6        691.74        694.86        13.16 o                         
   9   7   6        587.79        564.35        11.63 o                         
  10   7   6         45.40         49.66         4.05 o                         
  11   7   6        144.57        149.73         8.44 o                         
  12   7   6        110.79        109.69         9.47 o                         
  13   7   6          6.78          8.97         3.96 o                         
  14   7   6        411.19        426.73        14.89 o                         
  -8   8   6        186.83        167.84         9.79 o                         
  -7   8   6        514.60        541.53        15.94 o                         
  -6   8   6        273.56        294.12        11.65 o                         
  -5   8   6         43.06         54.80         5.31 o                         
  -4   8   6        292.98        282.59        10.01 o                         
  -3   8   6        320.43        322.64        12.41 o                         
  -2   8   6         82.85         99.98         5.11 o                         
  -1   8   6        310.25        308.37         6.17 o                         
   0   8   6         25.59         23.71         2.49 o                         
   1   8   6        466.27        463.93        12.33 o                         
   2   8   6        172.20        173.84         4.84 o                         
   3   8   6        318.35        302.05         6.56 o                         
   4   8   6         43.61         42.90         2.42 o                         
   5   8   6        169.06        157.52         4.81 o                         
   6   8   6        359.16        347.99         7.96 o                         
   7   8   6         35.80         37.27         2.91 o                         
   8   8   6        341.80        330.08         7.87 o                         
   9   8   6          2.81          4.60         2.50 o                         
  10   8   6        869.66        871.52        20.62 o                         
  11   8   6         26.19         19.81         5.19 o                         
  12   8   6        196.82        212.04        14.02 o                         
  13   8   6          4.66          1.16         3.41 o                         
  14   8   6       1215.14       1177.59        25.75 o                         
  -8   9   6        116.75        122.27         9.45 o                         
  -7   9   6         12.70          9.59         4.57 o                         
  -6   9   6        136.92         99.22         7.35 o                         
  -5   9   6        173.93        180.42         8.16 o                         
  -4   9   6         20.81         30.43         4.15 o                         
  -3   9   6         17.86         17.83         3.31 o                         
  -2   9   6        250.81        250.17         8.61 o                         
  -1   9   6         23.19         33.10         3.49 o                         
   0   9   6          0.73         -0.52         1.83 o                         
   1   9   6        536.84        561.62        11.11 o                         
   2   9   6       1072.92       1096.49        16.42 o                         
   3   9   6         48.06         32.59         2.00 o                         
   4   9   6        332.17        324.74         6.22 o                         
   5   9   6        384.23        374.32         7.69 o                         
   6   9   6        251.67        239.00         5.51 o                         
   7   9   6        149.57        162.71         4.72 o                         
   8   9   6        956.89        891.84        20.29 o                         
   9   9   6        473.41        435.06        12.21 o                         
  10   9   6          7.22          4.58         3.31 o                         
  11   9   6         15.74         27.34         4.41 o                         
  12   9   6       1335.89       1399.13        27.00 o                         
  13   9   6          7.93         12.66         4.51 o                         
  14   9   6          0.15          2.05         4.25 o                         
  -7  10   6          2.07         -5.24        10.16 o                         
  -6  10   6        151.09        131.74         8.37 o                         
  -5  10   6         79.36         71.86         6.65 o                         
  -4  10   6         74.09         83.11         8.72 o                         
  -3  10   6         60.55         85.82         5.58 o                         
  -2  10   6        134.81        140.77         7.74 o                         
  -1  10   6        284.58        285.13         8.01 o                         
   0  10   6        687.67        646.92        12.42 o                         
   1  10   6         22.52         14.82         2.66 o                         
   2  10   6          0.64         -0.21         1.37 o                         
   3  10   6        634.35        648.24        11.04 o                         
   4  10   6        102.76         99.76         3.28 o                         
   5  10   6       1528.70       1542.06        20.92 o                         
   6  10   6          1.81          1.53         1.95 o                         
   7  10   6        779.58        719.21        13.41 o                         
   8  10   6        146.61        139.02         5.47 o                         
   9  10   6         11.36         17.88         3.31 o                         
  10  10   6        111.26        112.33         7.06 o                         
  11  10   6         40.55         42.78         5.39 o                         
  12  10   6          8.14         17.66         4.38 o                         
  13  10   6          1.09          9.41         5.86 o                         
  -6  11   6         27.51         25.51         5.28 o                         
  -5  11   6          6.99         15.21         6.54 o                         
  -4  11   6        490.90        478.59        18.46 o                         
  -3  11   6         25.42         29.55         5.02 o                         
  -2  11   6         62.41         44.58         6.88 o                         
  -1  11   6          8.40          0.39         1.99 o                         
   0  11   6         37.34         34.45         3.50 o                         
   1  11   6        141.97        148.32         6.86 o                         
   2  11   6         24.99         17.70         2.54 o                         
   3  11   6        760.69        726.28        12.79 o                         
   4  11   6         49.36         50.10         3.40 o                         
   5  11   6        336.27        356.12        10.17 o                         
   6  11   6       1279.50       1303.62        23.60 o                         
   7  11   6        213.40        223.56         8.61 o                         
   8  11   6        553.63        533.04        13.95 o                         
   9  11   6        136.37        121.70         3.93 o                         
  10  11   6         88.43         70.68         5.07 o                         
  11  11   6         27.02         21.20         3.95 o                         
  12  11   6        218.39        213.34         9.98 o                         
  13  11   6        132.31        146.31         9.22 o                         
  -6  12   6         55.92         72.15        10.39 o                         
  -5  12   6         70.49        106.07        11.98 o                         
  -4  12   6         29.40         15.93         7.18 o                         
  -3  12   6        146.61        203.52        22.05 o                         
  -2  12   6        210.76        217.74        12.69 o                         
  -1  12   6        478.25        430.56        10.75 o                         
   0  12   6         38.17         41.91         3.43 o                         
   1  12   6         21.10         20.19         5.59 o                         
   2  12   6         93.71        102.00         6.54 o                         
   3  12   6         79.40         91.80         6.87 o                         
   4  12   6        153.87        151.93         5.48 o                         
   5  12   6         79.73         80.56         4.54 o                         
   6  12   6        194.06        170.79        11.30 o                         
   7  12   6          3.99         -2.28         2.36 o                         
   8  12   6        231.70        207.36         6.42 o                         
   9  12   6          3.48          6.61         5.65 o                         
  10  12   6         59.37         58.13         7.02 o                         
  11  12   6        220.72        222.08        12.28 o                         
  12  12   6        128.22        107.10        10.15 o                         
  13  12   6        900.12        933.14        35.25 o                         
  -5  13   6          3.62          1.41         5.35 o                         
  -4  13   6         18.89         24.85         9.42 o                         
  -3  13   6        123.92         92.73        11.33 o                         
  -2  13   6         25.10         24.75         5.27 o                         
  -1  13   6         16.15         15.84         4.33 o                         
   0  13   6         73.82         63.87         5.39 o                         
   1  13   6        209.75        219.58         8.84 o                         
   2  13   6         85.24         78.96         8.36 o                         
   3  13   6         72.96         76.26         5.22 o                         
   4  13   6         49.87         53.68         8.65 o                         
   5  13   6          5.25          6.45         4.05 o                         
   6  13   6        220.10        203.13         9.28 o                         
   7  13   6          3.73          8.71         3.71 o                         
   8  13   6          2.69          2.76         2.30 o                         
   9  13   6         37.88         55.39         6.34 o                         
  10  13   6         66.71         61.49         7.42 o                         
  11  13   6         91.54         96.05         9.06 o                         
  12  13   6         54.38         61.28         7.97 o                         
  -4  14   6          2.93          8.34         6.25 o                         
  -3  14   6        130.24        163.00        12.25 o                         
  -2  14   6         20.28         10.88         5.53 o                         
  -1  14   6        108.88        118.03         7.90 o                         
   0  14   6          0.64         -0.23         4.17 o                         
   1  14   6        151.62        150.53         8.12 o                         
   2  14   6          2.49         -2.03         2.76 o                         
   3  14   6         34.99         30.34         5.72 o                         
   4  14   6        165.70        155.03         9.18 o                         
   5  14   6          0.15          1.46         2.10 o                         
   6  14   6        738.14        771.61        27.28 o                         
   7  14   6        307.26        279.72        13.04 o                         
   8  14   6        203.37        187.10         7.83 o                         
   9  14   6        156.74        145.48         8.98 o                         
  10  14   6         14.57         13.31         4.78 o                         
  11  14   6        378.13        377.17        15.41 o                         
  12  14   6          0.54          6.65         5.65 o                         
  -2  15   6        111.88         88.59         9.00 o                         
  -1  15   6         62.18         52.35         7.33 o                         
   0  15   6         59.35         65.74         6.90 o                         
   1  15   6         35.61         25.98         4.25 o                         
   2  15   6        429.99        468.87        27.80 o                         
   3  15   6         23.53         20.69         3.14 o                         
   4  15   6          2.63          5.27         4.03 o                         
   5  15   6        527.03        566.44        16.71 o                         
   6  15   6          0.46         -4.14         2.76 o                         
   7  15   6         40.00         32.98         5.39 o                         
   8  15   6        285.63        301.10        14.90 o                         
   9  15   6        253.62        292.13        14.60 o                         
  10  15   6         11.24          5.11         5.77 o                         
  11  15   6        123.30        145.98        16.10 o                         
  -1  16   6         48.90         57.51         7.62 o                         
   0  16   6         32.67         29.83         5.69 o                         
   1  16   6          3.33         -1.56         5.12 o                         
   2  16   6          0.26          2.95         5.21 o                         
   3  16   6         86.48         96.96        11.15 o                         
   4  16   6        114.37        100.33         8.89 o                         
   5  16   6          2.13          4.44         4.92 o                         
   6  16   6         26.28         28.57         6.13 o                         
   7  16   6         58.59         31.30         6.68 o                         
   8  16   6          0.15         -4.27         5.01 o                         
   9  16   6        176.58        186.32        13.20 o                         
  10  16   6          0.11         10.61        11.46 o                         
   1  17   6          0.01         -3.00         3.46 o                         
   2  17   6          4.68          1.74         4.60 o                         
   3  17   6         15.58         10.87         5.73 o                         
   4  17   6         19.55         14.59         8.29 o                         
   5  17   6         19.88         14.86         5.28 o                         
   6  17   6         70.06         52.34         7.54 o                         
   7  17   6        474.84        462.35        18.46 o                         
   8  17   6          0.57          7.44         4.78 o                         
   9  17   6        130.72        129.93        11.06 o                         
  -5 -11   7         27.04         23.41         6.29 o                         
  -4 -11   7        313.28        306.13        13.51 o                         
  -3 -11   7          1.15          0.51         3.19 o                         
  -2 -11   7        282.83        293.04        10.72 o                         
  -1 -11   7         29.17         23.79         2.73 o                         
   0 -11   7         38.12         32.91         4.88 o                         
   1 -11   7        294.42        267.13        16.54 o                         
   2 -11   7        108.68        123.25        10.15 o                         
  -6 -10   7        688.60        713.71        23.66 o                         
  -5 -10   7          4.38         -6.70         4.47 o                         
  -4 -10   7         92.15         86.70         8.98 o                         
  -3 -10   7          1.46          1.40         3.01 o                         
  -2 -10   7        134.28        131.38         7.66 o                         
  -1 -10   7         24.47         21.28         2.75 o                         
   0 -10   7        121.70        131.79         5.48 o                         
   1 -10   7        113.04        130.01         5.93 o                         
   2 -10   7         59.32         76.07        10.68 o                         
   3 -10   7        345.41        363.90         7.69 o                         
   4 -10   7         48.56         46.83         5.26 o                         
  -8  -9   7         11.09          3.07         5.76 o                         
  -7  -9   7          8.08          1.79         4.63 o                         
  -6  -9   7          4.50          0.33         4.88 o                         
  -5  -9   7         41.03         42.03         8.22 o                         
  -4  -9   7         58.19         75.74         6.47 o                         
  -3  -9   7          0.80          6.01         5.85 o                         
  -2  -9   7        234.32        255.83        12.45 o                         
  -1  -9   7        402.59        337.52        10.76 o                         
   0  -9   7         69.47         79.49         4.78 o                         
   1  -9   7         34.81         44.33         3.16 o                         
   2  -9   7        486.09        499.47        13.48 o                         
   3  -9   7         29.33         25.48         3.37 o                         
   4  -9   7         26.27         29.89         3.82 o                         
   5  -9   7         17.20         18.08         3.27 o                         
   6  -9   7        400.36        414.21        14.53 o                         
  -8  -8   7          0.04         -0.47         4.89 o                         
  -7  -8   7         39.71         21.43         6.14 o                         
  -6  -8   7          5.62          8.47         4.93 o                         
  -5  -8   7        197.28        193.36        11.67 o                         
  -4  -8   7        176.17        163.87        11.43 o                         
  -3  -8   7         45.14         59.74         2.91 o                         
  -2  -8   7         78.85         80.01         4.70 o                         
  -1  -8   7        801.58        774.40        21.67 o                         
   0  -8   7        153.61        146.03         5.70 o                         
   1  -8   7         23.31         30.35         2.86 o                         
   2  -8   7         39.38         51.11         3.81 o                         
   3  -8   7          1.14          4.14         2.38 o                         
   4  -8   7       1235.61       1246.97        26.18 o                         
   5  -8   7         31.74         31.07         3.52 o                         
   6  -8   7       2227.00       2285.11        45.96 o                         
   7  -8   7          6.77          5.50         4.88 o                         
  -9  -7   7        111.76        108.92        12.15 o                         
  -8  -7   7          0.12         -0.10         4.56 o                         
  -7  -7   7        866.49        883.64        27.14 o                         
  -6  -7   7         22.43         22.99         4.64 o                         
  -5  -7   7       2139.70       2166.76        41.58 o                         
  -4  -7   7         11.72          7.93         3.30 o                         
  -3  -7   7        908.57        858.53        16.33 o                         
  -2  -7   7          0.50          1.39         2.03 o                         
  -1  -7   7        173.47        191.50         8.99 o                         
   0  -7   7        221.77        234.17         9.31 o                         
   1  -7   7         53.91         48.62         3.06 o                         
   2  -7   7       2383.31       2297.55        33.42 o                         
   3  -7   7          2.02          1.43         1.72 o                         
   4  -7   7        214.66        241.67         6.20 o                         
   5  -7   7          9.70          9.94         2.54 o                         
   6  -7   7          0.02         -0.99         2.40 o                         
   7  -7   7          7.28          6.07         4.21 o                         
   8  -7   7          6.42          5.67         4.67 o                         
  -9  -6   7        573.40        538.76        16.72 o                         
  -8  -6   7          0.20         -0.43         3.70 o                         
  -7  -6   7       1012.00       1002.64        25.12 o                         
  -6  -6   7          0.36         -1.09         3.03 o                         
  -5  -6   7         14.26         11.53         3.69 o                         
  -4  -6   7         50.64         47.04         9.18 o                         
  -3  -6   7        493.87        492.48        11.09 o                         
  -2  -6   7        150.39        160.68         6.99 o                         
  -1  -6   7          0.10          3.98         2.24 o                         
   0  -6   7         18.51         14.64         1.51 o                         
   1  -6   7          1.69          1.53         1.30 o                         
   2  -6   7         95.65         91.79         4.19 o                         
   3  -6   7        270.92        261.76         6.46 o                         
   4  -6   7        843.50        841.57        13.46 o                         
   5  -6   7         85.66         84.93         3.24 o                         
   6  -6   7          0.50          0.32         3.38 o                         
   7  -6   7         22.17         30.70         5.93 o                         
   8  -6   7         41.11         47.65         6.42 o                         
   9  -6   7        393.92        396.76        15.55 o                         
 -10  -5   7          0.01         -4.70         4.58 o                         
  -9  -5   7         90.72        101.56         9.61 o                         
  -8  -5   7         24.17         24.33         4.90 o                         
  -7  -5   7       1138.63       1197.90        25.39 o                         
  -6  -5   7         65.87         57.43         4.54 o                         
  -5  -5   7        496.95        462.12        14.38 o                         
  -4  -5   7        990.59        966.54        22.88 o                         
  -3  -5   7         49.02         56.98         4.02 o                         
  -2  -5   7        131.04        122.40         4.77 o                         
  -1  -5   7        225.26        229.72        10.94 o                         
   0  -5   7       1303.80       1232.43        21.87 o                         
   1  -5   7         11.10          6.43         1.89 o                         
   2  -5   7        811.54        722.14        12.21 o                         
   3  -5   7         35.66         37.14         3.37 o                         
   4  -5   7        719.22        698.64        16.94 o                         
   5  -5   7        191.63        192.46         6.19 o                         
   6  -5   7         10.92          8.71         2.60 o                         
   7  -5   7       1342.60       1379.83        43.99 o                         
   8  -5   7         56.99         49.44         6.19 o                         
   9  -5   7       1613.47       1608.91        40.42 o                         
 -10  -4   7         35.48         22.49         4.40 o                         
  -9  -4   7        262.04        250.36         9.89 o                         
  -8  -4   7         12.07          7.61         3.23 o                         
  -7  -4   7       2291.92       2263.43        38.56 o                         
  -6  -4   7        202.95        203.75         7.59 o                         
  -5  -4   7        149.00        155.27         8.06 o                         
  -4  -4   7       2259.93       2277.51        36.44 o                         
  -3  -4   7         74.23         71.20         6.14 o                         
  -2  -4   7       2592.82       2286.66        33.35 o                         
  -1  -4   7        202.89        228.54         6.77 o                         
   0  -4   7       7840.36       8135.33       101.54 o                         
   1  -4   7          7.13          6.70         1.69 o                         
   2  -4   7        539.15        540.89        13.25 o                         
   3  -4   7       2388.95       2393.49        37.08 o                         
   4  -4   7         22.91         23.27         3.00 o                         
   5  -4   7       1837.67       1953.24        36.02 o                         
   6  -4   7         49.56         49.94         4.22 o                         
   7  -4   7        317.64        279.58        17.15 o                         
   8  -4   7         57.13         55.47         5.18 o                         
   9  -4   7          7.99         11.31         6.08 o                         
  10  -4   7          7.79         -0.01         4.17 o                         
 -10  -3   7          5.28         -3.01         4.90 o                         
  -9  -3   7        231.03        239.08        10.79 o                         
  -8  -3   7        254.97        277.75        13.39 o                         
  -7  -3   7        459.87        437.37        12.76 o                         
  -6  -3   7        169.48        161.41         8.15 o                         
  -5  -3   7         22.90         24.96         3.19 o                         
  -4  -3   7       9369.77       8863.51       103.39 o                         
  -3  -3   7         29.90         30.80         2.86 o                         
  -2  -3   7        132.82        161.85         4.84 o                         
  -1  -3   7         97.16         86.75         4.96 o                         
   0  -3   7        107.11        109.44         3.99 o                         
   1  -3   7       2037.49       1996.80        25.96 o                         
   2  -3   7          0.00          6.87         1.96 o                         
   3  -3   7        159.51        153.72         5.45 o                         
   4  -3   7          8.87          9.65         1.92 o                         
   5  -3   7         41.78         19.66         2.36 o                         
   6  -3   7         54.87         54.77         3.50 o                         
   7  -3   7       2538.73       2413.58        57.51 o                         
   8  -3   7         29.07         32.20         4.52 o                         
   9  -3   7        401.54        458.02        15.74 o                         
  10  -3   7          0.03         -3.67         3.79 o                         
  11  -3   7         51.55         49.02         6.96 o                         
 -10  -2   7         59.70         58.83         8.60 o                         
  -9  -2   7        321.46        299.56        14.54 o                         
  -8  -2   7         53.38         66.78         6.42 o                         
  -7  -2   7          9.96          5.23         3.33 o                         
  -6  -2   7        535.43        515.77        18.22 o                         
  -5  -2   7          7.31         13.89         3.53 o                         
  -4  -2   7       2274.54       2301.71        31.09 o                         
  -3  -2   7        548.80        542.83         9.40 o                         
  -2  -2   7          6.55          2.53         1.57 o                         
  -1  -2   7          8.61         13.48         2.62 o                         
   0  -2   7        463.01        440.90         8.61 o                         
   1  -2   7       2409.92       2282.10        31.17 o                         
   2  -2   7          7.57          5.98         1.59 o                         
   3  -2   7        868.10        815.06        13.91 o                         
   4  -2   7         20.52         22.40         2.44 o                         
   5  -2   7       3541.34       3424.73        50.10 o                         
   6  -2   7         37.08         31.46         3.74 o                         
   7  -2   7        111.05        121.06         6.30 o                         
   8  -2   7         28.50         61.86         5.65 o                         
   9  -2   7         35.05         40.68         6.50 o                         
  10  -2   7        196.82        160.30        11.50 o                         
  11  -2   7         22.36         25.62         6.32 o                         
 -10  -1   7        406.81        438.04        15.37 o                         
  -9  -1   7         13.35          8.12         4.66 o                         
  -8  -1   7        412.53        430.10        14.12 o                         
  -7  -1   7          6.14         10.58         4.17 o                         
  -6  -1   7        938.73        985.72        20.98 o                         
  -5  -1   7        100.23        112.65         7.72 o                         
  -4  -1   7       1439.61       1336.88        21.95 o                         
  -3  -1   7        225.81        226.51         6.25 o                         
  -2  -1   7         65.60         70.40         2.78 o                         
  -1  -1   7       2998.35       3163.12        42.92 o                         
   0  -1   7         68.94         83.26         3.45 o                         
   1  -1   7       1365.49       1488.39        18.69 o                         
   2  -1   7         53.98         44.26         2.65 o                         
   3  -1   7         50.21         41.60         2.55 o                         
   4  -1   7         39.92         47.87         4.14 o                         
   5  -1   7         92.79         72.19         3.77 o                         
   6  -1   7        783.11        755.33        14.44 o                         
   7  -1   7         11.44         15.26         2.75 o                         
   8  -1   7        429.07        412.21        15.31 o                         
   9  -1   7          3.88          0.45         2.63 o                         
  10  -1   7        125.85        125.31         7.38 o                         
  11  -1   7         24.23         19.28         4.16 o                         
  12  -1   7         29.65         43.67         8.68 o                         
 -10   0   7        232.85        190.84        11.29 o                         
  -9   0   7         13.26          7.74         4.21 o                         
  -8   0   7         63.92         63.43         6.45 o                         
  -7   0   7        246.51        239.36        12.92 o                         
  -6   0   7        677.53        685.04        16.77 o                         
  -5   0   7          0.02         -0.20         3.34 o                         
  -4   0   7         22.57         24.24         3.25 o                         
  -3   0   7        710.43        693.79        12.61 o                         
  -2   0   7         17.05         15.54         2.04 o                         
  -1   0   7          7.58          3.59         1.21 o                         
   0   0   7        139.35        130.90         3.73 o                         
   1   0   7        306.88        354.55         6.44 o                         
   2   0   7         27.25         29.66         1.53 o                         
   3   0   7        673.01        649.01         9.76 o                         
   4   0   7         40.56         38.16         2.59 o                         
   5   0   7        186.10        181.61         5.08 o                         
   6   0   7         58.96         51.47         2.74 o                         
   7   0   7         10.71         10.20         1.97 o                         
   8   0   7       2083.23       2010.48        33.86 o                         
   9   0   7          0.19          1.74         2.55 o                         
  10   0   7        281.22        283.59         9.96 o                         
  11   0   7        132.76        115.68         7.70 o                         
  12   0   7        350.86        373.21        13.34 o                         
 -10   1   7          5.48         12.68         4.53 o                         
  -9   1   7         89.23         80.69         6.83 o                         
  -8   1   7         21.39         17.85         4.54 o                         
  -7   1   7         69.99         62.84         6.41 o                         
  -6   1   7        529.32        503.18        13.01 o                         
  -5   1   7         85.84         75.26         5.30 o                         
  -4   1   7         45.29         45.42         4.61 o                         
  -3   1   7        777.08        863.51        14.95 o                         
  -2   1   7        229.87        234.71         7.29 o                         
  -1   1   7       3087.72       3010.15        37.88 o                         
   0   1   7        406.35        410.37         7.32 o                         
   1   1   7       1034.56       1044.76        14.78 o                         
   2   1   7         37.07         37.08         2.24 o                         
   3   1   7        132.79        134.79         2.92 o                         
   4   1   7       9030.13       9331.25       187.85 o                         
   5   1   7         28.49         35.67         2.33 o                         
   6   1   7       2771.16       2395.18        28.26 o                         
   7   1   7         38.36         40.16         2.82 o                         
   8   1   7       2085.44       2094.69        27.87 o                         
   9   1   7         32.48         33.31         4.76 o                         
  10   1   7        356.95        366.00        11.14 o                         
  11   1   7        270.77        296.30        10.62 o                         
  12   1   7          0.54          3.96         3.63 o                         
  13   1   7         44.45         35.04         5.88 o                         
 -10   2   7          6.85          2.29         3.72 o                         
  -9   2   7         29.28         32.94         5.00 o                         
  -8   2   7          1.34         -1.69         3.12 o                         
  -7   2   7        556.09        581.61        14.86 o                         
  -6   2   7          0.07         -3.14         2.09 o                         
  -5   2   7       1689.07       1688.87        27.82 o                         
  -4   2   7        182.67        186.10         7.13 o                         
  -3   2   7       6830.06       6998.82        89.59 o                         
  -2   2   7        445.64        469.47        11.32 o                         
  -1   2   7        233.18        234.12        10.21 o                         
   0   2   7         93.33         89.84         4.51 o                         
   1   2   7        409.17        382.92         8.64 o                         
   2   2   7       6873.58       6759.82       126.41 o                         
   3   2   7        374.92        367.12         7.09 o                         
   4   2   7       2490.50       2362.51        25.97 o                         
   5   2   7         54.87         68.45         3.36 o                         
   6   2   7       1270.16       1264.56        19.01 o                         
   7   2   7         29.75         31.49         3.02 o                         
   8   2   7        136.87        130.06         5.40 o                         
   9   2   7       1188.71       1155.19        18.21 o                         
  10   2   7         14.69         13.65         2.44 o                         
  11   2   7        138.14        137.96         7.69 o                         
  12   2   7        153.61        176.92         9.00 o                         
  13   2   7          5.17          9.93         4.64 o                         
 -10   3   7        185.14        188.75        10.55 o                         
  -9   3   7        140.06        150.50         8.61 o                         
  -8   3   7         20.52         17.01         5.27 o                         
  -7   3   7       1073.66       1047.45        21.69 o                         
  -6   3   7         38.94         42.05         4.53 o                         
  -5   3   7       1772.38       1797.98        29.20 o                         
  -4   3   7          9.65          7.92         2.57 o                         
  -3   3   7         30.92         58.08         4.46 o                         
  -2   3   7         92.31        110.61         5.16 o                         
  -1   3   7         51.19         46.33         4.01 o                         
   0   3   7          3.32          1.73         2.03 o                         
   1   3   7         71.53         72.11         5.64 o                         
   2   3   7        164.88        161.90         5.07 o                         
   3   3   7        165.20        195.71         5.54 o                         
   4   3   7       1010.45       1139.04        16.77 o                         
   5   3   7         29.96         39.23         3.20 o                         
   6   3   7         72.72         95.86         4.98 o                         
   7   3   7        620.06        556.34        14.92 o                         
   8   3   7          3.79         10.85         2.85 o                         
   9   3   7         98.33        110.96         5.98 o                         
  10   3   7          0.56          0.42         2.22 o                         
  11   3   7         41.36         56.12         4.37 o                         
  12   3   7         67.89         54.81         4.66 o                         
  13   3   7        470.87        507.02        16.15 o                         
  -9   4   7         25.38         12.97         5.25 o                         
  -8   4   7          8.75          6.90         3.60 o                         
  -7   4   7          0.77          1.26         3.58 o                         
  -6   4   7          2.64          1.93         3.00 o                         
  -5   4   7         32.42         38.32         4.34 o                         
  -4   4   7        538.63        571.14        13.21 o                         
  -3   4   7          0.05         -1.27         1.99 o                         
  -2   4   7        218.21        193.76         6.99 o                         
  -1   4   7         69.34         78.19         5.00 o                         
   0   4   7        443.12        420.25         9.75 o                         
   1   4   7        256.71        266.82         7.42 o                         
   2   4   7       1466.12       1598.85        25.45 o                         
   3   4   7       2150.93       2295.97        32.05 o                         
   4   4   7       1100.21       1063.44        18.54 o                         
   5   4   7       1230.96       1235.91        18.53 o                         
   6   4   7        960.62        950.18        18.46 o                         
   7   4   7         14.32          9.87         2.47 o                         
   8   4   7         14.53         17.58         3.77 o                         
   9   4   7       9536.13       9255.44       110.27 o                         
  10   4   7         17.72         23.41         3.79 o                         
  11   4   7          3.98          3.36         3.10 o                         
  12   4   7          0.63          0.53         2.51 o                         
  13   4   7        173.92        181.88         8.46 o                         
  -9   5   7         44.24         38.69         5.91 o                         
  -8   5   7          0.55         -1.04         3.42 o                         
  -7   5   7         29.81         18.01         4.98 o                         
  -6   5   7         21.13         21.73         4.79 o                         
  -5   5   7          6.06          9.90         3.29 o                         
  -4   5   7        562.25        591.45        14.21 o                         
  -3   5   7        147.39        157.82         6.57 o                         
  -2   5   7         27.68         17.64         2.90 o                         
  -1   5   7       1606.39       1587.68        24.00 o                         
   0   5   7       8136.25       8359.86       195.86 o                         
   1   5   7        642.86        635.25        11.94 o                         
   2   5   7        882.15        992.04        19.01 o                         
   3   5   7       1479.97       1392.45        23.04 o                         
   4   5   7         49.73         50.93         4.63 o                         
   5   5   7       2534.44       2458.76        34.65 o                         
   6   5   7         32.89         41.31         3.82 o                         
   7   5   7       3486.21       3173.61        44.25 o                         
   8   5   7         14.93         12.99         3.21 o                         
   9   5   7         37.37         31.83         3.80 o                         
  10   5   7         79.10         91.75         5.65 o                         
  11   5   7         60.18         52.95         4.46 o                         
  12   5   7          5.16          8.92         3.16 o                         
  13   5   7          1.41         10.71         4.42 o                         
  -9   6   7          6.40         -3.71         3.51 o                         
  -8   6   7          8.02          8.55         4.02 o                         
  -7   6   7         73.57         93.92         6.35 o                         
  -6   6   7        669.03        659.35        13.96 o                         
  -5   6   7         60.75         54.57         5.20 o                         
  -4   6   7        612.03        636.53        14.83 o                         
  -3   6   7         22.34         31.22         5.59 o                         
  -2   6   7        640.76        719.53        23.20 o                         
  -1   6   7        158.55        170.40         5.26 o                         
   0   6   7       1680.24       1660.48        22.86 o                         
   1   6   7         81.31         81.74         4.50 o                         
   2   6   7        660.00        653.23        11.83 o                         
   3   6   7          0.04          1.02         2.03 o                         
   4   6   7         28.74         36.91         3.11 o                         
   5   6   7        995.85       1099.65        20.05 o                         
   6   6   7         38.12         48.61         4.00 o                         
   7   6   7        723.09        728.08        14.52 o                         
   8   6   7         32.34         43.03         3.68 o                         
   9   6   7       1195.04       1139.41        19.34 o                         
  10   6   7         34.63         45.43         4.43 o                         
  11   6   7         35.53         30.90         5.80 o                         
  12   6   7          7.53          2.25         3.12 o                         
  13   6   7        145.49        172.38        10.27 o                         
  14   6   7          2.68          1.31         4.47 o                         
  -8   7   7         90.92         87.65         9.01 o                         
  -7   7   7          0.55         -4.73         3.73 o                         
  -6   7   7          3.22          0.60         1.42 o                         
  -5   7   7         67.07         80.24         7.55 o                         
  -4   7   7        132.30        158.13         6.84 o                         
  -3   7   7        436.33        419.19        10.89 o                         
  -2   7   7         58.43         50.20         3.60 o                         
  -1   7   7        572.72        557.36        10.21 o                         
   0   7   7       5572.21       5611.89        73.93 o                         
   1   7   7       2303.85       2413.01        33.35 o                         
   2   7   7        194.90        195.23         5.70 o                         
   3   7   7         35.01         42.03         3.19 o                         
   4   7   7        316.97        293.95         8.84 o                         
   5   7   7       2928.02       2818.87        36.25 o                         
   6   7   7         28.52         32.33         3.32 o                         
   7   7   7       1342.13       1406.12        21.51 o                         
   8   7   7        268.04        260.85         7.77 o                         
   9   7   7         49.68         64.82         4.42 o                         
  10   7   7       1021.48       1074.82        19.01 o                         
  11   7   7         15.10         18.20         4.38 o                         
  12   7   7        823.71        771.94        18.27 o                         
  13   7   7          3.83          0.90         3.74 o                         
  14   7   7         88.51        100.41         8.23 o                         
  -8   8   7        146.53        136.03        11.65 o                         
  -7   8   7         28.55         32.34         6.40 o                         
  -6   8   7          7.76          8.00         4.75 o                         
  -5   8   7        145.89        122.16         8.99 o                         
  -4   8   7        994.64       1002.30        26.54 o                         
  -3   8   7        177.36        182.24         6.64 o                         
  -2   8   7         11.37         11.56         2.18 o                         
  -1   8   7        151.39        168.55         6.52 o                         
   0   8   7        142.58        140.45         5.20 o                         
   1   8   7         60.17         53.37         3.18 o                         
   2   8   7         25.91         30.94         2.72 o                         
   3   8   7         15.91         15.01         2.41 o                         
   4   8   7        336.40        335.81        11.29 o                         
   5   8   7        181.56        175.20         5.34 o                         
   6   8   7       1462.01       1436.05        22.71 o                         
   7   8   7          2.57          2.28         1.80 o                         
   8   8   7       3586.07       3483.10        45.41 o                         
   9   8   7         23.79         22.33         2.91 o                         
  10   8   7        485.01        449.77        10.69 o                         
  11   8   7         71.18         60.10         8.17 o                         
  12   8   7        412.94        392.88        14.65 o                         
  13   8   7          9.34         16.31        10.37 o                         
  14   8   7        160.15        169.81         9.63 o                         
  -7   9   7          6.48          0.84         5.89 o                         
  -6   9   7         12.21         13.75         4.86 o                         
  -5   9   7          9.54          6.16         3.74 o                         
  -4   9   7        223.37        263.61        11.88 o                         
  -3   9   7        108.58        103.09         7.79 o                         
  -2   9   7         13.84         10.42         2.23 o                         
  -1   9   7        259.80        246.63         5.90 o                         
   0   9   7         23.61         24.32         2.70 o                         
   1   9   7        255.64        262.29         7.24 o                         
   2   9   7          5.35          4.94         2.03 o                         
   3   9   7        577.32        572.03         9.93 o                         
   4   9   7        290.88        255.17         6.58 o                         
   5   9   7        375.10        353.68         7.42 o                         
   6   9   7        435.20        463.68        11.01 o                         
   7   9   7        209.38        197.41         5.62 o                         
   8   9   7        131.84        124.74         5.73 o                         
   9   9   7          0.50          1.25         1.84 o                         
  10   9   7        656.88        671.59        17.32 o                         
  11   9   7        258.64        248.66        10.71 o                         
  12   9   7        171.81        164.49         9.78 o                         
  13   9   7         30.99         25.87         5.91 o                         
  14   9   7          0.79          5.28         4.08 o                         
  -7  10   7         28.04         16.20         7.09 o                         
  -6  10   7        190.36        206.94        12.85 o                         
  -5  10   7         41.80         44.95         6.17 o                         
  -4  10   7         52.62         56.62         7.16 o                         
  -3  10   7          4.43          4.53         3.35 o                         
  -2  10   7          1.23          7.71         4.38 o                         
  -1  10   7        169.54        165.73         7.46 o                         
   0  10   7        599.07        591.01        11.06 o                         
   1  10   7       1004.42        955.87        16.60 o                         
   2  10   7        846.12        852.78        15.18 o                         
   3  10   7        553.07        550.09        10.15 o                         
   4  10   7         10.57         21.59         2.28 o                         
   5  10   7        390.42        412.31         8.39 o                         
   6  10   7       1958.30       2053.57        26.39 o                         
   7  10   7        163.52        156.57         4.69 o                         
   8  10   7       1230.84       1137.64        15.88 o                         
   9  10   7        404.70        390.93        12.44 o                         
  10  10   7        156.94        151.06         9.10 o                         
  11  10   7         25.09         33.01         4.56 o                         
  12  10   7         18.14         20.83         4.67 o                         
  13  10   7         19.98         30.36         4.89 o                         
  -6  11   7         23.38         15.62         7.38 o                         
  -5  11   7         58.08         42.54         6.89 o                         
  -4  11   7         26.75         20.62         5.78 o                         
  -3  11   7        303.13        330.63        16.40 o                         
  -2  11   7        148.24        130.19         8.56 o                         
  -1  11   7        160.43        161.42         6.09 o                         
   0  11   7        643.64        614.57        20.14 o                         
   1  11   7          9.65         15.79         2.91 o                         
   2  11   7        195.19        201.97         7.63 o                         
   3  11   7        552.71        558.55        13.44 o                         
   4  11   7        650.20        624.48        12.19 o                         
   5  11   7         80.07         66.95         2.81 o                         
   6  11   7        623.30        640.41        13.68 o                         
   7  11   7         79.22         77.21         4.67 o                         
   8  11   7         85.36         69.62         3.58 o                         
   9  11   7         12.53         13.61         3.24 o                         
  10  11   7         34.92         52.61         5.00 o                         
  11  11   7        142.43        153.89        10.63 o                         
  12  11   7          2.56         -0.32         3.24 o                         
  13  11   7        135.34        126.55         8.30 o                         
  -5  12   7          0.97         -4.20         4.54 o                         
  -4  12   7          0.83          0.57         4.36 o                         
  -3  12   7         60.79         48.96         8.33 o                         
  -2  12   7          6.29          8.45         4.40 o                         
  -1  12   7        386.34        310.64        10.40 o                         
   0  12   7         80.84         71.90         4.91 o                         
   1  12   7         80.21         89.70         6.75 o                         
   2  12   7         84.64         85.89         5.17 o                         
   3  12   7         31.71         44.93         3.42 o                         
   4  12   7        194.70        223.86         7.61 o                         
   5  12   7        384.72        355.19        13.14 o                         
   6  12   7        467.56        469.70        12.13 o                         
   7  12   7         99.93        110.69         7.34 o                         
   8  12   7        128.92        139.59         6.59 o                         
   9  12   7         60.10         60.64         5.90 o                         
  10  12   7         38.99         46.17         6.91 o                         
  11  12   7         15.67         13.30         3.41 o                         
  12  12   7         28.88         24.03         4.25 o                         
  13  12   7        573.89        563.59        20.73 o                         
  -4  13   7          0.69          1.15         4.98 o                         
  -3  13   7         19.73         18.84         6.64 o                         
  -2  13   7        105.98         98.75        10.81 o                         
  -1  13   7          4.92          9.25         3.51 o                         
   0  13   7          7.78         10.62         2.98 o                         
   1  13   7          6.55          3.17         2.93 o                         
   2  13   7        191.00        174.44         8.49 o                         
   3  13   7        407.03        408.49        17.60 o                         
   4  13   7        442.14        438.60        27.17 o                         
   5  13   7         41.41         41.87         4.55 o                         
   6  13   7         76.03         65.51         5.62 o                         
   7  13   7        241.48        262.25         9.43 o                         
   8  13   7         30.76         21.41         3.99 o                         
   9  13   7        446.86        434.13        13.39 o                         
  10  13   7         68.11         63.27         7.17 o                         
  11  13   7       1165.90       1189.16        29.57 o                         
  12  13   7         86.70         91.77         9.12 o                         
  -4  14   7          1.38         -6.68         5.59 o                         
  -3  14   7          8.02         16.95         6.25 o                         
  -2  14   7         51.53         52.30         7.53 o                         
  -1  14   7          4.44         15.88         5.39 o                         
   0  14   7        125.51         96.15         8.76 o                         
   1  14   7        159.38        166.61        13.21 o                         
   2  14   7        261.73        247.13         9.53 o                         
   3  14   7         98.46        106.37         5.69 o                         
   4  14   7          4.96         -2.95         3.30 o                         
   5  14   7        725.50        737.89        26.08 o                         
   6  14   7        329.77        327.44        10.04 o                         
   7  14   7        432.87        399.28        22.25 o                         
   8  14   7         16.19         12.32         3.46 o                         
   9  14   7        570.58        611.62        22.40 o                         
  10  14   7         24.22         27.61         6.63 o                         
  11  14   7        112.13        105.51         9.19 o                         
  12  14   7          6.23          4.11         5.63 o                         
  -2  15   7         63.10         53.13         7.61 o                         
  -1  15   7         80.52         85.95        12.16 o                         
   0  15   7          3.24          1.13         4.31 o                         
   1  15   7          0.07         -1.73         3.34 o                         
   2  15   7        135.40        156.50         8.21 o                         
   3  15   7         58.74         60.45         4.63 o                         
   4  15   7        190.79        181.80        10.86 o                         
   5  15   7         64.30         41.15         5.09 o                         
   6  15   7         45.49         41.03         4.41 o                         
   7  15   7         92.36        123.39         9.67 o                         
   8  15   7         25.86         18.43         5.01 o                         
   9  15   7          3.06          6.16         4.87 o                         
  10  15   7         55.05         45.50         7.64 o                         
  11  15   7          5.90          3.05         5.68 o                         
  -1  16   7          9.71          5.73         6.65 o                         
   0  16   7         71.75         66.00         7.72 o                         
   1  16   7         60.39         57.14         7.45 o                         
   2  16   7         39.03         45.22         5.35 o                         
   3  16   7         26.94         19.68         4.88 o                         
   4  16   7         14.41         13.86         6.47 o                         
   5  16   7         57.05         36.58         7.24 o                         
   6  16   7         52.68         44.65         8.30 o                         
   7  16   7        297.57        287.62        17.77 o                         
   8  16   7          3.49          4.65         5.61 o                         
   9  16   7         23.25         12.28         5.86 o                         
  10  16   7         78.21         55.21        11.77 o                         
   1  17   7         25.56         22.07         5.17 o                         
   2  17   7         16.23         15.29         4.56 o                         
   3  17   7        175.03        171.01        14.38 o                         
   4  17   7         47.39         44.47         8.43 o                         
   5  17   7          1.98         -0.48         4.74 o                         
   6  17   7         40.82         48.32         8.16 o                         
   7  17   7         18.53         11.62         6.43 o                         
   8  17   7          0.28         11.14         8.65 o                         
   9  17   7         97.13        105.94        14.65 o                         
   4  18   7         19.04         14.16         6.00 o                         
   5  18   7         17.27         16.11         6.04 o                         
   6  18   7          1.04         -2.26         6.12 o                         
  -2 -11   8         38.32         28.76         5.10 o                         
  -1 -11   8        186.73        148.35         6.75 o                         
  -5 -10   8         79.16        105.49         9.36 o                         
  -4 -10   8         48.01         39.48         6.76 o                         
  -3 -10   8         17.77         29.44         5.51 o                         
  -2 -10   8        141.95        151.25         6.56 o                         
  -1 -10   8         52.56         48.56         5.27 o                         
   0 -10   8          1.06          2.38         2.44 o                         
   1 -10   8          2.80         -0.89         4.42 o                         
   2 -10   8         83.71         79.93         4.46 o                         
   3 -10   8          2.13          9.21         3.90 o                         
  -6  -9   8         55.77         52.00         7.50 o                         
  -5  -9   8        241.08        249.05        16.78 o                         
  -4  -9   8         16.01         16.69         4.60 o                         
  -3  -9   8         15.33         19.42         4.45 o                         
  -2  -9   8         41.02         42.24         5.20 o                         
  -1  -9   8          0.17          4.91         2.86 o                         
   0  -9   8         51.64         62.17         5.02 o                         
   1  -9   8          3.04          3.04         2.46 o                         
   2  -9   8       2387.16       2501.32        53.70 o                         
   3  -9   8         67.13         58.75         3.74 o                         
   4  -9   8        561.58        563.66        15.91 o                         
   5  -9   8         13.67          4.13         4.12 o                         
  -7  -8   8        224.36        222.31        13.65 o                         
  -6  -8   8         10.59         13.74         4.98 o                         
  -5  -8   8         68.71         83.55         7.97 o                         
  -4  -8   8         11.56         17.66         4.77 o                         
  -3  -8   8         19.88         11.16         1.91 o                         
  -2  -8   8        764.21        779.58        18.37 o                         
  -1  -8   8          1.79          2.25         2.99 o                         
   0  -8   8       1544.83       1583.67        35.18 o                         
   1  -8   8          1.76          1.58         1.78 o                         
   2  -8   8       2220.27       2245.51        36.69 o                         
   3  -8   8         17.35         18.37         2.86 o                         
   4  -8   8         39.85         33.47         4.66 o                         
   5  -8   8        107.08        113.07         7.43 o                         
   6  -8   8          2.68          6.54         4.46 o                         
  -8  -7   8          0.57         -5.64         4.28 o                         
  -7  -7   8         35.22         36.54         7.22 o                         
  -6  -7   8         49.77         49.21         6.35 o                         
  -5  -7   8         88.88         90.05         9.29 o                         
  -4  -7   8        475.80        474.51        14.58 o                         
  -3  -7   8         30.74         28.06         3.20 o                         
  -2  -7   8          0.07         -4.02         2.68 o                         
  -1  -7   8         29.59         33.54         4.89 o                         
   0  -7   8        443.73        449.48        16.70 o                         
   1  -7   8         21.94         20.67         2.90 o                         
   2  -7   8        525.45        508.94        10.16 o                         
   3  -7   8          0.03         -0.31         2.20 o                         
   4  -7   8        154.43        162.11         9.11 o                         
   5  -7   8        419.79        425.54        15.05 o                         
   6  -7   8         21.62         30.96         4.81 o                         
   7  -7   8          5.62         -5.47         3.65 o                         
  -8  -6   8          4.85          9.58         8.63 o                         
  -7  -6   8        279.39        265.08        12.63 o                         
  -6  -6   8         96.80         95.38         8.27 o                         
  -5  -6   8         33.55         21.81         5.01 o                         
  -4  -6   8          1.01          4.18         2.91 o                         
  -3  -6   8         49.17         51.72         4.57 o                         
  -2  -6   8       1121.87        960.83        25.34 o                         
  -1  -6   8         73.71         78.41        10.80 o                         
   0  -6   8        292.69        354.80        11.35 o                         
   1  -6   8          7.79          5.20         1.49 o                         
   2  -6   8        393.73        376.39         8.84 o                         
   3  -6   8        165.57        178.06         7.24 o                         
   4  -6   8          0.67         -0.42         2.57 o                         
   5  -6   8       1449.72       1428.03        29.20 o                         
   6  -6   8          0.85         -2.79         3.45 o                         
   7  -6   8         23.27         25.43         5.42 o                         
   8  -6   8         64.02         65.35         7.41 o                         
  -9  -5   8        276.24        287.39        12.98 o                         
  -8  -5   8         43.66         36.04         5.97 o                         
  -7  -5   8          1.45         10.34         4.02 o                         
  -6  -5   8          6.56          6.50         2.37 o                         
  -5  -5   8         51.07         52.11         6.02 o                         
  -4  -5   8         56.71         56.31         3.63 o                         
  -3  -5   8         68.48         69.70         6.42 o                         
  -2  -5   8        187.47        200.32         7.07 o                         
  -1  -5   8        205.85        205.02         8.73 o                         
   0  -5   8        151.91        145.48         6.30 o                         
   1  -5   8          1.48          1.01         1.37 o                         
   2  -5   8         12.16         11.57         1.38 o                         
   3  -5   8       1282.42       1394.07        28.43 o                         
   4  -5   8         68.45         69.80         5.01 o                         
   5  -5   8        512.26        551.49        13.06 o                         
   6  -5   8         18.02         17.69         3.81 o                         
   7  -5   8         35.27         25.56         8.26 o                         
   8  -5   8        132.41        149.95         9.80 o                         
   9  -5   8         61.72         52.44         7.28 o                         
  -9  -4   8          1.58         -4.26         4.79 o                         
  -8  -4   8        331.95        325.45        14.45 o                         
  -7  -4   8         12.77          9.94         3.72 o                         
  -6  -4   8          7.23          4.14         2.07 o                         
  -5  -4   8        335.02        333.74        17.75 o                         
  -4  -4   8       1408.49       1369.25        30.21 o                         
  -3  -4   8         64.58         65.21         4.23 o                         
  -2  -4   8       1142.54       1109.19        24.78 o                         
  -1  -4   8        803.49        781.36        15.11 o                         
   0  -4   8          4.29          2.02         2.12 o                         
   1  -4   8        139.48        169.70         4.81 o                         
   2  -4   8        132.38        120.14         5.74 o                         
   3  -4   8       1083.09        985.53        19.21 o                         
   4  -4   8        326.00        329.01        13.97 o                         
   5  -4   8        217.54        237.26         7.98 o                         
   6  -4   8          7.03          7.98         3.65 o                         
   7  -4   8        245.93        259.40         8.62 o                         
   8  -4   8          3.84          3.22         3.66 o                         
   9  -4   8          1.03          3.23         4.20 o                         
  10  -4   8         77.85        126.32        13.27 o                         
  -9  -3   8          0.01          2.66         3.94 o                         
  -8  -3   8          3.72         12.13         4.70 o                         
  -7  -3   8        263.38        237.92         9.62 o                         
  -6  -3   8        104.05        101.32         6.65 o                         
  -5  -3   8         60.88         55.89         3.99 o                         
  -4  -3   8        530.41        502.10        11.48 o                         
  -3  -3   8         28.56         39.03         3.56 o                         
  -2  -3   8          0.95          5.65         2.49 o                         
  -1  -3   8       2536.12       2465.57        39.74 o                         
   0  -3   8        271.62        298.03         7.83 o                         
   1  -3   8       3854.13       3725.69        49.51 o                         
   2  -3   8        119.18        128.48         5.27 o                         
   3  -3   8       5512.54       5429.05        70.67 o                         
   4  -3   8          0.86         -0.63         1.79 o                         
   5  -3   8        560.72        565.79        13.04 o                         
   6  -3   8        160.04        162.48         7.96 o                         
   7  -3   8         31.06         29.60         3.90 o                         
   8  -3   8        270.52        248.59         9.33 o                         
   9  -3   8          7.58         12.91         4.75 o                         
  10  -3   8          3.44         12.79         4.75 o                         
  -9  -2   8         30.87         40.52         5.82 o                         
  -8  -2   8        643.25        645.49        17.64 o                         
  -7  -2   8        494.44        464.17        14.28 o                         
  -6  -2   8         35.29         53.82         5.28 o                         
  -5  -2   8        356.49        336.11        10.26 o                         
  -4  -2   8          8.08         15.99         2.74 o                         
  -3  -2   8        281.13        286.90         8.72 o                         
  -2  -2   8        152.73        142.09         5.70 o                         
  -1  -2   8       4458.08       4400.70        62.90 o                         
   0  -2   8         23.82         24.40         2.47 o                         
   1  -2   8       5691.78       5625.18        78.01 o                         
   2  -2   8        136.29        141.18         6.76 o                         
   3  -2   8         61.81         66.11         3.97 o                         
   4  -2   8        225.78        222.94         7.54 o                         
   5  -2   8         21.64         17.93         2.98 o                         
   6  -2   8         56.11         49.78         5.54 o                         
   7  -2   8        459.16        432.24        17.89 o                         
   8  -2   8        200.77        187.20         9.23 o                         
   9  -2   8        167.63        194.30        10.46 o                         
  10  -2   8          0.22         -1.62         3.71 o                         
  11  -2   8        136.50        140.75        12.20 o                         
 -10  -1   8         81.88         70.23         6.96 o                         
  -9  -1   8         78.93         90.03         8.49 o                         
  -8  -1   8        104.86         84.04         7.48 o                         
  -7  -1   8          9.82         14.33         4.81 o                         
  -6  -1   8        137.24        133.32         7.36 o                         
  -5  -1   8        136.87        148.72         7.02 o                         
  -4  -1   8         90.52         94.27         5.29 o                         
  -3  -1   8       1753.26       1783.19        25.77 o                         
  -2  -1   8         23.84         25.18         3.02 o                         
  -1  -1   8        158.06        184.37         6.29 o                         
   0  -1   8        323.88        312.36         7.66 o                         
   1  -1   8       1015.11       1023.17        15.70 o                         
   2  -1   8        447.00        432.73         9.03 o                         
   3  -1   8          0.00         -0.33         1.43 o                         
   4  -1   8        667.80        656.72        12.83 o                         
   5  -1   8        409.63        441.75        14.73 o                         
   6  -1   8       2272.21       2025.26        30.19 o                         
   7  -1   8         70.29         89.44         8.42 o                         
   8  -1   8          0.37          5.47         2.66 o                         
   9  -1   8         70.61         66.41         6.21 o                         
  10  -1   8          0.31         -0.42         3.15 o                         
  11  -1   8          5.14          1.39         5.08 o                         
 -10   0   8          5.26          9.80         4.84 o                         
  -9   0   8         71.23         62.11         6.47 o                         
  -8   0   8         24.28         31.88         5.18 o                         
  -7   0   8          2.38          7.15         3.58 o                         
  -6   0   8          0.07         -1.11         2.65 o                         
  -5   0   8        217.12        209.32         8.25 o                         
  -4   0   8        179.77        182.39         7.37 o                         
  -3   0   8       2109.70       2130.10        29.80 o                         
  -2   0   8          0.28          2.87         2.15 o                         
  -1   0   8        173.40        217.74         5.92 o                         
   0   0   8        507.75        530.85         8.92 o                         
   1   0   8        117.01        106.15         3.14 o                         
   2   0   8       1760.45       1640.82        20.91 o                         
   3   0   8          1.14          3.06         1.42 o                         
   4   0   8       6452.37       6349.78        80.93 o                         
   5   0   8         51.81         52.72         3.16 o                         
   6   0   8        852.74        817.65        16.48 o                         
   7   0   8          8.55          9.94         2.21 o                         
   8   0   8        100.02        108.17         5.29 o                         
   9   0   8          0.21          4.56         2.38 o                         
  10   0   8         24.64         11.15         3.57 o                         
  11   0   8       1258.22       1270.36        34.12 o                         
  12   0   8         36.87         36.38         8.21 o                         
 -10   1   8         10.85         12.78         4.81 o                         
  -9   1   8          5.36          4.69         4.67 o                         
  -8   1   8         20.94         19.61         5.49 o                         
  -7   1   8        604.77        637.11        16.15 o                         
  -6   1   8          4.66         -0.35         3.40 o                         
  -5   1   8        791.84        810.80        17.32 o                         
  -4   1   8         49.42         51.18         4.59 o                         
  -3   1   8        349.86        346.24         9.60 o                         
  -2   1   8        836.62        813.41        14.06 o                         
  -1   1   8       3004.50       3119.59        42.48 o                         
   0   1   8       3943.81       3704.49        43.16 o                         
   1   1   8         12.92         16.66         2.16 o                         
   2   1   8       5769.56       5811.47        68.53 o                         
   3   1   8        240.89        219.41         4.48 o                         
   4   1   8         52.37         47.79         3.31 o                         
   5   1   8          2.11          1.77         1.53 o                         
   6   1   8         17.05         15.23         2.14 o                         
   7   1   8         30.33         45.66         3.83 o                         
   8   1   8          7.20          7.31         1.88 o                         
   9   1   8         55.02         57.76         5.63 o                         
  10   1   8         98.16        115.39         6.71 o                         
  11   1   8        756.67        708.15        19.76 o                         
  12   1   8        110.10        124.66         8.02 o                         
  -9   2   8        301.43        306.58        12.17 o                         
  -8   2   8          0.37          9.02         4.46 o                         
  -7   2   8        839.82        816.95        18.73 o                         
  -6   2   8        659.74        678.99        17.23 o                         
  -5   2   8         55.03         67.05         5.45 o                         
  -4   2   8        120.90        114.20         6.02 o                         
  -3   2   8        535.04        591.94        13.14 o                         
  -2   2   8        140.68        131.08         5.94 o                         
  -1   2   8          0.52          0.19         1.62 o                         
   0   2   8         71.91         73.97         3.87 o                         
   1   2   8          5.18          3.59         1.56 o                         
   2   2   8         72.70         91.11         3.53 o                         
   3   2   8          6.87          6.75         1.43 o                         
   4   2   8       3733.89       3803.77        42.04 o                         
   5   2   8        583.52        552.27        10.35 o                         
   6   2   8         39.50         40.38         3.24 o                         
   7   2   8        687.80        623.35        15.60 o                         
   8   2   8        413.44        417.53         9.81 o                         
   9   2   8        508.27        517.01        13.90 o                         
  10   2   8        186.78        184.66         6.31 o                         
  11   2   8        566.61        533.46        15.63 o                         
  12   2   8          4.10         -3.86         3.36 o                         
  13   2   8          6.14         -4.90         3.85 o                         
  -9   3   8         25.13         23.36         4.76 o                         
  -8   3   8         66.39         46.22         5.46 o                         
  -7   3   8         56.49         63.33         5.89 o                         
  -6   3   8        318.68        317.44        10.94 o                         
  -5   3   8        216.14        243.23         9.00 o                         
  -4   3   8        672.64        665.01        14.69 o                         
  -3   3   8        183.50        195.30         7.32 o                         
  -2   3   8        522.96        540.37        12.07 o                         
  -1   3   8        228.23        235.18         7.04 o                         
   0   3   8        498.91        496.25        10.33 o                         
   1   3   8         72.82         69.64         3.62 o                         
   2   3   8        936.56        871.60        13.91 o                         
   3   3   8       2306.74       2183.91        31.09 o                         
   4   3   8       1091.74       1153.47        18.90 o                         
   5   3   8       2945.95       3308.41        39.60 o                         
   6   3   8        308.52        308.48         8.39 o                         
   7   3   8        352.90        315.19        13.47 o                         
   8   3   8          6.96          0.81         3.15 o                         
   9   3   8       3290.73       3199.31        43.53 o                         
  10   3   8         74.16         87.98         6.03 o                         
  11   3   8          3.43         11.81         2.66 o                         
  12   3   8        325.37        347.06         9.45 o                         
  13   3   8          7.04          3.39         3.96 o                         
  -9   4   8          7.57          6.20         3.95 o                         
  -8   4   8        102.91        104.59         7.94 o                         
  -7   4   8         42.89         35.96         5.11 o                         
  -6   4   8        372.15        373.31        11.55 o                         
  -5   4   8          5.46          7.46         2.98 o                         
  -4   4   8         36.07         35.86         4.26 o                         
  -3   4   8         14.10         16.70         3.05 o                         
  -2   4   8        102.01        104.72         5.71 o                         
  -1   4   8        125.33        142.65         6.37 o                         
   0   4   8          0.08          0.35         1.69 o                         
   1   4   8        641.35        625.24        12.94 o                         
   2   4   8       3645.23       3741.58        49.51 o                         
   3   4   8       8791.19       8828.28       503.46 o                         
   4   4   8        186.70        164.71         5.22 o                         
   5   4   8       4892.45       4623.46        60.68 o                         
   6   4   8        111.74        116.64         5.27 o                         
   7   4   8        635.42        602.93        12.93 o                         
   8   4   8         13.49         29.97         3.88 o
[truncated: 252,154 more chars]
